# Supplementary material for: Structure, mechanism and lipid-mediated remodeling of the mammalian Na+/H+ exchanger NHA2
Source: Nat Struct Mol Biol. 2022 Feb 16;29(2):108–20. doi: 10.1038/s41594-022-00738-2 (PMC8850199; doi:10.1038/s41594-022-00738-2)
Supplement: Supplementary file 9 — Supplementary data for Supplementary Fig. 3 [file 41594_2022_738_MOESM9_ESM.xlsx]

## Sheet: 3 b
Supplementary Figure 3 b
Functional complementation
	LiCl (mM)
	OD600
		biNHA2 WT				Average	s.d		biNHA2ΔN				Average	s.d.		hsNHA2ΔN				Average	s.d		D277C-D278C				Average	s.d.
	100	0.338	0.3478	0.3449	0.3584	0.347275	0.00423977		0.3473	0.3606	0.3597	0.3695	0.359275	0.00456333		0.3026	0.3084	0.315	0.3164	0.3106	0.00318643		0.3182	0.3139	0.3278	0.321	0.320225	0.00291673
	50	0.4842	0.5003	0.5094	0.5014	0.498825	0.0052799		0.7311	0.774	0.7139	0.75	0.74225	0.0128976		0.3891	0.4234	0.4213	0.4259	0.414925	0.00865952		0.3685	0.3558	0.3375	0.3796	0.36035	0.00903609
	25	0.6437	0.6602	0.664	0.675	0.660725	0.00648477		1.2302	1.2318	1.2032	1.2154	1.22015	0.00674901		0.8114	0.8508	0.8632	0.8716	0.84925	0.0133203		0.3789	0.3801	0.3514	0.4028	0.3783	0.0105177
	10	1.0199	1.0481	1.0433	1.0606	1.04297	0.00851209		1.3471	1.3341	1.3174	1.3198	1.3296	0.00690036		1.1601	1.1804	1.171	1.1846	1.17402	0.0054431		0.4723	0.4225	0.4256	0.4478	0.44205	0.0115504
	0	1.4401	1.4382	1.4301	1.4296	1.4345	0.00271447		1.4427	1.4241	1.4367	1.43	1.43337	0.00403555		1.4451	1.4417	1.4275	1.4136	1.43197	0.00721403		1.4414	1.4132	1.4036	1.4235	1.42043	0.00808645
	Normalised lithium sensitivity (%)
		biNHA2 WT				Average	s.d		biNHA2ΔN				Average	s.d.		hsNHA2ΔN				Average	s.d		D277C-D278C				Average	s.d
	100	-0.853089	0.0482881	-0.218446	1.02325	0	0.389962		-1.11489	0.123359	0.039568	0.95196	-1.27676e-15	0.424851		-0.71341	-0.196188	0.392375	0.517222	1.22125e-15	0.284154		-0.184057	-0.574895	0.688511	0.0704417	1.26288e-15	0.265109
	50	12.594	14.0748	14.9118	14.176	13.9392	0.48563		34.6174	38.6114	33.016	36.377	35.6554	1.20078		7.00033	10.0591	9.87181	10.282	9.30331	0.772223		4.38784	3.2335	1.57017	5.39675	3.64706	0.821313
	25	27.2644	28.782	29.1315	30.1433	28.8303	0.596452		81.0842	81.2331	78.5704	79.7063	80.1485	0.628341		44.6595	48.173	49.2788	50.0279	48.0348	1.18785		5.33312	5.44219	2.83358	7.50545	5.27859	0.955979
	10	61.8662	64.46	64.0185	65.6097	63.9886	0.782919		91.9677	90.7574	89.2026	89.426	90.3384	0.642432		75.7552	77.5655	76.7272	77.94	76.997	0.485395		13.8225	9.29604	9.5778	11.5956	11.073	1.04984
	0	100.515	100.34	99.5953	99.5493	100	0.249669		100.868	99.1365	100.31	99.6858	100	0.375714		101.17	100.867	99.6009	98.3614	100	0.64332		101.906	99.3433	98.4707	100.279	100	0.734998

## Sheet: 3 c
Supplementary Figure 3 c
Functional complementation
b-d.
	LiCl (mM)
	OD600
		biNHA2ΔN				Average	s.d		D277C-D278C				Average	s.d		H169A				Average	s.d.		R176A				Average	s.d.		D330A-Q331A				Average	s.d.		ΔTM-1				Average	s.d
	100	0.3473	0.3606	0.3597	0.3695	0.359275	0.00456333		0.3182	0.3139	0.3278	0.321	0.320225	0.00291673		0.3138	0.3208	0.3023	0.3276	0.316125	0.00540114		0.3197	0.3177	0.3246	0.3274	0.32235	0.0022213		0.301	0.3386	0.3414	0.3485	0.332375	0.0106638		0.3022	0.3373	0.3352	0.3559	0.33265	0.011165
	50	0.7311	0.774	0.7139	0.75	0.74225	0.0128976		0.3685	0.3558	0.3375	0.3796	0.36035	0.00903609		0.4665	0.4917	0.5226	0.5206	0.50035	0.0133097		0.3662	0.3557	0.3866	0.3873	0.37395	0.00780689		0.3932	0.4232	0.3941	0.4383	0.4122	0.0111461		0.3597	0.3894	0.386	0.3918	0.381725	0.00743745
	25	1.2302	1.2318	1.2032	1.2154	1.22015	0.00674901		0.3789	0.3801	0.3514	0.4028	0.3783	0.0105177		1.0564	1.1091	1.0566	1.0671	1.0723	0.0125186		0.4483	0.4322	0.4226	0.4444	0.436875	0.00586506		0.4709	0.5235	0.5148	0.5358	0.51125	0.0141229		0.3797	0.4055	0.3854	0.4144	0.39625	0.00819863
	10	1.3471	1.3341	1.3174	1.3198	1.3296	0.00690036		0.4723	0.4225	0.4256	0.4478	0.44205	0.0115504		1.2952	1.3107	1.3095	1.2827	1.29953	0.00662173		0.648	0.6633	0.6597	0.6604	0.65785	0.00337454		0.8513	0.8869	0.8868	0.8919	0.879225	0.00938415		0.4336	0.4831	0.4534	0.4927	0.4657	0.0135814
	0	1.4427	1.4241	1.4367	1.43	1.43337	0.00403555		1.4414	1.4132	1.4036	1.4235	1.42043	0.00808645		1.4408	1.4268	1.4267	1.4002	1.42363	0.00848159		1.4463	1.4205	1.3969	1.4318	1.42388	0.0104272		1.3896	1.3961	1.386	1.3804	1.38802	0.00329049		1.3901	1.389	1.3766	1.3684	1.38102	0.00520358
	Normalised lithium sensitivity (%)
		biNHA2ΔN				Average	s.d		D277C-D278C				Average	s.d.		H169A				Average	s.d.		R176A				Average	s.d		D330A-Q331A				Average	s.d		ΔTM-1				Average	s.d.
	100	-1.11489	0.123359	0.039568	0.95196	-1.27676e-15	0.424851		-0.184057	-0.574895	0.688511	0.0704417	1.26288e-15	0.265109		-0.209932	0.422122	-1.24831	1.03612	1.27676e-15	0.487687		-0.240576	-0.422142	0.204262	0.458455	-2.53964e-15	0.201657		-2.9721	0.589684	0.854924	1.52749	1.27676e-15	1.01017		-2.9045	0.443544	0.243234	2.21772	0	1.06498
	50	34.6174	38.6114	33.016	36.377	35.6554	1.20078		4.38784	3.2335	1.57017	5.39675	3.64706	0.821313		13.5779	15.8533	18.6433	18.4628	16.6343	1.20178		3.98084	3.02762	5.83282	5.89637	4.68441	0.708735		5.76185	8.6037	5.84711	10.0341	7.56169	1.05585		2.58018	5.41314	5.08883	5.64207	4.68105	0.709426
	25	81.0842	81.2331	78.5704	79.7063	80.1485	0.628341		5.33312	5.44219	2.83358	7.50545	5.27859	0.955979		66.842	71.6005	66.86	67.8081	68.2777	1.13035		11.4341	9.97254	9.10102	11.0801	10.3969	0.532449		13.1222	18.105	17.2808	19.2701	16.9445	1.33784		4.4879	6.94885	5.0316	7.79778	6.06653	0.782032
	10	91.9677	90.7574	89.2026	89.426	90.3384	0.642432		13.8225	9.29604	9.5778	11.5956	11.073	1.04984		88.4041	89.8036	89.6953	87.2754	88.7946	0.597899		29.5636	30.9525	30.6257	30.6893	30.4578	0.306351		49.1569	52.5292	52.5198	53.0029	51.8022	0.888945		9.62919	14.3508	11.5178	15.2665	12.6911	1.29547
	0	100.868	99.1365	100.31	99.6858	100	0.375714		101.906	99.3433	98.4707	100.279	100	0.734998		101.551	100.287	100.278	97.8849	100	0.765832		102.036	99.6936	97.5511	100.719	100	0.946618		100.149	100.765	99.8082	99.2777	100	0.311702		100.866	100.761	99.5779	98.7958	100	0.496348

## Sheet: 3 d
Supplementary Figure 3 d
Functional complementation
	LiCl (mM)
	OD600
		biNHA2ΔN				Average	s.d.		D277C-D278C				Average	s.d.		E214A				Average	s.d.		E214R				Average	s.d.		R431A				Average	s.d.		R431E				Average	s.d.
	100	0.3473	0.3606	0.3597	0.3695	0.359275	0.00456333		0.3182	0.3139	0.3278	0.321	0.320225	0.00291673		0.2789	0.3073	0.2904	0.3006	0.2943	0.00619852		0.1965	0.1894	0.1887	0.2035	0.194525	0.00347188		0.3166	0.3268	0.3327	0.3084	0.321125	0.00538971		0.1894	0.184	0.1995	0.1861	0.18975	0.00343475
	50	0.7311	0.774	0.7139	0.75	0.74225	0.0128976		0.3685	0.3558	0.3375	0.3796	0.36035	0.00903609		0.3416	0.3532	0.3281	0.3447	0.3419	0.00521264		0.2269	0.245	0.2361	0.2381	0.236525	0.00373193		0.3773	0.3513	0.3782	0.3699	0.369175	0.00624171		0.2264	0.2356	0.2227	0.2328	0.229375	0.00294233
	25	1.2302	1.2318	1.2032	1.2154	1.22015	0.00674901		0.3789	0.3801	0.3514	0.4028	0.3783	0.0105177		0.3989	0.4105	0.3863	0.4197	0.40385	0.00723389		0.2659	0.2696	0.2651	0.269	0.2674	0.0011158		0.434	0.4484	0.4443	0.4548	0.445375	0.00436394		0.2646	0.2836	0.2622	0.2913	0.275425	0.00713517
	10	1.3471	1.3341	1.3174	1.3198	1.3296	0.00690036		0.4723	0.4225	0.4256	0.4478	0.44205	0.0115504		0.5324	0.5765	0.5557	0.5704	0.55875	0.0098082		0.2947	0.3012	0.3015	0.3168	0.30355	0.00468695		0.6872	0.7542	0.7246	0.7129	0.719725	0.0138947		0.4359	0.4511	0.4776	0.477	0.4604	0.0102394
	0	1.4427	1.4241	1.4367	1.43	1.43337	0.00403555		1.4414	1.4132	1.4036	1.4235	1.42043	0.00808645		1.4226	1.4235	1.4178	1.4103	1.41855	0.00302118		1.0957	1.1019	1.0969	1.0964	1.09773	0.00141326		1.4257	1.4216	1.4228	1.4157	1.42145	0.00210099		1.0911	1.0795	1.0776	1.083	1.0828	0.00298412
	Normalised lithium sensitivity (%)
		biNHA2ΔN				Average	s.d.		D277C-D278C				Average	s.d.		E214A				Average	s.d.		E214R				Average	s.d.						Average	s.d.		R431E				Average	s.d.
	100	-1.11489	0.123359	0.039568	0.95196	-1.27676e-15	0.424851		-0.184057	-0.574895	0.688511	0.0704417	1.26288e-15	0.265109		-1.3698	1.15633	-0.346898	0.560374	-1.249e-15	0.551347		0.218667	-0.567427	-0.644929	0.993689	0	0.384398		-0.411242	0.515757	1.05196	-1.15648	0	0.489829		-0.0391915	-0.643861	1.09176	-0.408712	3.10862e-15	0.384609
	50	34.6174	38.6114	33.016	36.377	35.6554	1.20078		4.38784	3.2335	1.57017	5.39675	3.64706	0.821313		4.20725	5.23905	3.00645	4.48299	4.23393	0.463655		3.58448	5.58846	4.60308	4.82451	4.65013	0.41319		5.10531	2.74237	5.1871	4.43278	4.36689	0.567261		4.10391	5.13409	3.6896	4.82056	4.43704	0.32947
	25	81.0842	81.2331	78.5704	79.7063	80.1485	0.628341		5.33312	5.44219	2.83358	7.50545	5.27859	0.955979		9.30398	10.3358	8.18323	11.1541	9.74427	0.643441		7.90246	8.31211	7.81388	8.24568	8.06853	0.123538		10.2583	11.567	11.1944	12.1487	11.2921	0.396604		8.38139	10.5089	8.11265	11.3711	9.59353	0.798966
	10	91.9677	90.7574	89.2026	89.426	90.3384	0.642432		13.8225	9.29604	9.5778	11.5956	11.073	1.04984		21.1786	25.1012	23.2511	24.5586	23.5223	0.872422		11.0911	11.8108	11.844	13.538	12.071	0.518927		33.2697	39.3588	36.6687	35.6054	36.2257	1.26278		27.5628	29.2649	32.2322	32.1651	30.3063	1.14656
	0	100.868	99.1365	100.31	99.6858	100	0.375714		101.906	99.3433	98.4707	100.279	100	0.734998		100.36	100.44	99.9333	99.2662	100	0.268728		99.7758	100.462	99.9087	99.8533	100	0.156472		100.386	100.014	100.123	99.4774	100	0.190943		100.929	99.6305	99.4177	100.022	100	0.33415
	OD600
		W456A				Average	s.d.		W456F				Average	s.d.		K459A				Average	s.d.		K459R				Average	s.d.		T461A				Average	s.d.		T461E				Average	s.d.
	100	0.2911	0.3089	0.3116	0.3092	0.3052	0.00473867		0.3045	0.3129	0.3216	0.3317	0.317675	0.00583443		0.3009	0.3094	0.3055	0.3146	0.3076	0.00290889		0.289	0.2879	0.2991	0.2955	0.292875	0.00266783		0.2152	0.2598	0.2414	0.2343	0.237675	0.00921913		0.1845	0.1853	0.1796	0.1786	0.182	0.0016946
	50	0.3687	0.3747	0.374	0.3768	0.37355	0.00172264		0.3813	0.3872	0.3932	0.4072	0.392225	0.00555133		0.3665	0.4071	0.3848	0.3832	0.3854	0.00833317		0.36	0.3529	0.3619	0.359	0.35845	0.00194529		0.522	0.5663	0.5198	0.6081	0.55405	0.0209597		0.2367	0.2367	0.2448	0.2449	0.240775	0.00235279
	25	0.4466	0.4574	0.4576	0.4669	0.457125	0.00414957		0.4908	0.5071	0.5125	0.5123	0.505675	0.00511344		0.4346	0.4256	0.447	0.4558	0.44075	0.00666402		0.4243	0.4269	0.4392	0.4418	0.43305	0.00436625		0.8775	0.893	0.8684	0.8937	0.88315	0.00617664		0.2743	0.2787	0.2705	0.2866	0.277525	0.00345793
	10	0.8378	0.8811	0.8849	0.9098	0.8784	0.0149551		0.9795	1.0112	1.008	1.0023	1.00025	0.00715734		0.6064	0.6529	0.6262	0.6236	0.627275	0.00960498		0.8419	0.8787	0.9252	0.8667	0.878125	0.0174623		0.9829	1.0013	0.9759	0.9831	0.9858	0.00543108		0.3477	0.3431	0.3296	0.3423	0.340675	0.00387865
	0	1.4323	1.435	1.4178	1.4164	1.42538	0.00481774		1.4474	1.4398	1.4298	1.4139	1.43273	0.00723618		1.4402	1.4184	1.4268	1.4167	1.42552	0.00536678		1.429	1.4259	1.4287	1.4202	1.42595	0.00203981		1.1251	1.1157	1.1191	1.1171	1.11925	0.00207103		1.0831	1.0841	1.1005	1.1089	1.09415	0.00633107
	Normalised lithium sensitivity (%)
		W456A				Average	s.d.		W456F				Average	s.d.		K459A				Average	s.d.		K459R				Average	s.d.		T461A				Average	s.d.		T461E				Average	s.d.
	100	-1.25873	0.330306	0.571339	0.357087	-2.45637e-15	0.423029		-1.18156	-0.428232	0.352002	1.25779	1.27676e-15	0.523244		-0.599325	0.161013	-0.187848	0.62616	1.249e-15	0.260205		-0.34199	-0.439071	0.54939	0.23167	-1.22818e-15	0.23545		-2.54941	2.50971	0.422539	-0.382838	3.21965e-15	1.04576		0.274078	0.361783	-0.263115	-0.372746	7.63278e-16	0.185781
	50	5.66876	6.20439	6.1419	6.39186	6.10173	0.153783		5.70602	6.23515	6.77324	8.02879	6.6858	0.497855		5.26869	8.90042	6.90565	6.76253	6.95932	0.745414		5.92414	5.29753	6.09183	5.83589	5.78735	0.171683		32.2519	37.277	32.0024	42.0185	35.8875	2.37753		5.99682	5.99682	6.88483	6.8958	6.44357	0.257939
	25	12.623	13.5872	13.605	14.4352	13.5626	0.37044		15.5262	16.988	17.4723	17.4544	16.8602	0.458584		11.3603	10.5553	12.4695	13.2567	11.9105	0.596106		11.599	11.8284	12.914	13.1434	12.3712	0.385345		72.5775	74.3357	71.5452	74.4151	73.2184	0.700636		10.1189	10.6013	9.70235	11.4674	10.4725	0.379097
	10	47.5461	51.4116	51.7508	53.9737	51.1706	1.33507		59.3538	62.1968	61.9098	61.3986	61.2147	0.641885		26.7281	30.8876	28.4992	28.2667	28.5954	0.859179		48.4544	51.7022	55.8061	50.6432	51.6515	1.54114		84.5334	86.6205	83.7393	84.5561	84.8623	0.616066		18.1659	17.6616	16.1815	17.5739	17.3957	0.425221
	0	100.618	100.859	99.3238	99.1988	100	0.430088		101.316	100.635	99.7377	98.3117	100	0.648956		101.313	99.3627	100.114	99.2106	100	0.480066		100.269	99.9956	100.243	99.4925	100	0.180024		100.664	99.5973	99.983	99.7561	100	0.234924		98.7886	98.8982	100.696	101.617	100	0.694083
	OD600
		E214R-R431E				Average	s.d.
	100	0.1557	0.1589	0.1789	0.1956	0.172275	0.00931651
	50	0.2158	0.2758	0.266	0.2936	0.2628	0.0166755
	25	0.6538	0.6777	0.7066	0.716	0.688525	0.0141556
	10	0.9218	0.9218	0.9441	0.9217	0.92735	0.00558338
	0	1.116	1.1149	1.1046	1.0969	1.1081	0.00453082
	Normalised lithium sensitivity (%)
		E214R-R431E				Average	s.d.
	100	-1.77116	-1.42922	0.707932	2.49245	-8.88178e-16	0.995539
	50	4.65098	11.0624	10.0152	12.9645	9.67328	1.78191
	25	51.4546	54.0085	57.0967	58.1011	55.1652	1.51264
	10	80.0924	80.0924	82.4754	80.0817	80.6855	0.596627
	0	100.844	100.727	99.626	98.8032	100	0.484153

## Sheet: 3 e
Supplementary Figure 3 e
Functional complementation
	NaCl (mM)
	OD600
		biNHA2ΔN			Average	s.d.		E214R-R431E		Average	s.d.		E214R		Average	s.d.		R431E		Average	s.d.		T461A		Average	s.d.		D277C-D278C			Average	s.d.
	400	1.1978	1.1926	1.1027	1.16437	0.0308699		0.1141	0.1176	0.11585	0.00175		0.1177	0.1206	0.11915	0.00145		0.1225	0.1247	0.1236	0.0011		0.5156	0.5767	0.54615	0.03055		0.1508	0.1437	0.142	0.1455	0.00269506
	300	1.3012	1.3098	1.2954	1.30213	0.00418303		0.2021	0.241	0.22155	0.01945		0.1659	0.2007	0.1833	0.0174		0.1914	0.1858	0.1886	0.0028		0.9001	0.9283	0.9142	0.0141		0.4572	0.4456	0.3537	0.418833	0.0327384
	200	1.38	1.3842	1.3791	1.3811	0.00157162		0.9716	1.0177	0.99465	0.02305		1.0039	1.0027	1.0033	0.0006		0.9951	1.0094	1.00225	0.00715		1.0077	1.0383	1.023	0.0153		1.3395	1.3411	1.3253	1.3353	0.00502129
	100	1.4295	1.4319	1.4307	1.4307	0.00069282		1.0339	1.0702	1.05205	0.01815		1.0776	1.0749	1.07625	0.00135		1.069	1.074	1.0715	0.0025		1.0403	1.0794	1.05985	0.01955		1.4034	1.4231	1.4123	1.41293	0.00569571
	0	1.4358	1.4411	1.4327	1.43653	0.00245244		1.0345	1.0731	1.0538	0.0193		1.0618	1.0671	1.06445	0.00265		1.0745	1.0582	1.06635	0.00815		1.0654	1.0888	1.0771	0.0117		1.419	1.4146	1.4169	1.41683	0.00127061
	Normalised sodium sensitivity (%)
		biNHA2ΔN			Average	s.d.		E214R-R431E		Average	s.d.		E214R		Average	s.d.		R431E		Average	s.d.		T461A		Average	s.d.		D277C-D278C			Average	s.d.
	400	81.9235	81.5298	74.7227	79.392	2.33742		-0.186577	0.186577	0	0.186577		0.195024	0.500738	0.347881	0.152857		0.699632	0.931089	0.81536	0.115729		41.5865	47.9428	44.7646	3.17815		2.68643	2.14069	2.01002	2.27905	0.207155
	300	89.7528	90.404	89.3136	89.8234	0.316733		9.19559	13.3429	11.2693	2.07367		5.2762	8.94476	7.11048	1.83428		7.94845	7.35928	7.65387	0.294582		81.5865	84.5202	83.0533	1.46684		26.2378	25.3462	18.2823	23.2888	2.51643
	200	95.7194	96.0374	95.6512	95.8027	0.119001		91.2362	96.1512	93.6937	2.45749		93.6169	93.4904	93.5537	0.0632511		92.5039	94.0084	93.2562	0.752236		92.7802	95.9636	94.3719	1.59168		94.0558	94.1788	92.9643	93.7329	0.385961
	100	99.4674	99.6492	99.5583	99.5583	0.0524592		97.8784	101.748	99.8134	1.93507		101.386	101.102	101.244	0.142315		100.279	100.805	100.542	0.263019		96.1717	100.239	98.2055	2.03381		98.9674	100.482	99.6515	99.7002	0.4378
	0	99.9445	100.346	99.7097	100	0.185695		97.9423	102.058	100	2.05768		99.7206	100.279	100	0.279359		100.857	99.1426	100	0.857443		98.7828	101.217	100	1.21717		100.167	99.8283	100.005	100	0.0976652

## Sheet: 3 f
Supplementary Figure 3 f
Functional complementation
	OD600
		biNHA2ΔN			D277C-D278C			W456F			T461E			E214R-R431E			E214R		R431E		T461A
	0 mM NaCl	1.4358	1.4409	1.4411	1.4169	1.4146	1.419	1.4269	1.4092	1.4165	1.3712	1.382	1.3653	1.4269	1.4382	1.4229	1.0618	1.0671	1.0745	1.0582	1.0654	1.0888
	300 mM NaCl	1.3012	1.3034	1.3098	0.3537	0.4456	0.3239	1.2331	1.2325	1.2097	0.3614	0.3385	0.3709	0.2216	0.2614	0.2659	0.2007	0.1659	0.1858	0.1914	0.9001	0.9283
	400 mM NaCl	1.1978	1.0297	1.1926	0.142	0.1437	0.1508	0.7087	0.5094	0.7999	0.1468	0.1509	0.1457	0.1407	0.1422	0.158	0.1177	0.1206	0.1225	0.1247	0.5156	0.5767
	Normalised sodium sensitivity
		biNHA2ΔN			D277C-D278C			W456F			T461E			E214R-R431E			E214R		R431E		T461A
	0 mM NaCl	1	1	1	1	1	1	1	1	1	1	1	1	1	1	1	1	1	1	1	1	1
	300 mM NaCl	0.897883	0.896085	0.900786	0.18165	0.252834	0.158457	0.851971	0.863182	0.840776	0.194416	0.174642	0.20295	0.0793614	0.108822	0.113546	0.0879144	0.0507689	0.0711747	0.0783626	0.825578	0.834724
	400 mM NaCl	0.819437	0.689238	0.812226	0.0187038	0.0200478	0.0254361	0.451421	0.303291	0.525254	0.023215	0.0262596	0.0224431	0.017568	0.0185536	0.0308765	0	0.00305456	0.00501672	0.00744285	0.419859	0.47266
	Summary	Normalised sodium sensitivity
	0 mM NaCl								300 mM NaCl								400 mM NaCl
	biNHA2ΔN	D277C-D278C	E214R	R431E	W456F	T461A	T461E	E214R-R431E	biNHA2ΔN	D277C-D278C	E214R	R431E	W456F	T461A	T461E	E214R-R431E	biNHA2ΔN	D277C-D278C	E214R	R431E	W456F	T461A	T461E	E214R-R431E
	1	1	1	1	1	1	1	1	0.897883	0.18165	0.0879144	0.0711747	0.851971	0.825578	0.194416	0.0793614	0.819437	0.0187038	0	0.00501672	0.451421	0.419859	0.023215	0.017568
	1	1	1	1	1	1	1	1	0.896085	0.252834	0.0507689	0.0783626	0.863182	0.834724	0.174642	0.108822	0.689238	0.0200478	0.00305456	0.00744285	0.303291	0.47266	0.0262596	0.0185536
	1	1	1	1	1	1	1	1	0.900786	0.158457			0.840776		0.20295	0.113546	0.812226	0.0254361			0.525254		0.0224431	0.0308765
Average :	1	1	1	1	1	1	1	1	0.898251	0.197647	0.0693417	0.0747687	0.851976	0.830151	0.190669	0.100577	0.773634	0.0213959	0.00152728	0.00622978	0.426655	0.446259	0.0239726	0.0223327
s.d..	0	0	0	0	0	0	0	0	0.00136937	0.028394	0.0185728	0.00359391	0.00646813	0.0045729	0.00838365	0.0106948	0.0422491	0.00205701	0.00152728	0.00121307	0.0652608	0.0264006	0.00116502	0.00428137
