# Supplementary material for: Structure, mechanism and lipid-mediated remodeling of the mammalian Na+/H+ exchanger NHA2
Source: Nat Struct Mol Biol. 2022 Feb 16;29(2):108–20. doi: 10.1038/s41594-022-00738-2 (PMC8850199; doi:10.1038/s41594-022-00738-2)
Supplement: Source Data Fig. 2 — Statistical Source data [file 41594_2022_738_MOESM10_ESM.xlsx]

## Sheet: b
Figure 2 b
FSEC traces membranes
	NHA2ΔN	D277C-D278C	△TM1	D330A-Q331A
0	59	53	-140	-169
0.00833	59	53	-140	-169
0.01667	5	32	-70	-51
0.025	3	2	-9	49
0.03333	-25	0	-33	37
0.04167	-41	-11	-19	21
0.05	-29	-13	0	39
0.05833	-12	9	28	14
0.06667	-1	32	51	-18
0.075	4	38	65	-9
0.08333	11	19	51	0
0.09167	3	8	56	16
0.1	-13	25	65	35
0.10833	-24	49	33	62
0.11667	-15	55	23	51
0.125	-9	57	0	51
0.13333	-12	45	-28	67
0.14167	0	58	-47	81
0.15	10	66	-33	83
0.15833	8	64	5	55
0.16667	2	53	9	16
0.175	5	58	-5	0
0.18333	7	58	-14	-2
0.19167	12	43	-23	28
0.2	10	15	-70	46
0.20833	10	13	-107	30
0.21667	9	25	-107	25
0.225	-5	25	-61	37
0.23333	-11	13	-23	30
0.24167	-15	25	-33	42
0.25	-18	68	-65	49
0.25833	-15	98	-84	35
0.26667	-7	94	-84	30
0.275	-3	83	-56	12
0.28333	-9	72	-112	12
0.29167	-15	43	-158	9
0.3	-21	32	-196	30
0.30833	-18	21	-168	51
0.31667	-12	21	-149	53
0.325	-13	21	-116	76
0.33333	-13	4	-98	83
0.34167	-19	2	-93	60
0.35	-29	26	-70	42
0.35833	-33	38	-51	44
0.36667	-28	23	-42	58
0.375	-19	-4	-37	55
0.38333	-14	-30	-47	42
0.39167	-13	-34	-37	55
0.4	-22	2	-42	55
0.40833	-19	21	-61	46
0.41667	-6	21	-88	9
0.425	-1	11	-102	-30
0.43333	4	-8	-121	-25
0.44167	15	-21	-107	2
0.45	17	-9	-102	14
0.45833	10	-2	-93	2
0.46667	8	6	-135	-37
0.475	6	8	-126	-67
0.48333	-6	2	-121	-67
0.49167	-7	-4	-163	-67
0.5	6	-40	-200	-58
0.50833	24	-57	-214	-76
0.51667	27	-72	-186	-67
0.525	17	-83	-168	-44
0.53333	2	-79	-121	-58
0.54167	-13	-74	-112	-53
0.55	-8	-70	-121	-32
0.55833	14	-62	-65	-2
0.56667	20	-60	-65	-9
0.575	19	-60	-65	-69
0.58333	7	-60	-144	-106
0.59167	7	-66	-196	-113
0.6	4	-72	-219	-104
0.60833	3	-83	-205	-69
0.61667	8	-85	-182	-60
0.625	1	-75	-186	-62
0.63333	-17	-60	-205	-69
0.64167	-30	-55	-228	-76
0.65	-26	-66	-237	-76
0.65833	-33	-79	-237	-72
0.66667	-33	-81	-233	-65
0.675	-25	-83	-233	-72
0.68333	-22	-100	-293	-67
0.69167	-29	-102	-317	-39
0.7	-38	-96	-303	-49
0.70833	-27	-96	-344	-60
0.71667	-15	-104	-349	-76
0.725	-18	-89	-372	-83
0.73333	-23	-79	-396	-97
0.74167	-24	-77	-386	-106
0.75	-20	-89	-377	-92
0.75833	-23	-87	-340	-95
0.76667	-22	-87	-317	-90
0.775	-21	-57	-279	-67
0.78333	-15	-28	-265	-65
0.79167	-18	-32	-303	-67
0.8	-32	-47	-312	-55
0.80833	-35	-74	-279	-39
0.81667	-26	-92	-261	-35
0.825	-22	-98	-214	-21
0.83333	-20	-79	-205	-32
0.84167	-24	-64	-186	-46
0.85	-32	-66	-140	-44
0.85833	-37	-68	-107	-53
0.86667	-47	-70	-172	-55
0.875	-50	-83	-247	-39
0.88333	-48	-96	-293	-53
0.89167	-47	-100	-335	-67
0.9	-40	-109	-363	-67
0.90833	-31	-132	-344	-74
0.91667	-25	-119	-303	-106
0.925	-34	-90	-261	-129
0.93333	-43	-62	-256	-153
0.94167	-43	-51	-214	-136
0.95	-36	-55	-214	-132
0.95833	-27	-74	-289	-104
0.96667	-21	-81	-349	-97
0.975	-18	-75	-354	-113
0.98333	-26	-75	-363	-111
0.99167	-20	-55	-424	-95
1	-22	-26	-479	-95
1.00833	-34	-11	-438	-95
1.01667	-30	-17	-386	-118
1.025	-10	-19	-331	-129
1.03333	8	-21	-307	-129
1.04167	20	13	-307	-109
1.05	18	51	-344	-109
1.05833	5	51	-377	-104
1.06667	-6	38	-354	-120
1.075	-18	17	-368	-118
1.08333	-28	-9	-396	-106
1.09167	-35	-11	-405	-79
1.1	-32	-13	-372	-65
1.10833	-24	-2	-340	-88
1.11667	-20	4	-340	-90
1.125	-28	-8	-326	-90
1.13333	-35	4	-279	-53
1.14167	-24	25	-237	-30
1.15	-9	25	-261	-35
1.15833	-3	41	-298	-74
1.16667	-7	36	-303	-95
1.175	-17	17	-321	-113
1.18333	-17	15	-335	-122
1.19167	-25	13	-377	-111
1.2	-35	2	-391	-102
1.20833	-44	-4	-354	-109
1.21667	-49	2	-298	-97
1.225	-44	0	-261	-83
1.23333	-42	4	-270	-72
1.24167	-36	4	-303	-86
1.25	-42	-15	-363	-127
1.25833	-47	-13	-396	-141
1.26667	-42	6	-400	-143
1.275	-41	47	-456	-122
1.28333	-43	87	-554	-111
1.29167	-43	77	-591	-102
1.3	-35	49	-549	-95
1.30833	-22	26	-498	-86
1.31667	-16	32	-466	-62
1.325	-4	49	-419	-58
1.33333	-1	49	-414	-49
1.34167	-6	26	-396	-65
1.35	-11	15	-372	-67
1.35833	-9	11	-354	-76
1.36667	-15	30	-340	-79
1.375	-24	40	-344	-111
1.38333	-28	43	-335	-109
1.39167	-30	32	-256	-74
1.4	-45	41	-219	-39
1.40833	-51	77	-237	-21
1.41667	-44	87	-251	-14
1.425	-26	77	-251	-37
1.43333	-17	77	-256	-81
1.44167	-16	64	-261	-99
1.45	-12	62	-256	-92
1.45833	-14	77	-265	-106
1.46667	-15	89	-265	-95
1.475	-13	117	-265	-72
1.48333	-21	117	-303	-51
1.49167	-42	106	-289	-53
1.5	-70	83	-270	-67
1.50833	-71	90	-256	-53
1.51667	-60	107	-261	-51
1.525	-45	130	-251	-76
1.53333	-32	115	-233	-95
1.54167	-22	77	-209	-90
1.55	-10	60	-182	-72
1.55833	-22	70	-177	-30
1.56667	-36	79	-154	9
1.575	-32	81	-163	14
1.58333	-23	81	-196	12
1.59167	-28	77	-205	-12
1.6	-24	74	-186	-25
1.60833	-9	75	-163	-30
1.61667	4	85	-135	-14
1.625	-1	74	-130	23
1.63333	-18	53	-130	16
1.64167	-34	43	-177	-18
1.65	-41	57	-214	-53
1.65833	-37	57	-242	-74
1.66667	-31	30	-251	-67
1.675	-25	17	-247	-44
1.68333	-27	43	-256	-60
1.69167	-22	64	-205	-69
1.7	-18	77	-116	-60
1.70833	-24	79	-33	-51
1.71667	-35	77	14	-32
1.725	-35	74	47	-49
1.73333	-25	72	47	-72
1.74167	-20	98	19	-76
1.75	-20	115	23	-86
1.75833	-21	119	-14	-104
1.76667	-31	117	-56	-113
1.775	-35	119	-42	-65
1.78333	-38	121	-14	-12
1.79167	-42	117	42	-9
1.8	-38	109	61	-12
1.80833	-31	85	79	-21
1.81667	-36	89	74	-30
1.825	-43	85	65	-32
1.83333	-49	70	61	-42
1.84167	-37	70	98	-51
1.85	-27	85	56	-76
1.85833	-23	113	14	-104
1.86667	-7	117	33	-109
1.875	-6	107	51	-90
1.88333	-16	94	-23	-76
1.89167	-15	102	-88	-76
1.9	-8	113	-79	-67
1.90833	-8	106	-93	-79
1.91667	-15	111	-84	-72
1.925	-16	132	-56	-86
1.93333	-16	139	-33	-86
1.94167	-13	121	-42	-81
1.95	-21	121	-93	-79
1.95833	-25	141	-98	-81
1.96667	-32	143	-107	-74
1.975	-35	126	-149	-60
1.98333	-30	123	-172	-65
1.99167	-39	143	-242	-44
2	-42	143	-265	-32
2.00833	-49	121	-205	-35
2.01667	-56	107	-196	-32
2.025	-50	89	-209	-42
2.03333	-54	89	-182	-39
2.04167	-49	83	-154	-46
2.05	-44	70	-121	-67
2.05833	-37	68	-84	-44
2.06667	-29	70	-144	-12
2.075	-32	89	-182	2
2.08333	-36	96	-158	-7
2.09167	-45	117	-135	-30
2.1	-61	132	-121	-65
2.10833	-69	124	-126	-83
2.11667	-67	100	-130	-92
2.125	-61	90	-135	-88
2.13333	-64	109	-144	-88
2.14167	-66	102	-107	-97
2.15	-70	96	-74	-97
2.15833	-62	104	-61	-60
2.16667	-65	113	-116	-28
2.175	-68	113	-149	-42
2.18333	-60	134	-158	-53
2.19167	-53	136	-182	-74
2.2	-51	143	-135	-95
2.20833	-53	158	-116	-116
2.21667	-54	179	-93	-99
2.225	-53	192	-56	-97
2.23333	-49	175	5	-102
2.24167	-45	151	33	-109
2.25	-52	113	-5	-127
2.25833	-55	104	-42	-116
2.26667	-59	119	-28	-106
2.275	-60	138	9	-106
2.28333	-54	121	-28	-99
2.29167	-58	136	-37	-109
2.3	-62	158	-33	-92
2.30833	-56	160	-70	-83
2.31667	-52	155	-93	-79
2.325	-56	141	-93	-95
2.33333	-60	119	-56	-83
2.34167	-61	113	-33	-67
2.35	-59	85	0	-44
2.35833	-61	58	33	-14
2.36667	-56	53	51	0
2.375	-53	58	-9	-12
2.38333	-44	57	-56	-35
2.39167	-39	87	-37	-51
2.4	-33	117	-5	-65
2.40833	-20	136	19	-69
2.41667	-2	128	-42	-83
2.425	5	119	-84	-109
2.43333	5	109	-112	-171
2.44167	-5	79	-149	-176
2.45	-10	60	-126	-159
2.45833	-9	70	-112	-136
2.46667	-6	90	-107	-97
2.475	-10	94	-130	-81
2.48333	-14	89	-168	-79
2.49167	-18	72	-242	-62
2.5	-16	43	-237	-42
2.50833	-2	36	-209	-46
2.51667	8	40	-149	-69
2.525	9	34	-149	-99
2.53333	3	28	-163	-111
2.54167	0	41	-168	-125
2.55	4	45	-126	-129
2.55833	12	57	-88	-120
2.56667	18	55	-93	-116
2.575	14	43	-61	-116
2.58333	12	40	-51	-127
2.59167	19	8	0	-153
2.6	27	-13	37	-194
2.60833	33	8	42	-190
2.61667	29	25	-9	-169
2.625	40	21	-42	-162
2.63333	38	21	-74	-150
2.64167	32	30	-84	-134
2.65	23	23	-112	-132
2.65833	21	28	-130	-120
2.66667	41	51	-149	-127
2.675	54	72	-154	-153
2.68333	59	70	-135	-162
2.69167	62	60	-135	-173
2.7	69	51	-135	-194
2.70833	73	23	-98	-208
2.71667	72	-6	-93	-222
2.725	67	13	-116	-210
2.73333	70	25	-116	-201
2.74167	70	26	-98	-194
2.75	69	30	-126	-194
2.75833	66	30	-126	-180
2.76667	62	-4	-116	-185
2.775	59	-19	-140	-210
2.78333	69	-21	-149	-215
2.79167	76	0	-158	-173
2.8	77	17	-140	-155
2.80833	76	26	-144	-173
2.81667	69	30	-154	-176
2.825	64	21	-177	-185
2.83333	57	26	-135	-178
2.84167	51	41	-93	-176
2.85	47	66	-102	-176
2.85833	58	81	-182	-213
2.86667	74	55	-191	-229
2.875	73	17	-154	-220
2.88333	56	-8	-116	-226
2.89167	39	-28	-107	-236
2.9	27	-28	-154	-220
2.90833	25	-2	-182	-208
2.91667	32	-4	-196	-208
2.925	44	-19	-200	-194
2.93333	46	-15	-219	-171
2.94167	50	-17	-223	-162
2.95	54	-23	-209	-162
2.95833	51	-9	-200	-155
2.96667	51	0	-233	-148
2.975	50	13	-261	-157
2.98333	45	28	-237	-171
2.99167	45	40	-209	-155
3	47	32	-177	-141
3.00833	50	9	-149	-155
3.01667	59	6	-130	-139
3.025	53	9	-70	-132
3.03333	43	8	5	-159
3.04167	56	-13	23	-201
3.05	61	-32	-5	-194
3.05833	56	-23	-47	-201
3.06667	50	-8	-88	-213
3.075	43	2	-126	-208
3.08333	31	4	-130	-180
3.09167	32	-2	-126	-171
3.1	48	0	-126	-185
3.10833	48	2	-149	-169
3.11667	43	11	-112	-162
3.125	32	25	-107	-173
3.13333	31	34	-130	-178
3.14167	33	9	-121	-171
3.15	37	2	-116	-176
3.15833	45	23	-116	-190
3.16667	38	40	-107	-176
3.175	41	38	-116	-176
3.18333	57	15	-112	-162
3.19167	59	-2	-70	-166
3.2	52	-28	-47	-155
3.20833	40	-32	-28	-148
3.21667	33	-25	-56	-136
3.225	26	-26	-88	-155
3.23333	16	-32	-102	-162
3.24167	22	-36	-130	-157
3.25	34	-11	-116	-148
3.25833	34	13	-84	-143
3.26667	22	32	-56	-120
3.275	21	41	-33	-125
3.28333	28	51	-19	-122
3.29167	31	60	5	-97
3.3	35	57	-23	-86
3.30833	42	55	-47	-104
3.31667	34	68	-51	-120
3.325	30	64	-47	-125
3.33333	36	62	-51	-146
3.34167	37	25	-107	-146
3.35	34	-6	-154	-136
3.35833	39	-17	-121	-132
3.36667	52	-9	-121	-136
3.375	59	-4	-130	-134
3.38333	57	-17	-116	-132
3.39167	59	-26	-88	-129
3.4	56	-36	-56	-136
3.40833	45	-41	-5	-146
3.41667	40	-30	47	-146
3.425	46	-36	74	-143
3.43333	51	-28	74	-134
3.44167	56	-17	70	-120
3.45	62	-26	65	-113
3.45833	59	-38	65	-104
3.46667	48	-32	47	-104
3.475	52	-25	14	-116
3.48333	52	-36	-14	-102
3.49167	48	-45	-19	-95
3.5	44	-38	5	-106
3.50833	35	-15	9	-120
3.51667	30	2	-9	-120
3.525	17	11	-19	-125
3.53333	6	2	-23	-134
3.54167	-4	-17	-23	-139
3.55	-10	-26	9	-122
3.55833	-9	-23	56	-132
3.56667	-5	-21	74	-118
3.575	-2	-40	88	-95
3.58333	-2	-53	51	-102
3.59167	9	-51	51	-132
3.6	2	-51	88	-143
3.60833	-2	-43	102	-125
3.61667	-2	-55	130	-127
3.625	2	-74	135	-125
3.63333	10	-79	144	-141
3.64167	16	-51	140	-162
3.65	20	-15	84	-187
3.65833	6	-23	47	-201
3.66667	-3	-25	33	-217
3.675	-3	-4	-56	-226
3.68333	-7	13	-98	-208
3.69167	-9	28	-88	-190
3.7	-2	53	-93	-201
3.70833	5	75	-93	-199
3.71667	5	70	-93	-194
3.725	0	85	-70	-171
3.73333	-6	77	-56	-162
3.74167	-11	55	-19	-143
3.75	-7	19	-5	-136
3.75833	8	-11	-28	-141
3.76667	13	-6	-33	-136
3.775	8	-13	-56	-155
3.78333	6	-25	-61	-162
3.79167	5	-4	-37	-155
3.8	1	9	-47	-141
3.80833	1	-6	-88	-141
3.81667	1	-8	-98	-143
3.825	-7	8	-84	-155
3.83333	-20	-11	-107	-203
3.84167	-29	-19	-135	-229
3.85	-35	-9	-149	-196
3.85833	-44	-4	-158	-157
3.86667	-39	-19	-191	-120
3.875	-41	-25	-186	-92
3.88333	-35	-19	-163	-92
3.89167	-28	-25	-149	-113
3.9	-15	-34	-182	-139
3.90833	4	-34	-191	-148
3.91667	19	-17	-172	-153
3.925	15	-19	-163	-164
3.93333	-6	-32	-172	-192
3.94167	-34	-49	-214	-176
3.95	-51	-47	-270	-169
3.95833	-47	-25	-335	-173
3.96667	-37	-8	-363	-159
3.975	-33	6	-354	-141
3.98333	-35	2	-354	-143
3.99167	-39	-6	-382	-146
4	-31	-19	-377	-136
4.00833	-30	-23	-368	-132
4.01667	-47	-47	-321	-127
4.025	-56	-83	-293	-127
4.03333	-56	-58	-275	-134
4.04167	-54	-15	-247	-146
4.05	-43	-6	-168	-143
4.05833	-34	-11	-135	-141
4.06667	-31	-11	-144	-125
4.075	-29	-13	-182	-127
4.08333	-29	-30	-209	-125
4.09167	-26	-51	-242	-113
4.1	-29	-62	-223	-125
4.10833	-28	-47	-209	-127
4.11667	-27	-28	-168	-97
4.125	-29	-28	-121	-83
4.13333	-33	-36	-130	-76
4.14167	-20	-57	-126	-69
4.15	-15	-74	-116	-79
4.15833	-16	-75	-168	-81
4.16667	-28	-75	-209	-69
4.175	-34	-74	-196	-44
4.18333	-38	-70	-182	-49
4.19167	-32	-83	-186	-74
4.2	-25	-92	-233	-118
4.20833	-13	-90	-270	-180
4.21667	-12	-66	-223	-192
4.225	-24	-57	-140	-180
4.23333	-39	-49	-74	-183
4.24167	-42	-47	-51	-155
4.25	-48	-51	-51	-134
4.25833	-46	-64	-107	-122
4.26667	-39	-74	-140	-122
4.275	-47	-70	-182	-125
4.28333	-46	-49	-223	-106
4.29167	-45	-53	-237	-120
4.3	-54	-51	-233	-127
4.30833	-68	-53	-223	-125
4.31667	-74	-60	-233	-104
4.325	-67	-58	-223	-99
4.33333	-56	-57	-200	-132
4.34167	-51	-58	-191	-171
4.35	-56	-72	-186	-194
4.35833	-59	-92	-154	-199
4.36667	-68	-109	-186	-201
4.375	-64	-113	-205	-185
4.38333	-59	-92	-172	-164
4.39167	-47	-87	-163	-153
4.4	-45	-81	-154	-159
4.40833	-55	-74	-158	-176
4.41667	-71	-79	-172	-159
4.425	-76	-83	-158	-153
4.43333	-61	-100	-196	-166
4.44167	-55	-98	-200	-171
4.45	-52	-81	-196	-159
4.45833	-55	-79	-177	-155
4.46667	-59	-113	-144	-190
4.475	-63	-151	-98	-210
4.48333	-68	-143	-84	-201
4.49167	-61	-130	-74	-176
4.5	-52	-156	-51	-155
4.50833	-47	-170	-56	-159
4.51667	-47	-162	-98	-176
4.525	-54	-158	-140	-166
4.53333	-60	-149	-140	-162
4.54167	-55	-128	-177	-141
4.55	-49	-94	-196	-104
4.55833	-55	-74	-191	-111
4.56667	-58	-83	-158	-146
4.575	-61	-102	-116	-217
4.58333	-60	-111	-126	-213
4.59167	-56	-119	-154	-166
4.6	-45	-111	-177	-157
4.60833	-53	-94	-214	-153
4.61667	-57	-90	-233	-153
4.625	-62	-79	-256	-148
4.63333	-69	-74	-251	-127
4.64167	-53	-79	-242	-129
4.65	-38	-104	-214	-153
4.65833	-38	-136	-191	-150
4.66667	-42	-164	-172	-132
4.675	-43	-158	-112	-122
4.68333	-45	-117	-47	-132
4.69167	-42	-104	-42	-155
4.7	-46	-113	-79	-176
4.70833	-55	-124	-65	-201
4.71667	-69	-107	-98	-233
4.725	-84	-85	-163	-254
4.73333	-89	-87	-196	-229
4.74167	-77	-92	-233	-206
4.75	-77	-96	-247	-203
4.75833	-83	-102	-223	-217
4.76667	-83	-123	-200	-231
4.775	-76	-119	-172	-222
4.78333	-61	-104	-158	-183
4.79167	-43	-96	-144	-153
4.8	-40	-75	-102	-132
4.80833	-32	-66	-98	-127
4.81667	-43	-51	-116	-143
4.825	-45	-60	-102	-176
4.83333	-41	-66	-140	-178
4.84167	-36	-49	-182	-187
4.85	-42	-70	-182	-196
4.85833	-48	-87	-154	-224
4.86667	-50	-85	-121	-224
4.875	-61	-87	-121	-217
4.88333	-68	-75	-42	-229
4.89167	-61	-72	-37	-259
4.9	-44	-94	-51	-277
4.90833	-32	-102	-79	-266
4.91667	-32	-111	-84	-270
4.925	-32	-98	-88	-270
4.93333	-35	-100	-144	-261
4.94167	-43	-96	-209	-250
4.95	-38	-70	-223	-263
4.95833	-24	-62	-200	-268
4.96667	-21	-77	-149	-280
4.975	-25	-111	-126	-294
4.98333	-36	-113	-112	-289
4.99167	-45	-96	-130	-273
5	-47	-90	-163	-247
5.00833	-54	-81	-168	-257
5.01667	-53	-74	-177	-268
5.025	-47	-70	-186	-250
5.03333	-50	-90	-182	-273
5.04167	-52	-104	-270	-268
5.05	-59	-92	-317	-270
5.05833	-67	-90	-303	-266
5.06667	-65	-83	-293	-250
5.075	-72	-79	-279	-266
5.08333	-78	-79	-205	-277
5.09167	-76	-70	-182	-291
5.1	-70	-75	-158	-303
5.10833	-57	-92	-70	-319
5.11667	-49	-87	-5	-347
5.125	-46	-85	9	-347
5.13333	-42	-83	-14	-349
5.14167	-32	-77	0	-335
5.15	-27	-98	-5	-314
5.15833	-31	-113	-37	-314
5.16667	-45	-104	-74	-342
5.175	-62	-98	-93	-344
5.18333	-77	-79	-93	-340
5.19167	-73	-68	-61	-342
5.2	-66	-57	-65	-331
5.20833	-55	-51	-88	-328
5.21667	-59	-47	-135	-321
5.225	-66	-43	-144	-298
5.23333	-65	-43	-135	-305
5.24167	-57	-43	-126	-303
5.25	-48	-40	-84	-303
5.25833	-42	-45	-47	-324
5.26667	-35	-49	-56	-365
5.275	-34	-60	-98	-367
5.28333	-28	-60	-144	-349
5.29167	-25	-60	-154	-331
5.3	-31	-53	-130	-356
5.30833	-37	-58	-135	-367
5.31667	-31	-70	-177	-365
5.325	-26	-83	-209	-365
5.33333	-31	-98	-191	-361
5.34167	-32	-100	-163	-356
5.35	-42	-81	-112	-365
5.35833	-46	-68	-98	-395
5.36667	-39	-72	-130	-428
5.375	-36	-102	-116	-428
5.38333	-31	-107	-56	-409
5.39167	-20	-123	-51	-367
5.4	-27	-113	-88	-342
5.40833	-34	-126	-84	-303
5.41667	-40	-132	-47	-282
5.425	-54	-130	-19	-275
5.43333	-61	-117	0	-263
5.44167	-62	-134	9	-261
5.45	-50	-147	-5	-282
5.45833	-37	-143	-23	-298
5.46667	-35	-117	-70	-294
5.475	-34	-117	-56	-294
5.48333	-36	-130	-47	-331
5.49167	-41	-126	-14	-384
5.5	-50	-123	37	-398
5.50833	-61	-107	74	-421
5.51667	-70	-117	144	-425
5.525	-74	-115	149	-395
5.53333	-65	-130	112	-377
5.54167	-56	-115	98	-351
5.55	-54	-96	84	-317
5.55833	-63	-74	79	-298
5.56667	-62	-89	37	-284
5.575	-71	-98	-9	-270
5.58333	-72	-106	-42	-294
5.59167	-63	-109	-47	-314
5.6	-60	-115	-33	-347
5.60833	-59	-106	5	-361
5.61667	-58	-85	61	-386
5.625	-51	-77	88	-386
5.63333	-43	-79	70	-386
5.64167	-37	-68	61	-365
5.65	-30	-74	33	-340
5.65833	-32	-87	-47	-303
5.66667	-45	-113	-93	-294
5.675	-58	-119	-102	-294
5.68333	-57	-107	-84	-303
5.69167	-36	-96	-74	-307
5.7	-21	-94	-107	-324
5.70833	-16	-79	-93	-324
5.71667	-23	-90	-61	-333
5.725	-32	-132	-37	-319
5.73333	-35	-164	-42	-282
5.74167	-32	-160	-23	-252
5.75	-44	-153	-33	-254
5.75833	-42	-143	-61	-270
5.76667	-35	-160	-74	-291
5.775	-35	-160	-107	-305
5.78333	-29	-153	-140	-328
5.79167	-30	-132	-149	-356
5.8	-37	-132	-135	-388
5.80833	-44	-111	-149	-391
5.81667	-60	-111	-172	-393
5.825	-64	-134	-163	-402
5.83333	-56	-156	-135	-358
5.84167	-40	-179	-144	-342
5.85	-26	-189	-182	-331
5.85833	-31	-168	-158	-328
5.86667	-36	-147	-112	-333
5.875	-30	-139	-33	-303
5.88333	-35	-138	14	-280
5.89167	-29	-128	5	-259
5.9	-25	-134	-23	-236
5.90833	-34	-141	-65	-245
5.91667	-36	-115	-88	-287
5.925	-39	-92	-47	-289
5.93333	-49	-89	-51	-296
5.94167	-54	-75	-88	-307
5.95	-56	-57	-130	-298
5.95833	-54	-66	-177	-287
5.96667	-38	-92	-209	-289
5.975	-32	-92	-214	-280
5.98333	-27	-94	-237	-261
5.99167	-33	-83	-237	-243
6	-46	-58	-214	-201
6.00833	-53	-72	-237	-190
6.01667	-50	-104	-233	-196
6.025	-57	-115	-200	-206
6.03333	-52	-111	-209	-201
6.04167	-49	-130	-219	-199
6.05	-58	-156	-251	-178
6.05833	-60	-179	-335	-194
6.06667	-61	-190	-358	-229
6.075	-58	-200	-275	-259
6.08333	-47	-200	-265	-266
6.09167	-51	-177	-284	-238
6.1	-54	-151	-270	-215
6.10833	-52	-128	-242	-217
6.11667	-45	-119	-247	-215
6.125	-59	-126	-251	-208
6.13333	-61	-143	-275	-224
6.14167	-52	-170	-293	-203
6.15	-45	-196	-307	-173
6.15833	-37	-224	-298	-153
6.16667	-35	-226	-270	-150
6.175	-42	-200	-307	-146
6.18333	-51	-200	-293	-164
6.19167	-60	-196	-233	-194
6.2	-44	-172	-223	-190
6.20833	-30	-138	-228	-192
6.21667	-27	-119	-233	-217
6.225	-23	-111	-200	-231
6.23333	-22	-119	-186	-238
6.24167	-13	-139	-172	-231
6.25	-19	-160	-186	-229
6.25833	-32	-160	-200	-229
6.26667	-47	-141	-228	-254
6.275	-49	-136	-261	-284
6.28333	-42	-136	-256	-266
6.29167	-30	-130	-270	-245
6.3	-22	-124	-270	-231
6.30833	-35	-121	-270	-210
6.31667	-50	-141	-261	-222
6.325	-54	-170	-256	-261
6.33333	-50	-187	-270	-282
6.34167	-57	-185	-247	-291
6.35	-52	-170	-200	-277
6.35833	-37	-149	-191	-273
6.36667	-39	-139	-219	-273
6.375	-37	-149	-191	-289
6.38333	-39	-189	-209	-303
6.39167	-22	-202	-214	-312
6.4	-8	-196	-205	-294
6.40833	-8	-194	-233	-266
6.41667	-21	-185	-256	-252
6.425	-30	-192	-293	-257
6.43333	-27	-190	-340	-257
6.44167	-15	-189	-331	-263
6.45	-13	-192	-312	-270
6.45833	-19	-205	-279	-266
6.46667	-27	-221	-209	-240
6.475	-35	-222	-149	-222
6.48333	-50	-215	-172	-208
6.49167	-54	-194	-214	-192
6.5	-53	-173	-209	-196
6.50833	-53	-170	-209	-201
6.51667	-56	-175	-247	-210
6.525	-48	-170	-344	-233
6.53333	-37	-173	-335	-240
6.54167	-29	-183	-326	-259
6.55	-30	-209	-293	-280
6.55833	-48	-228	-279	-268
6.56667	-57	-222	-256	-257
6.575	-63	-224	-228	-259
6.58333	-61	-230	-196	-252
6.59167	-61	-226	-144	-226
6.6	-63	-205	-130	-226
6.60833	-66	-181	-154	-220
6.61667	-60	-155	-154	-222
6.625	-45	-136	-205	-217
6.63333	-45	-134	-233	-217
6.64167	-49	-143	-191	-206
6.65	-56	-168	-177	-210
6.65833	-52	-173	-205	-190
6.66667	-44	-172	-242	-153
6.675	-36	-164	-270	-178
6.68333	-43	-141	-340	-203
6.69167	-57	-138	-344	-196
6.7	-66	-166	-321	-183
6.70833	-58	-177	-317	-176
6.71667	-67	-179	-331	-194
6.725	-72	-177	-331	-194
6.73333	-57	-139	-293	-176
6.74167	-48	-115	-237	-173
6.75	-60	-121	-219	-166
6.75833	-65	-139	-196	-169
6.76667	-58	-156	-214	-153
6.775	-66	-155	-228	-141
6.78333	-71	-160	-247	-157
6.79167	-84	-183	-251	-171
6.8	-84	-213	-228	-178
6.80833	-65	-234	-265	-194
6.81667	-50	-238	-307	-187
6.825	-40	-219	-317	-208
6.83333	-29	-211	-358	-220
6.84167	-24	-213	-400	-222
6.85	-34	-202	-405	-196
6.85833	-44	-181	-372	-178
6.86667	-44	-172	-377	-180
6.875	-43	-170	-400	-220
6.88333	-44	-166	-456	-252
6.89167	-50	-187	-466	-273
6.9	-52	-205	-419	-257
6.90833	-52	-221	-363	-236
6.91667	-53	-224	-354	-236
6.925	-54	-230	-396	-224
6.93333	-53	-234	-405	-215
6.94167	-42	-226	-428	-203
6.95	-49	-200	-479	-203
6.95833	-57	-198	-517	-185
6.96667	-68	-211	-554	-166
6.975	-92	-228	-545	-176
6.98333	-99	-239	-489	-178
6.99167	-100	-221	-452	-190
7	-100	-215	-428	-194
7.00833	-90	-217	-363	-213
7.01667	-78	-217	-363	-263
7.025	-78	-205	-414	-257
7.03333	-84	-194	-419	-250
7.04167	-78	-190	-358	-224
7.05	-65	-181	-331	-201
7.05833	-44	-170	-340	-226
7.06667	-35	-194	-317	-263
7.075	-27	-219	-331	-263
7.08333	-19	-213	-349	-243
7.09167	-33	-189	-358	-226
7.1	-49	-170	-321	-220
7.10833	-56	-164	-293	-220
7.11667	-57	-183	-270	-231
7.125	-57	-198	-251	-213
7.13333	-58	-200	-256	-187
7.14167	-52	-198	-261	-208
7.15	-49	-190	-284	-240
7.15833	-60	-190	-321	-252
7.16667	-55	-196	-321	-261
7.175	-56	-215	-251	-245
7.18333	-69	-234	-209	-252
7.19167	-90	-226	-200	-259
7.2	-98	-200	-223	-257
7.20833	-92	-198	-200	-259
7.21667	-89	-189	-177	-270
7.225	-93	-190	-186	-282
7.23333	-96	-190	-182	-270
7.24167	-86	-168	-186	-250
7.25	-78	-164	-172	-247
7.25833	-81	-170	-149	-261
7.26667	-79	-179	-102	-284
7.275	-82	-181	-93	-284
7.28333	-99	-179	-70	-275
7.29167	-95	-173	-42	-270
7.3	-88	-185	-23	-257
7.30833	-81	-194	-51	-233
7.31667	-85	-207	-79	-220
7.325	-91	-205	-84	-229
7.33333	-95	-192	-79	-250
7.34167	-91	-168	-65	-280
7.35	-82	-160	-47	-284
7.35833	-78	-170	-19	-252
7.36667	-73	-192	-33	-247
7.375	-75	-213	-51	-240
7.38333	-78	-209	-61	-245
7.39167	-80	-211	-93	-240
7.4	-78	-215	-102	-243
7.40833	-90	-213	-121	-247
7.41667	-104	-196	-126	-263
7.425	-109	-187	-107	-296
7.43333	-110	-194	-88	-294
7.44167	-99	-211	-102	-282
7.45	-85	-222	-149	-280
7.45833	-81	-234	-196	-287
7.46667	-77	-236	-172	-289
7.475	-81	-204	-107	-294
7.48333	-86	-204	-61	-300
7.49167	-76	-209	-74	-319
7.5	-76	-194	-84	-356
7.50833	-74	-179	-79	-358
7.51667	-67	-183	-84	-349
7.525	-75	-189	-126	-324
7.53333	-77	-200	-149	-289
7.54167	-74	-217	-121	-254
7.55	-68	-230	-112	-257
7.55833	-64	-243	-135	-280
7.56667	-63	-224	-168	-303
7.575	-73	-181	-182	-294
7.58333	-73	-149	-177	-273
7.59167	-54	-155	-182	-263
7.6	-51	-173	-191	-263
7.60833	-49	-198	-172	-266
7.61667	-47	-196	-158	-254
7.625	-52	-189	-107	-236
7.63333	-59	-179	-93	-208
7.64167	-66	-147	-158	-196
7.65	-61	-141	-214	-213
7.65833	-43	-143	-182	-206
7.66667	-33	-139	-130	-224
7.675	-30	-141	-140	-220
7.68333	-33	-168	-154	-231
7.69167	-37	-153	-168	-236
7.7	-33	-149	-191	-220
7.70833	-30	-138	-191	-233
7.71667	-39	-136	-177	-252
7.725	-37	-155	-186	-291
7.73333	-32	-172	-163	-303
7.74167	-39	-173	-107	-303
7.75	-44	-170	-116	-298
7.75833	-54	-151	-149	-282
7.76667	-52	-162	-182	-275
7.775	-46	-177	-182	-303
7.78333	-26	-192	-121	-312
7.79167	-17	-196	-65	-305
7.8	-14	-192	-65	-289
7.80833	-14	-187	-70	-275
7.81667	-16	-172	-65	-263
7.825	-13	-164	-61	-261
7.83333	-14	-155	-19	-257
7.84167	-13	-153	-19	-243
7.85	0	-128	-28	-243
7.85833	7	-126	-42	-233
7.86667	14	-138	-23	-229
7.875	28	-126	-37	-190
7.88333	52	-77	-61	-122
7.89167	75	-38	-28	-55
7.9	90	8	19	-2
7.90833	109	57	61	69
7.91667	128	128	126	143
7.925	146	192	149	215
7.93333	165	258	177	289
7.94167	191	347	205	400
7.95	214	409	237	502
7.95833	247	498	265	573
7.96667	283	622	358	666
7.975	322	754	447	781
7.98333	358	893	521	883
7.99167	401	1027	624	1017
8	445	1171	712	1195
8.00833	497	1342	810	1375
8.01667	556	1525	880	1532
8.025	634	1725	1029	1740
8.03333	720	1987	1210	1934
8.04167	795	2239	1355	2156
8.05	878	2473	1504	2381
8.05833	962	2724	1662	2619
8.06667	1058	3012	1834	2854
8.075	1162	3316	1960	3111
8.08333	1268	3655	2104	3374
8.09167	1373	4026	2258	3617
8.1	1481	4405	2439	3878
8.10833	1601	4784	2686	4160
8.11667	1740	5155	2905	4444
8.125	1876	5531	3086	4710
8.13333	1992	5934	3268	4985
8.14167	2095	6343	3445	5276
8.15	2211	6777	3603	5577
8.15833	2338	7259	3803	5866
8.16667	2477	7759	4027	6148
8.175	2617	8268	4250	6444
8.18333	2757	8748	4469	6726
8.19167	2905	9231	4739	7014
8.2	3042	9727	5028	7347
8.20833	3178	10249	5237	7655
8.21667	3304	10767	5461	7907
8.225	3418	11295	5666	8163
8.23333	3557	11815	5917	8429
8.24167	3711	12322	6233	8720
8.25	3857	12812	6569	8998
8.25833	3996	13321	6918	9233
8.26667	4125	13828	7234	9471
8.275	4258	14301	7462	9689
8.28333	4395	14797	7732	9954
8.29167	4515	15310	8110	10232
8.3	4628	15794	8505	10460
8.30833	4739	16247	8822	10668
8.31667	4855	16712	9143	10874
8.325	4977	17184	9497	11073
8.33333	5101	17642	9883	11258
8.34167	5219	18071	10288	11450
8.35	5337	18484	10786	11639
8.35833	5439	18890	11289	11803
8.36667	5531	19252	11694	11970
8.375	5620	19598	12057	12097
8.38333	5716	19926	12383	12208
8.39167	5804	20273	12695	12323
8.4	5901	20612	13072	12471
8.40833	5995	20952	13440	12626
8.41667	6069	21263	13761	12742
8.425	6139	21576	14120	12853
8.43333	6214	21874	14497	12964
8.44167	6291	22139	14939	13063
8.45	6372	22399	15409	13167
8.45833	6446	22660	15795	13278
8.46667	6521	22916	16173	13366
8.475	6591	23136	16545	13442
8.48333	6654	23321	16931	13509
8.49167	6727	23546	17271	13569
8.5	6800	23747	17672	13613
8.50833	6871	23936	18053	13671
8.51667	6937	24156	18444	13717
8.525	6999	24367	18821	13761
8.53333	7056	24543	19143	13835
8.54167	7121	24716	19482	13911
8.55	7196	24923	19883	13976
8.55833	7251	25120	20251	14020
8.56667	7311	25302	20637	14059
8.575	7370	25476	21051	14089
8.58333	7428	25636	21433	14121
8.59167	7492	25800	21754	14142
8.6	7569	25985	22075	14188
8.60833	7635	26156	22434	14228
8.61667	7717	26300	22825	14304
8.625	7804	26460	23221	14401
8.63333	7876	26612	23584	14477
8.64167	7947	26775	23896	14547
8.65	8037	26944	24147	14616
8.65833	8136	27176	24482	14683
8.66667	8235	27415	24897	14750
8.675	8340	27628	25306	14838
8.68333	8434	27836	25725	14951
8.69167	8527	28015	26181	15064
8.7	8637	28218	26586	15185
8.70833	8762	28464	26945	15321
8.71667	8892	28710	27355	15453
8.725	9024	28931	27769	15624
8.73333	9176	29142	28230	15834
8.74167	9326	29366	28705	16014
8.75	9492	29627	29193	16199
8.75833	9670	29855	29719	16384
8.76667	9838	30124	30208	16569
8.775	10000	30411	30595	16777
8.78333	10175	30684	31056	16973
8.79167	10357	30967	31470	17179
8.8	10538	31240	31838	17406
8.80833	10726	31500	32247	17660
8.81667	10947	31766	32652	17930
8.825	11160	32045	33053	18194
8.83333	11386	32350	33439	18464
8.84167	11611	32620	33853	18774
8.85	11850	32906	34296	19070
8.85833	12089	33225	34738	19347
8.86667	12317	33578	35255	19636
8.875	12577	33885	35827	19985
8.88333	12837	34213	36432	20348
8.89167	13083	34556	37005	20697
8.9	13332	34927	37512	21078
8.90833	13584	35304	37987	21423
8.91667	13849	35660	38406	21755
8.925	14145	36030	38853	22090
8.93333	14437	36409	39286	22488
8.94167	14728	36784	39752	22943
8.95	15036	37182	40226	23355
8.95833	15368	37594	40762	23757
8.96667	15681	38019	41297	24168
8.975	16008	38437	41842	24603
8.98333	16351	38912	42414	25077
8.99167	16702	39410	43029	25527
9	17043	39851	43597	25969
9.00833	17394	40330	44179	26431
9.01667	17753	40848	44765	26893
9.025	18126	41415	45352	27385
9.03333	18500	41990	45990	27864
9.04167	18882	42584	46646	28326
9.05	19276	43183	47368	28763
9.05833	19697	43777	48094	29255
9.06667	20105	44328	48811	29754
9.075	20494	44918	49518	30293
9.08333	20888	45579	50301	30818
9.09167	21300	46286	51083	31338
9.1	21724	46993	51860	31834
9.10833	22162	47711	52651	32382
9.11667	22593	48414	53494	32955
9.125	23013	49176	54369	33503
9.13333	23419	49903	55179	34016
9.14167	23822	50612	55980	34552
9.15	24232	51366	56837	35114
9.15833	24647	52107	57772	35650
9.16667	25072	52833	58787	36177
9.175	25490	53572	59825	36704
9.18333	25888	54311	60877	37270
9.19167	26307	55055	61934	37804
9.2	26737	55788	62977	38278
9.20833	27124	56550	64029	38743
9.21667	27522	57336	65090	39251
9.225	27909	58086	66194	39785
9.23333	28288	58808	67320	40328
9.24167	28664	59487	68317	40820
9.25	29021	60148	69350	41271
9.25833	29348	60752	70356	41701
9.26667	29659	61344	71440	42172
9.275	29969	61926	72478	42669
9.28333	30260	62508	73451	43143
9.29167	30545	63123	74382	43555
9.3	30834	63685	75318	43968
9.30833	31116	64179	76226	44384
9.31667	31375	64648	77134	44791
9.325	31599	65072	77958	45175
9.33333	31772	65453	78670	45579
9.34167	31937	65820	79396	46004
9.35	32112	66196	80132	46383
9.35833	32295	66552	80811	46691
9.36667	32459	66836	81389	47021
9.375	32574	67087	81868	47382
9.38333	32665	67327	82315	47789
9.39167	32786	67523	82748	48177
9.4	32899	67698	83130	48507
9.40833	32995	67860	83418	48822
9.41667	33095	67990	83712	49085
9.425	33196	68131	84000	49342
9.43333	33266	68214	84196	49603
9.44167	33307	68322	84405	49936
9.45	33349	68405	84591	50239
9.45833	33386	68469	84666	50525
9.46667	33415	68527	84708	50775
9.475	33449	68565	84712	50994
9.48333	33471	68576	84703	51253
9.49167	33499	68567	84666	51496
9.5	33525	68537	84545	51706
9.50833	33528	68497	84359	51947
9.51667	33528	68448	84177	52205
9.525	33525	68393	83949	52446
9.53333	33504	68335	83707	52749
9.54167	33465	68278	83442	53010
9.55	33425	68226	83232	53238
9.55833	33403	68154	82925	53493
9.56667	33398	68049	82501	53742
9.575	33382	67992	82078	53957
9.58333	33352	67909	81617	54216
9.59167	33342	67858	81263	54480
9.6	33330	67803	80830	54829
9.60833	33309	67737	80392	55166
9.61667	33290	67690	80006	55448
9.625	33270	67670	79531	55686
9.63333	33250	67609	79094	55984
9.64167	33232	67566	78679	56356
9.65	33221	67541	78270	56745
9.65833	33206	67504	77897	57087
9.66667	33199	67475	77506	57403
9.675	33205	67425	77068	57775
9.68333	33202	67404	76538	58150
9.69167	33207	67417	76007	58540
9.7	33216	67423	75574	58961
9.70833	33246	67455	75151	59365
9.71667	33285	67491	74680	59708
9.725	33307	67528	74192	60096
9.73333	33353	67594	73693	60489
9.74167	33393	67647	73279	60944
9.75	33428	67700	72828	61418
9.75833	33469	67747	72413	61942
9.76667	33495	67800	72022	62442
9.775	33518	67847	71640	62934
9.78333	33562	67892	71282	63429
9.79167	33621	67969	70919	63923
9.8	33679	68088	70598	64439
9.80833	33713	68196	70216	65007
9.81667	33776	68326	69862	65578
9.825	33857	68484	69438	66093
9.83333	33950	68655	69033	66648
9.84167	34031	68782	68624	67200
9.85	34108	68929	68219	67741
9.85833	34180	69070	67842	68319
9.86667	34256	69204	67451	68973
9.875	34335	69327	67083	69593
9.88333	34419	69506	66724	70177
9.89167	34504	69675	66459	70760
9.9	34604	69854	66156	71437
9.90833	34710	70041	65835	72170
9.91667	34825	70186	65556	72856
9.925	34939	70358	65286	73508
9.93333	35014	70531	65007	74159
9.94167	35114	70720	64713	74786
9.95	35221	70891	64387	75451
9.95833	35342	71068	64066	76117
9.96667	35444	71311	63754	76764
9.975	35548	71534	63419	77411
9.98333	35675	71754	63168	78063
9.99167	35816	71992	62940	78747
10	35956	72237	62707	79450
10.0083	36082	72414	62418	80145
10.0167	36205	72599	62167	80816
10.025	36351	72791	61874	81465
10.0333	36476	72989	61604	82138
10.0417	36591	73172	61324	82838
10.05	36709	73360	61054	83580
10.0583	36835	73560	60780	84266
10.0667	36974	73813	60575	84946
10.075	37118	74096	60333	85616
10.0833	37249	74303	60091	86259
10.0917	37396	74512	59802	86931
10.1	37530	74682	59513	87583
10.1083	37679	74842	59257	88249
10.1167	37862	75031	59025	88900
10.125	38031	75236	58773	89534
10.1333	38207	75398	58540	90215
10.1417	38372	75573	58256	90911
10.15	38541	75764	57958	91634
10.1583	38735	75984	57716	92254
10.1667	38922	76179	57470	92869
10.175	39101	76369	57209	93548
10.1833	39279	76599	57041	94137
10.1917	39454	76795	56832	94694
10.2	39649	76957	56590	95198
10.2083	39826	77151	56366	95737
10.2167	40046	77323	56120	96342
10.225	40271	77458	55915	96902
10.2333	40490	77549	55770	97401
10.2417	40714	77685	55635	97872
10.25	40916	77835	55477	98372
10.2583	41139	78013	55282	98915
10.2667	41383	78194	55082	99423
10.275	41618	78363	54970	99911
10.2833	41844	78495	54830	100452
10.2917	42085	78648	54686	100923
10.3	42316	78797	54528	101360
10.3083	42537	78931	54285	101755
10.3167	42773	79076	54123	102178
10.325	43048	79191	53974	102596
10.3333	43352	79285	53801	103003
10.3417	43644	79389	53694	103401
10.35	43968	79524	53596	103796
10.3583	44275	79643	53466	104242
10.3667	44562	79728	53378	104674
10.375	44850	79843	53299	105035
10.3833	45140	79933	53131	105356
10.3917	45445	79988	52982	105654
10.4	45762	80069	52842	105975
10.4083	46083	80143	52707	106301
10.4167	46410	80233	52577	106639
10.425	46758	80329	52419	106905
10.4333	47089	80397	52326	107152
10.4417	47407	80467	52232	107364
10.45	47721	80569	52111	107547
10.4583	48054	80657	52060	107760
10.4667	48399	80746	52042	108019
10.475	48740	80823	52042	108250
10.4833	49070	80897	51925	108451
10.4917	49391	81021	51823	108693
10.5	49727	81132	51818	108899
10.5083	50085	81223	51790	109082
10.5167	50450	81296	51720	109213
10.525	50828	81428	51599	109359
10.5333	51228	81539	51492	109500
10.5417	51592	81636	51436	109655
10.55	51951	81730	51418	109833
10.5583	52345	81773	51460	109983
10.5667	52770	81866	51502	110122
10.575	53178	81994	51488	110217
10.5833	53590	82152	51427	110274
10.5917	53983	82352	51385	110344
10.6	54417	82563	51334	110425
10.6083	54868	82738	51269	110561
10.6167	55321	82921	51222	110757
10.625	55752	83100	51241	110914
10.6333	56194	83274	51190	111021
10.6417	56647	83430	51092	111169
10.65	57101	83588	51045	111347
10.6583	57560	83818	51050	111444
10.6667	58033	84060	51055	111508
10.675	58540	84322	51041	111633
10.6833	59095	84542	50994	111851
10.6917	59621	84761	50957	112061
10.7	60142	85083	50985	112262
10.7083	60666	85406	51017	112493
10.7167	61238	85700	51059	112676
10.725	61817	86005	51097	112895
10.7333	62400	86378	51073	113140
10.7417	63012	86780	51083	113427
10.75	63633	87151	51059	113704
10.7583	64266	87577	50990	114023
10.7667	64909	87994	51008	114381
10.775	65582	88407	51041	114767
10.7833	66286	88872	51064	115216
10.7917	67044	89340	51078	115770
10.8	67810	89822	51013	116383
10.8083	68583	90356	51013	116961
10.8167	69396	90931	51036	117596
10.825	70249	91528	51022	118303
10.8333	71147	92144	50994	119036
10.8417	72095	92883	50999	119831
10.85	73114	93735	51008	120779
10.8583	74176	94623	51013	121796
10.8667	75270	95547	51078	122889
10.875	76432	96527	51236	124070
10.8833	77671	97577	51264	125320
10.8917	79013	98700	51250	126700
10.9	80472	99913	51343	128255
10.9083	82008	101268	51413	129996
10.9167	83641	102753	51460	131768
10.925	85442	104455	51511	133689
10.9333	87421	106333	51627	135760
10.9417	89564	108340	51767	137995
10.95	91826	110493	51860	140382
10.9583	94238	112761	51948	142885
10.9667	96860	115262	52018	145599
10.975	99700	118063	52037	148488
10.9833	102777	121092	52000	151488
10.9917	106129	124369	52004	154742
11	109782	127975	52051	158241
11.0083	113726	131814	52111	161895
11.0167	117960	135976	52223	165750
11.025	122491	140414	52293	169818
11.0333	127346	145260	52391	174163
11.0417	132610	150512	52535	178714
11.05	138236	156159	52656	183433
11.0583	144254	162193	52824	188247
11.0667	150634	168617	53029	193327
11.075	157473	175509	53126	198613
11.0833	164802	182905	53140	204026
11.0917	172541	190817	53238	209640
11.1	180745	199130	53350	215399
11.1083	189430	207859	53350	221318
11.1167	198547	217024	53410	227415
11.125	208149	226739	53545	233568
11.1333	218197	236879	53708	239829
11.1417	228683	247333	53857	246164
11.15	239569	258145	54015	252635
11.1583	250906	269421	54062	259150
11.1667	262704	281219	54076	265726
11.175	274864	293438	54155	272329
11.1833	287418	305979	54323	278999
11.1917	300357	318718	54444	285687
11.2	313555	331756	54541	292304
11.2083	327046	345142	54569	298910
11.2167	340801	358717	54630	305467
11.225	354724	372491	54723	311822
11.2333	368816	386293	54774	317993
11.2417	383166	400312	54835	324162
11.25	397597	414442	54886	330257
11.2583	412049	428523	54909	336300
11.2667	426460	442447	55040	342115
11.275	440802	456244	55170	347706
11.2833	455021	469902	55319	353168
11.2917	469063	483408	55431	358428
11.3	482854	496652	55533	363452
11.3083	496482	509679	55640	368239
11.3167	509739	522334	55719	372748
11.325	522636	534578	55817	377045
11.3333	535162	546422	55980	381209
11.3417	547217	557911	56092	385071
11.35	558886	568853	56273	388619
11.3583	570042	579138	56441	391866
11.3667	580611	588938	56534	395033
11.375	590598	598126	56702	397868
11.3833	599884	606697	56897	400348
11.3917	608437	614612	57088	402620
11.4	616380	621935	57358	404700
11.4083	623559	628715	57637	406529
11.4167	630083	634704	57796	408200
11.425	635960	639805	57958	409725
11.4333	641166	644314	58201	411012
11.4417	645624	648236	58522	412066
11.45	649359	651469	58866	412924
11.4583	652378	653993	59201	413610
11.4667	654697	655859	59532	414028
11.475	656292	657071	59802	414253
11.4833	657103	657607	60077	414264
11.4917	657246	657509	60416	414232
11.5	656747	656711	60761	414197
11.5083	655597	655456	61143	414125
11.5167	653864	653669	61580	413887
11.525	651525	651322	61967	413518
11.5333	648597	648547	62400	413069
11.5417	645245	645330	62800	412672
11.55	641415	641695	63163	412397
11.5583	637087	637594	63545	412001
11.5667	632250	633179	63945	411553
11.575	626965	628367	64369	411114
11.5833	621269	623113	64816	410691
11.5917	615182	617479	65235	410240
11.6	608809	611590	65598	409933
11.6083	602256	605581	65984	409755
11.6167	595476	599415	66305	409679
11.625	588398	592897	66594	409711
11.6333	581066	586133	66934	409954
11.6417	573611	579330	67409	410404
11.65	566074	572393	67823	410938
11.6583	558447	565364	68289	411666
11.6667	550799	558314	68689	412487
11.675	543047	551227	69019	413474
11.6833	535229	544009	69392	414692
11.6917	527322	536922	69708	416247
11.7	519432	529845	69932	418112
11.7083	511644	522703	70160	420148
11.7167	503966	515580	70421	422439
11.725	496350	508450	70714	424903
11.7333	488785	501436	71147	427655
11.7417	481349	494524	71594	430653
11.75	474029	487755	71985	433930
11.7583	466815	481084	72269	437524
11.7667	459665	474387	72492	441344
11.775	452650	467761	72725	445368
11.7833	445725	461316	73028	449736
11.7917	438994	454994	73470	454356
11.8	432540	448894	73912	459333
11.8083	426223	443035	74336	464627
11.8167	420037	437248	74908	470001
11.825	414015	431586	75467	475599
11.8333	408162	426082	76012	481476
11.8417	402513	420779	76696	487742
11.85	397047	415592	77436	494190
11.8583	391710	410513	78237	500791
11.8667	386503	405537	79135	507653
11.875	381444	400742	80122	514651
11.8833	376528	396135	81179	521783
11.8917	371768	391652	82306	528948
11.9	367171	387232	83651	536055
11.9083	362688	382836	85211	543109
11.9167	358423	378697	86975	550216
11.925	354264	374804	88884	557223
11.9333	350214	370861	90946	564215
11.9417	346222	366977	93357	571310
11.95	342314	363196	96048	578339
11.9583	338518	359552	99014	585143
11.9667	334885	356197	102216	591820
11.975	331458	352913	105713	598349
11.9833	328129	349581	109632	604610
11.9917	324834	346344	113957	610561
12	321511	343168	118608	616466
12.0083	318198	339890	123617	622092
12.0167	314912	336691	129110	627274
12.025	311676	333581	135171	632062
12.0333	308540	330523	141782	636574
12.0417	305428	327441	148881	640720
12.05	302253	324369	156381	644448
12.0583	299032	321296	164435	647670
12.0667	295908	318188	172982	650372
12.075	292898	315131	182153	652600
12.0833	289822	312067	191882	654428
12.0917	286714	309010	202212	655863
12.1	283611	305954	213320	656771
12.1083	280493	302938	224972	657224
12.1167	277379	299971	237039	657171
12.125	274271	296938	249566	656660
12.1333	271164	293772	262768	655731
12.1417	268075	290637	276660	654201
12.15	264994	287479	291063	652299
12.1583	261854	284347	305751	649960
12.1667	258668	281291	320773	647131
12.175	255496	278130	336266	643833
12.1833	252256	274944	352043	640048
12.1917	249015	271694	368090	635776
12.2	245785	268413	384337	631267
12.2083	242560	265187	400747	626488
12.2167	239360	261979	417324	621355
12.225	236117	258771	433860	615819
12.2333	232861	255563	450275	609907
12.2417	229604	252330	466484	603746
12.25	226356	249091	482540	597304
12.2583	223123	245906	498443	590509
12.2667	219913	242714	513889	583525
12.275	216718	239482	528633	576325
12.2833	213508	236202	542868	568980
12.2917	210355	232950	556676	561421
12.3	207234	229732	569664	553724
12.3083	204157	226590	582020	545908
12.3167	201087	223384	593765	538040
12.325	198008	220198	604626	530150
12.3333	194926	217035	614700	522197
12.3417	191892	213997	623652	514078
12.35	188909	210977	631729	505887
12.3583	185969	207978	638889	497671
12.3667	183054	205043	644959	489383
12.375	180166	202064	649745	481055
12.3833	177316	199033	653404	472791
12.3917	174523	196080	655913	464625
12.4	171776	193184	657156	456550
12.4083	169035	190393	657245	448553
12.4167	166304	187607	656444	440586
12.425	163614	184902	654447	432814
12.4333	161058	182283	651453	425138
12.4417	158575	179674	647659	417419
12.45	156126	177115	642943	409905
12.4583	153727	174576	637138	402486
12.4667	151375	172063	630370	395160
12.475	149047	169582	622721	387981
12.4833	146750	167216	614220	380913
12.4917	144507	164904	605133	373920
12.5	142286	162585	595329	367037
12.5083	140120	160346	584911	360191
12.5167	138012	158116	573854	353417
12.525	135954	155946	562132	346906
12.5333	133930	153856	550080	340689
12.5417	131939	151825	537678	334558
12.55	129960	149786	524894	328530
12.5583	127986	147759	511869	322549
12.5667	126112	145814	498750	316768
12.575	124310	143908	485422	311106
12.5833	122538	142023	471884	305652
12.5917	120808	140195	458119	300227
12.6	119110	138421	444372	294909
12.6083	117432	136725	430769	289794
12.6167	115765	135045	417269	284770
12.625	114136	133352	403689	279967
12.6333	112579	131771	390254	275174
12.6417	111061	130193	376986	270491
12.65	109557	128676	364063	265922
12.6583	108081	127168	351415	261552
12.6667	106616	125654	339045	257373
12.675	105176	124180	326951	253199
12.6833	103747	122763	315113	249039
12.6917	102356	121434	303516	245017
12.7	100991	120135	292274	241111
12.7083	99639	118761	281450	237323
12.7167	98320	117398	271022	233646
12.725	97053	116035	260897	230038
12.7333	95824	114727	251177	226484
12.7417	94620	113460	241917	223022
12.75	93420	112159	232979	219608
12.7583	92202	110919	224339	216240
12.7667	90971	109737	216085	212989
12.775	89800	108544	208171	209885
12.7833	88651	107362	200541	206889
12.7917	87513	106263	193335	203977
12.8	86386	105204	186421	201012
12.8083	85277	104152	179844	198158
12.8167	84195	103098	173694	195400
12.825	83140	102061	167865	192685
12.8333	82106	101004	162349	190027
12.8417	81070	99952	156991	187420
12.85	80031	98925	152051	184942
12.8583	79004	97948	147405	182492
12.8667	77995	97015	142955	180121
12.875	77018	96058	138770	177727
12.8833	76127	95123	134804	175402
12.8917	75227	94210	130995	173144
12.9	74313	93291	127513	170862
12.9083	73405	92388	124292	168609
12.9167	72509	91528	121177	166374
12.925	71626	90650	118235	164211
12.9333	70754	89758	115400	162179
12.9417	69909	88910	112756	160196
12.95	69074	88095	110238	158225
12.9583	68265	87270	108003	156260
12.9667	67427	86427	105885	154353
12.975	66600	85585	103785	152447
12.9833	65810	84791	101830	150554
12.9917	65047	84020	99991	148763
13	64287	83251	98218	146944
13.0083	63527	82489	96514	145139
13.0167	62761	81743	94917	143408
13.025	61991	80980	93413	141670
13.0333	61246	80207	92049	139936
13.0417	60528	79443	90750	138286
13.05	59840	78669	89503	136668
13.0583	59152	77905	88311	135104
13.0667	58478	77125	87087	133548
13.075	57807	76369	85918	131958
13.0833	57120	75630	84764	130366
13.0917	56430	74917	83637	128819
13.1	55743	74212	82501	127287
13.1083	55106	73519	81435	125808
13.1167	54461	72861	80411	124322
13.125	53810	72156	79415	122861
13.1333	53180	71440	78437	121400
13.1417	52578	70742	77413	119981
13.15	52017	69998	76393	118618
13.1583	51452	69296	75444	117182
13.1667	50855	68686	74443	115736
13.175	50316	68062	73330	114340
13.1833	49780	67417	72274	112971
13.1917	49224	66782	71287	111629
13.2	48683	66128	70360	110290
13.2083	48134	65557	69420	108966
13.2167	47580	64955	68545	107693
13.225	47057	64339	67637	106442
13.2333	46558	63668	66669	105245
13.2417	46079	63042	65691	104006
13.25	45624	62478	64755	102744
13.2583	45181	61920	63913	101524
13.2667	44739	61381	63140	100334
13.275	44289	60833	62293	99146
13.2833	43866	60250	61380	98009
13.2917	43456	59736	60519	96881
13.3	43058	59236	59760	95744
13.3083	42676	58744	59066	94667
13.3167	42284	58262	58410	93597
13.325	41901	57766	57814	92566
13.3333	41513	57263	57274	91625
13.3417	41120	56767	56827	90696
13.35	40729	56303	56529	89737
13.3583	40379	55885	56255	88764
13.3667	40021	55428	56013	87849
13.375	39656	54940	55882	86984
13.3833	39313	54488	55743	86088
13.3917	38966	54066	55677	85198
13.4	38635	53660	55733	84340
13.4083	38311	53253	55887	83524
13.4167	37968	52872	56064	82725
13.425	37661	52546	56320	81955
13.4333	37368	52182	56725	81195
13.4417	37058	51794	57186	80379
13.45	36743	51436	57684	79625
13.4583	36442	51070	58205	78902
13.4667	36154	50693	58699	78225
13.475	35847	50294	59178	77573
13.4833	35548	49885	59700	76914
13.4917	35225	49515	60216	76265
13.5	34887	49161	60719	75627
13.5083	34580	48778	61268	74992
13.5167	34277	48394	61794	74351
13.525	33954	47968	62279	73700
13.5333	33637	47543	62684	73103
13.5417	33317	47138	63047	72521
13.55	33001	46756	63312	71927
13.5583	32690	46375	63461	71328
13.5667	32369	45937	63591	70746
13.575	32035	45476	63671	70168
13.5833	31723	45031	63633	69551
13.5917	31405	44599	63447	68950
13.6	31074	44143	63303	68393
13.6083	30757	43711	63168	67850
13.6167	30449	43253	62837	67295
13.625	30130	42801	62353	66713
13.6333	29786	42356	61832	66093
13.6417	29448	41896	61245	65425
13.65	29146	41455	60598	64801
13.6583	28857	41012	59937	64173
13.6667	28544	40565	59136	63514
13.675	28235	40103	58373	62922
13.6833	27919	39583	57600	62333
13.6917	27604	39072	56753	61704
13.7	27276	38618	55845	61092
13.7083	26976	38184	54923	60507
13.7167	26672	37751	53974	59918
13.725	26351	37331	52954	59305
13.7333	26062	36903	51855	58684
13.7417	25783	36435	50808	58048
13.75	25490	35979	49779	57408
13.7583	25191	35508	48848	56821
13.7667	24902	35036	47847	56185
13.775	24627	34595	46753	55547
13.7833	24347	34205	45729	54963
13.7917	24057	33804	44710	54343
13.8	23774	33374	43695	53703
13.8083	23515	32955	42638	53139
13.8167	23243	32569	41600	52527
13.825	22966	32162	40580	51898
13.8333	22687	31762	39659	51304
13.8417	22412	31346	38681	50705
13.85	22148	30937	37722	50130
13.8583	21908	30546	36819	49543
13.8667	21667	30156	35916	48958
13.875	21412	29779	35036	48373
13.8833	21160	29436	34151	47742
13.8917	20917	29101	33374	47155
13.9	20682	28771	32615	46587
13.9083	20450	28416	31866	45977
13.9167	20241	28047	31083	45436
13.925	20043	27681	30301	44902
13.9333	19852	27329	29622	44366
13.9417	19638	26978	29021	43802
13.95	19394	26654	28416	43273
13.9583	19180	26349	27825	42817
13.9667	18990	26047	27252	42339
13.975	18791	25726	26675	41874
13.9833	18599	25414	26140	41414
13.9917	18418	25120	25707	40941
14	18242	24852	25227	40469
14.0083	18061	24560	24794	39965
14.0167	17874	24271	24277	39443
14.025	17684	24017	23817	38946
14.0333	17488	23770	23421	38449
14.0417	17305	23504	23081	38019
14.05	17134	23233	22667	37610
14.0583	16971	22940	22262	37224
14.0667	16815	22675	21894	36801
14.075	16646	22418	21568	36378
14.0833	16509	22185	21247	35992
14.0917	16372	21947	20963	35613
14.1	16224	21702	20744	35204
14.1083	16061	21474	20502	34795
14.1167	15894	21235	20199	34393
14.125	15737	21023	19925	34009
14.1333	15590	20780	19645	33646
14.1417	15438	20541	19431	33304
14.15	15290	20337	19259	32948
14.1583	15152	20153	19077	32588
14.1667	15019	19941	18873	32234
14.175	14878	19725	18696	31853
14.1833	14745	19515	18482	31502
14.1917	14623	19327	18267	31173
14.2	14496	19123	18132	30824
14.2083	14376	18942	18077	30501
14.2167	14238	18793	17965	30210
14.225	14118	18656	17788	29921
14.2333	13995	18488	17620	29643
14.2417	13858	18330	17425	29387
14.25	13738	18173	17201	29077
14.2583	13635	18022	17001	28777
14.2667	13521	17843	16913	28490
14.275	13414	17668	16815	28215
14.2833	13296	17523	16717	27947
14.2917	13193	17365	16596	27702
14.3	13095	17208	16443	27439
14.3083	12974	17050	16373	27187
14.3167	12857	16910	16317	26875
14.325	12740	16786	16256	26602
14.3333	12625	16641	16186	26410
14.3417	12524	16490	16163	26230
14.35	12431	16358	16107	26013
14.3583	12341	16262	16014	25772
14.3667	12250	16136	15912	25506
14.375	12171	16000	15847	25289
14.3833	12096	15902	15800	25093
14.3917	12014	15766	15786	24873
14.4	11927	15629	15730	24630
14.4083	11817	15487	15670	24376
14.4167	11720	15361	15684	24161
14.425	11651	15257	15693	23960
14.4333	11578	15140	15716	23782
14.4417	11502	15014	15698	23648
14.45	11422	14922	15660	23489
14.4583	11334	14812	15674	23341
14.4667	11243	14692	15735	23221
14.475	11163	14582	15823	23054
14.4833	11094	14505	15907	22895
14.4917	11009	14465	15986	22742
14.5	10930	14392	16093	22578
14.5083	10864	14334	16280	22405
14.5167	10791	14296	16480	22250
14.525	10714	14262	16680	22093
14.5333	10646	14209	16838	21959
14.5417	10582	14143	17006	21869
14.55	10525	14090	17262	21827
14.5583	10473	14058	17672	21769
14.5667	10431	14021	18151	21744
14.575	10395	14009	18640	21741
14.5833	10363	13992	19152	21751
14.5917	10328	13977	19729	21728
14.6	10280	13974	20297	21674
14.6083	10238	13992	20898	21651
14.6167	10216	14011	21582	21651
14.625	10197	14051	22336	21672
14.6333	10166	14124	23151	21709
14.6417	10125	14224	24059	21783
14.65	10113	14301	25069	21852
14.6583	10106	14371	26181	21906
14.6667	10095	14445	27355	22023
14.675	10087	14545	28588	22215
14.6833	10102	14692	29910	22391
14.6917	10133	14831	31442	22569
14.7	10145	14961	33085	22742
14.7083	10162	15135	34826	22966
14.7167	10207	15323	36628	23211
14.725	10276	15529	38565	23507
14.7333	10346	15751	40748	23852
14.7417	10439	15960	43057	24196
14.75	10528	16198	45440	24547
14.7583	10621	16469	47950	24912
14.7667	10738	16775	50626	25275
14.775	10876	17084	53499	25691
14.7833	11036	17402	56497	26165
14.7917	11209	17728	59681	26660
14.8	11398	18087	63047	27166
14.8083	11599	18484	66603	27697
14.8167	11817	18899	70286	28287
14.825	12054	19338	74154	28888
14.8333	12320	19793	78367	29505
14.8417	12608	20243	82781	30173
14.85	12923	20729	87380	30875
14.8583	13271	21227	92175	31606
14.8667	13636	21774	97235	32398
14.875	14034	22320	102552	33203
14.8833	14455	22897	108133	34014
14.8917	14909	23487	113934	34809
14.9	15388	24105	119972	35616
14.9083	15898	24727	126154	36461
14.9167	16432	25346	132471	37324
14.925	16986	25947	139063	38223
14.9333	17558	26590	145888	39161
14.9417	18148	27274	152950	40058
14.95	18773	27970	160226	40931
14.9583	19427	28658	167707	41858
14.9667	20100	29383	175449	42803
14.975	20797	30107	183321	43723
14.9833	21537	30812	191459	44629
14.9917	22298	31508	199805	45545
15	23060	32213	208273	46446
15.0083	23844	32954	216825	47389
15.0167	24646	33643	225438	48369
15.025	25469	34332	234264	49259
15.0333	26318	35021	242969	50109
15.0417	27148	35702	251619	50943
15.05	27970	36382	260264	51759
15.0583	28828	37031	269039	52580
15.0667	29725	37664	277791	53329
15.075	30606	38316	286464	54066
15.0833	31468	38933	295123	54727
15.0917	32319	39506	303507	55323
15.1	33168	40088	311793	55952
15.1083	34033	40642	319935	56550
15.1167	34882	41172	327836	57133
15.125	35702	41647	335354	57676
15.1333	36496	42109	342565	58154
15.1417	37272	42556	349436	58561
15.15	38025	42937	356228	58975
15.1583	38763	43276	362666	59405
15.1667	39470	43604	368625	59714
15.175	40143	43924	374007	59955
15.1833	40796	44192	379058	60158
15.1917	41414	44411	383746	60357
15.2	42035	44599	387768	60486
15.2083	42639	44757	391436	60537
15.2167	43172	44895	394607	60519
15.225	43654	45006	397218	60486
15.2333	44105	45089	399285	60440
15.2417	44503	45134	400821	60352
15.25	44878	45157	401766	60214
15.2583	45249	45166	402064	59994
15.2667	45566	45129	401897	59786
15.275	45820	45061	401375	59532
15.2833	46031	44948	400342	59273
15.2917	46194	44782	398764	58924
15.3	46308	44578	396687	58527
15.3083	46369	44380	394053	58108
15.3167	46415	44145	391045	57701
15.325	46425	43885	387624	57230
15.3333	46429	43638	383708	56758
15.3417	46400	43393	379239	56266
15.35	46302	43110	374444	55705
15.3583	46166	42786	369426	55124
15.3667	45994	42443	364040	54544
15.375	45821	42085	358281	53918
15.3833	45606	41687	352313	53248
15.3917	45359	41278	346098	52596
15.4	45089	40865	339548	51972
15.4083	44808	40413	332724	51341
15.4167	44481	39954	325871	50685
15.425	44110	39481	318818	50003
15.4333	43726	38997	311696	49309
15.4417	43334	38497	304452	48607
15.45	42925	38009	297092	47918
15.4583	42506	37564	289560	47243
15.4667	42052	37127	282120	46513
15.475	41599	36654	274611	45822
15.4833	41127	36158	267079	45133
15.4917	40647	35657	259514	44488
15.5	40150	35146	251991	43862
15.5083	39667	34643	244631	43222
15.5167	39169	34184	237397	42538
15.525	38654	33719	230144	41863
15.5333	38119	33201	222900	41195
15.5417	37583	32654	215792	40585
15.55	37051	32132	208921	39940
15.5583	36530	31621	202198	39316
15.5667	36008	31150	195527	38717
15.575	35496	30697	188963	38114
15.5833	34968	30224	182576	37485
15.5917	34445	29732	176506	36910
15.6	33935	29263	170607	36321
15.6083	33444	28856	164728	35750
15.6167	32949	28452	158974	35197
15.625	32438	28037	153374	34647
15.6333	31915	27630	147941	34102
15.6417	31413	27214	142676	33593
15.65	30941	26788	137625	33080
15.6583	30489	26367	132792	32588
15.6667	30011	26000	127970	32110
15.675	29520	25640	123370	31647
15.6833	29053	25246	119069	31199
15.6917	28614	24844	114949	30711
15.7	28174	24458	111038	30240
15.7083	27731	24105	107207	29794
15.7167	27298	23774	103478	29350
15.725	26892	23434	99898	28952
15.7333	26502	23097	96449	28553
15.7417	26112	22726	93180	28160
15.75	25717	22364	90094	27781
15.7583	25340	22034	87161	27378
15.7667	24948	21708	84349	26988
15.775	24558	21423	81589	26660
15.7833	24171	21150	78959	26352
15.7917	23814	20865	76426	26059
15.8	23472	20586	73996	25735
15.8083	23149	20292	71668	25375
15.8167	22833	19996	69429	25037
15.825	22511	19723	67339	24709
15.8333	22183	19480	65379	24399
15.8417	21880	19276	63545	24120
15.85	21572	19052	61711	23865
15.8583	21271	18814	59928	23565
15.8667	21000	18575	58173	23290
15.875	20731	18320	56529	23033
15.8833	20455	18068	55016	22758
15.8917	20191	17813	53583	22481
15.9	19926	17564	52284	22192
15.9083	19671	17321	50985	21926
15.9167	19420	17114	49663	21668
15.925	19153	16903	48392	21402
15.9333	18874	16709	47223	21134
15.9417	18609	16550	46101	20898
15.95	18371	16381	44989	20662
15.9583	18147	16194	43951	20459
15.9667	17929	16013	43001	20339
15.975	17704	15830	42121	20165
15.9833	17478	15651	41218	19976
15.9917	17265	15474	40343	19747
16	17055	15310	39537	19511
16.0083	16850	15125	38802	19285
16.0167	16659	14944	38057	19042
16.025	16471	14763	37322	18850
16.0333	16290	14580	36647	18661
16.0417	16111	14432	35948	18460
16.05	15939	14290	35301	18258
16.0583	15761	14164	34691	18074
16.0667	15582	14024	34030	17916
16.075	15399	13891	33416	17741
16.0833	15196	13764	32852	17593
16.0917	15013	13621	32294	17429
16.1	14851	13482	31744	17237
16.1083	14699	13365	31228	17059
16.1167	14551	13244	30762	16909
16.125	14386	13121	30343	16742
16.1333	14208	12980	29929	16557
16.1417	14042	12846	29459	16382
16.15	13892	12744	28961	16229
16.1583	13739	12630	28500	16118
16.1667	13596	12498	28081	15959
16.175	13442	12373	27783	15809
16.1833	13292	12247	27513	15686
16.1917	13148	12124	27164	15554
16.2	13010	11992	26884	15404
16.2083	12848	11879	26600	15249
16.2167	12712	11781	26344	15124
16.225	12575	11681	26032	15007
16.2333	12442	11580	25665	14877
16.2417	12313	11474	25260	14734
16.25	12194	11357	24915	14600
16.2583	12080	11267	24636	14480
16.2667	11943	11180	24394	14341
16.275	11822	11076	24198	14193
16.2833	11704	10959	23961	14068
16.2917	11590	10839	23705	13934
16.3	11468	10737	23384	13809
16.3083	11349	10646	23067	13687
16.3167	11254	10571	22885	13564
16.325	11159	10490	22704	13442
16.3333	11050	10396	22457	13352
16.3417	10927	10285	22262	13252
16.35	10807	10175	22029	13105
16.3583	10692	10102	21843	12973
16.3667	10572	10068	21661	12869
16.375	10461	10002	21442	12792
16.3833	10381	9921	21182	12721
16.3917	10297	9828	20967	12619
16.4	10204	9728	20912	12474
16.4083	10113	9644	20823	12342
16.4167	10014	9563	20632	12249
16.425	9901	9506	20395	12150
16.4333	9795	9451	20125	12034
16.4417	9711	9399	19929	11891
16.45	9640	9306	19734	11787
16.4583	9555	9227	19529	11688
16.4667	9463	9140	19319	11588
16.475	9374	9050	19143	11507
16.4833	9286	8969	18966	11466
16.4917	9195	8922	18793	11380
16.5	9100	8858	18668	11279
16.5083	9022	8792	18551	11207
16.5167	8945	8743	18440	11121
16.525	8865	8673	18365	11011
16.5333	8802	8584	18286	10909
16.5417	8739	8518	18165	10809
16.55	8651	8458	18016	10733
16.5583	8571	8401	17862	10664
16.5667	8485	8337	17704	10618
16.575	8409	8258	17523	10571
16.5833	8336	8175	17369	10500
16.5917	8266	8119	17267	10430
16.6	8208	8081	17127	10361
16.6083	8148	8038	16950	10292
16.6167	8078	8004	16792	10195
16.625	7986	7934	16629	10109
16.6333	7909	7857	16517	10042
[truncated: 1,004 more rows]

## Sheet: c
Figure 2 c
	OD600
		0 mM LiCl				100 mM LiCl
		biNHA2∆N	D277C-D278C	ΔTM-1	D330A-Q331A	biNHA2∆N	D277C-D278C	ΔTM-1	D330A-Q331A
		1.4289	1.4188	1.3901	1.3896	0.3141	0.3307	0.3022	0.301
		1.4049	1.4094	1.389	1.3961	0.3363	0.3378	0.3373	0.3386
		1.4214	1.4235	1.3766	1.386	0.3346	0.314	0.3352	0.3414
		1.4107	1.3778	1.3684	1.3804	0.3301	0.3149	0.3559	0.3485
		1.4005	1.4045			0.3912	0.3506
		1.4137	1.4112			0.4312	0.3489
	Average :	1.41335	1.40753	1.38102	1.38802	0.35625	0.332817	0.33265	0.332375
	s.e.m. :	0.00428281	0.00656271	0.00520358	0.00329049	0.0184085	0.00653021	0.011165	0.0106638
	OD600
		10 mM LiCl				25 mM LiCl
		biNHA2∆N	D277C-D278C	ΔTM-1	D330A-Q331A	biNHA2∆N	D277C-D278C	ΔTM-1	D330A-Q331A
		1.3136	0.5311	0.4336	0.8513	1.2152	0.4668	0.3797	0.4709
		1.3131	0.5142	0.4831	0.8869	1.2052	0.4402	0.4055	0.5235
		1.3058	0.4596	0.4534	0.8868	1.1857	0.4103	0.3854	0.5148
		1.3248	0.461	0.4927	0.8919	1.1946	0.4162	0.4144	0.5358
		1.3043	0.4838			1.2039	0.4354
		1.2991	0.4803			1.2046	0.4283
	Average :	1.31012	0.488333	0.4657	0.879225	1.20153	0.432867	0.39625	0.51125
	s.d. :	0.00369896	0.0117698	0.0135814	0.00938415	0.00413922	0.00820478	0.00819863	0.0141229
	Normalised lithium sensitivity (%)
		10 mM LiCl				25 mM LiCl
		biNHA2∆N	D277C-D278C	ΔTM-1	D330A-Q331A	biNHA2∆N	D277C-D278C	ΔTM-1	D330A-Q331A
		90.5638	18.4498	9.62919	49.1569	81.2553	12.4669	4.4879	13.1222
		90.5165	16.8773	14.3508	52.5292	80.3093	9.99178	6.94885	18.105
		89.8259	11.7969	11.5178	52.5198	78.4647	7.20965	5.0316	17.2808
		91.6233	11.9272	15.2665	53.0029	79.3066	7.75863	7.79778	19.2701
		89.684	14.0487			80.1864	9.54515
		89.1921	13.723			80.2526	8.88451
	Average :	90.2343	14.4705	12.6911	51.8022	79.9625	9.30943	6.06653	16.9445
	s.d :	0.349915	1.09516	1.29547	0.888945	0.391563	0.763437	0.782032	1.33784
