# Supplementary material for: Structure, mechanism and lipid-mediated remodeling of the mammalian Na+/H+ exchanger NHA2
Source: Nat Struct Mol Biol. 2022 Feb 16;29(2):108–20. doi: 10.1038/s41594-022-00738-2 (PMC8850199; doi:10.1038/s41594-022-00738-2)
Supplement: Source Data Fig. 3 — Statistical Source data [file 41594_2022_738_MOESM11_ESM.xlsx]

## Sheet: a
Figure 3 a
SPECTRUM - MS
20160127_NHA2_test02.RAW
FTMS + p NSI Full ms [1000,00-15000,00]
Scan #: 1937-5675
RT: 5,89-16,69
AV: 3739
Data points: 49500
Mass	Intensity
989.925	0
989.955	0
989.984	0
990.014	0
999.744	0
999.774	0
999.804	0
999.834	0
999.864	0.356537
999.894	4.08814
999.924	10.8137
999.954	19.0747
999.984	25.7768
1000.01	30.5618
1000.04	32.3514
1000.07	34.145
1000.1	35.8999
1000.13	36.0847
1000.16	34.7354
1000.19	34.0759
1000.22	33.4495
1000.25	34.0847
1000.28	34.9959
1000.31	35.7731
1000.34	34.8256
1000.37	34.5468
1000.4	32.3809
1000.43	31.2962
1000.46	32.3238
1000.49	34.1885
1000.52	37.2145
1000.55	38.4614
1000.58	36.3803
1000.61	32.2993
1000.64	30.6548
1000.67	29.8827
1000.7	29.0918
1000.73	29.5907
1000.76	32.0725
1000.79	33.9138
1000.82	35.2951
1000.85	38.1813
1000.88	37.8904
1000.91	35.9121
1000.94	35.5877
1000.97	34.2975
1001	35.0938
1001.03	37.2649
1001.06	35.4204
1001.09	32.3746
1001.12	29.9642
1001.15	29.7182
1001.18	31.881
1001.21	34.2154
1001.24	35.9371
1001.27	37.0591
1001.3	35.3455
1001.33	34.7806
1001.36	33.4324
1001.39	31.1066
1001.42	29.1299
1001.45	28.8608
1001.48	28.7492
1001.51	34.1181
1001.54	39.08
1001.58	41.8291
1001.61	42.0697
1001.64	41.1717
1001.67	39.3571
1001.7	38.3497
1001.73	38.0677
1001.76	37.6359
1001.79	37.9054
1001.82	37.5493
1001.85	37.4067
1001.88	36.9068
1001.91	35.7765
1001.94	36.0021
1001.97	37.1429
1002	37.7791
1002.03	38.4092
1002.06	38.3845
1002.09	37.322
1002.12	34.3666
1002.15	33.6571
1002.18	35.5276
1002.21	40.4352
1002.24	46.4675
1002.27	52.3087
1002.3	57.1461
1002.33	61.5847
1002.36	63.7195
1002.39	60.4634
1002.42	54.2576
1002.45	48.758
1002.48	47.4418
1002.51	47.5799
1002.54	47.9253
1002.57	46.0392
1002.6	42.2904
1002.63	37.7188
1002.66	36.0341
1002.69	38.9871
1002.72	38.785
1002.75	36.6208
1002.78	34.541
1002.81	32.1048
1002.84	30.1807
1002.87	29.9784
1002.9	28.8721
1002.93	28.0206
1002.96	28.8035
1002.99	31.3419
1003.02	32.9201
1003.05	34.3846
1003.08	35.8296
1003.11	37.4412
1003.14	42.3999
1003.17	48.6891
1003.2	51.4492
1003.23	50.4513
1003.26	45.4846
1003.29	38.2839
1003.32	33.514
1003.35	32.8925
1003.38	31.4115
1003.41	31.4564
1003.44	31.334
1003.47	32.6059
1003.5	34.2269
1003.53	34.7122
1003.56	32.6838
1003.59	31.9892
1003.62	29.34
1003.65	29.2498
1003.68	31.2691
1003.71	32.9772
1003.74	30.9203
1003.77	31.0212
1003.8	32.8475
1003.83	35.5229
1003.86	37.9191
1003.89	37.4807
1003.92	35.9569
1003.95	34.9725
1003.98	33.6359
1004.01	33.6873
1004.04	33.172
1004.07	31.9056
1004.1	32.0961
1004.13	30.5759
1004.17	29.0532
1004.2	27.5574
1004.23	27.7119
1004.26	27.9112
1004.29	28.7457
1004.32	30.8803
1004.35	32.2714
1004.38	31.2949
1004.41	30.6832
1004.44	30.4118
1004.47	31.7813
1004.5	35.8962
1004.53	38.7265
1004.56	39.7108
1004.59	38.9988
1004.62	38.5497
1004.65	37.3849
1004.68	37.3656
1004.71	35.5152
1004.74	36.3956
1004.77	35.8621
1004.8	34.572
1004.83	33.1136
1004.86	32.6013
1004.89	32.291
1004.92	33.7153
1004.95	34.329
1004.98	34.0914
1005.01	33.2602
1005.04	31.8875
1005.07	33.1645
1005.1	36.9051
1005.13	38.6827
1005.16	37.6032
1005.19	35.905
1005.22	35.5045
1005.25	37.3758
1005.28	38.9753
1005.31	39.7449
1005.34	39.3334
1005.37	38.4033
1005.4	36.8438
1005.43	35.4102
1005.46	33.2485
1005.49	30.7654
1005.52	28.2987
1005.55	26.6375
1005.58	26.7202
1005.61	28.1854
1005.65	28.6037
1005.68	29.4199
1005.71	30.6391
1005.74	31.2645
1005.77	32.3281
1005.8	32.5881
1005.83	32.1343
1005.86	33.6058
1005.89	38.2923
1005.92	40.772
1005.95	42.898
1005.98	42.0737
1006.01	39.1855
1006.04	36.6519
1006.07	34.2746
1006.1	32.1409
1006.13	29.7526
1006.16	29.3966
1006.19	27.3644
1006.22	27.654
1006.25	29.2472
1006.28	30.9775
1006.31	32.15
1006.34	32.972
1006.37	34.0942
1006.4	36.1
1006.43	37.9981
1006.46	36.9553
1006.49	36.4223
1006.52	35.5478
1006.55	35.3011
1006.58	35.5018
1006.61	35.8635
1006.64	35.3701
1006.67	33.5865
1006.7	32.7617
1006.73	33.3784
1006.77	33.4591
1006.8	32.5285
1006.83	30.1542
1006.86	29.7808
1006.89	34.2467
1006.92	40.2949
1006.95	43.8589
1006.98	42.9407
1007.01	38.8978
1007.04	36.7496
1007.07	36.3802
1007.1	35.913
1007.13	35.708
1007.16	32.8584
1007.19	30.3459
1007.22	29.3726
1007.25	29.9754
1007.28	32.0028
1007.31	34.5995
1007.34	35.2414
1007.37	35.8462
1007.4	34.8069
1007.43	33.6404
1007.46	35.0221
1007.49	35.246
1007.52	35.5407
1007.55	36.0859
1007.58	37.1367
1007.61	37.7391
1007.64	37.6303
1007.67	37.0111
1007.7	36.8709
1007.74	37.583
1007.77	36.4534
1007.8	33.7715
1007.83	33.1005
1007.86	33.3137
1007.89	35.5487
1007.92	37.1977
1007.95	35.667
1007.98	32.145
1008.01	30.5665
1008.04	30.586
1008.07	30.8625
1008.1	33.2725
1008.13	33.6707
1008.16	32.9038
1008.19	32.5894
1008.22	32.9403
1008.25	36.4964
1008.28	40.2665
1008.31	41.1809
1008.34	38.1127
1008.37	32.996
1008.4	29.6992
1008.43	30.1387
1008.46	31.7061
1008.49	32.7745
1008.52	33.2954
1008.55	33.288
1008.58	32.6071
1008.62	34.142
1008.65	37.0383
1008.68	39.1611
1008.71	39.601
1008.74	39.65
1008.77	39.5071
1008.8	39.9393
1008.83	39.6099
1008.86	37.8029
1008.89	36.9506
1008.92	37.7731
1008.95	38.2567
1008.98	37.9877
1009.01	37.2277
1009.04	35.5722
1009.07	34.2808
1009.1	32.3706
1009.13	29.7399
1009.16	27.9322
1009.19	28.9249
1009.22	31.5314
1009.25	33.1328
1009.28	32.0458
1009.31	30.062
1009.34	28.9343
1009.38	29.7456
1009.41	30.4354
1009.44	31.0799
1009.47	30.6695
1009.5	32.8808
1009.53	35.7398
1009.56	38.733
1009.59	41.5563
1009.62	43.1112
1009.65	45.5548
1009.68	45.6905
1009.71	41.8351
1009.74	35.3453
1009.77	30.7972
1009.8	30.2994
1009.83	35.6135
1009.86	41.3242
1009.89	45.7485
1009.92	46.5252
1009.95	44.1438
1009.98	38.0121
1010.01	32.4132
1010.04	31.5899
1010.07	33.3038
1010.11	36.1286
1010.14	40.2664
1010.17	41.178
1010.2	40.0486
1010.23	37.9821
1010.26	35.6846
1010.29	32.9092
1010.32	34.3553
1010.35	34.6879
1010.38	34.8965
1010.41	34.4115
1010.44	34.2774
1010.47	33.3443
1010.5	33.4546
1010.53	33.0649
1010.56	32.5308
1010.59	32.2369
1010.62	33.6686
1010.65	34.6426
1010.68	34.4914
1010.71	33.3849
1010.74	33.9867
1010.78	34.3497
1010.81	33.8572
1010.84	34.8989
1010.87	36.4785
1010.9	36.3312
1010.93	34.8888
1010.96	32.5083
1010.99	28.9833
1011.02	26.8873
1011.05	26.6349
1011.08	29.8337
1011.11	31.8433
1011.14	31.7569
1011.17	29.9787
1011.2	28.7118
1011.23	28.2707
1011.26	27.3497
1011.29	28.2471
1011.32	29.0177
1011.35	32.478
1011.39	37.9138
1011.42	43.5301
1011.45	45.2365
1011.48	45.1464
1011.51	43.0708
1011.54	39.794
1011.57	35.7006
1011.6	32.2907
1011.63	28.7923
1011.66	29.59
1011.69	33.6076
1011.72	36.6377
1011.75	36.0972
1011.78	32.2753
1011.81	30.4079
1011.84	31.1484
1011.87	34.59
1011.9	37.5157
1011.93	38.2281
1011.96	37.7399
1012	37.3278
1012.03	39.559
1012.06	42.4546
1012.09	43.5461
1012.12	43.2691
1012.15	42.5582
1012.18	40.3749
1012.21	40.1936
1012.24	39.9004
1012.27	39.7963
1012.3	40.4787
1012.33	41.2654
1012.36	39.9023
1012.39	36.9242
1012.42	33.9774
1012.45	34.5966
1012.48	38.0733
1012.51	41.0876
1012.55	41.8072
1012.58	40.8581
1012.61	39.3358
1012.64	37.9802
1012.67	37.7724
1012.7	36.9168
1012.73	35.7097
1012.76	35.2597
1012.79	33.8032
1012.82	32.0572
1012.85	32.1492
1012.88	33.3412
1012.91	32.3562
1012.94	27.6009
1012.97	23.6545
1013	24.9408
1013.03	29.7021
1013.06	33.9801
1013.1	37.0929
1013.13	36.8595
1013.16	36.9829
1013.19	35.9725
1013.22	33.9568
1013.25	31.038
1013.28	29.9069
1013.31	30.0671
1013.34	30.9615
1013.37	33.7987
1013.4	36.2317
1013.43	37.6745
1013.46	36.9907
1013.49	36.521
1013.52	37.3089
1013.55	38.8666
1013.58	39.7179
1013.62	39.8457
1013.65	38.9864
1013.68	37.0695
1013.71	33.2838
1013.74	29.6834
1013.77	27.1297
1013.8	26.8857
1013.83	28.4205
1013.86	30.9363
1013.89	32.2081
1013.92	33.3595
1013.95	34.414
1013.98	34.9846
1014.01	33.7157
1014.04	35.1256
1014.07	35.694
1014.11	36.3587
1014.14	34.9212
1014.17	30.1113
1014.2	22.767
1014.23	20.1939
1014.26	25.3073
1014.29	31.2523
1014.32	33.9299
1014.35	34.5376
1014.38	33.2277
1014.41	31.906
1014.44	32.4479
1014.47	34.7547
1014.5	37.042
1014.53	39.9996
1014.56	42.1302
1014.6	42.9474
1014.63	39.1838
1014.66	33.5434
1014.69	31.1857
1014.72	30.61
1014.75	31.2401
1014.78	31.9843
1014.81	30.8061
1014.84	30.2047
1014.87	30.4826
1014.9	31.7496
1014.93	32.8495
1014.96	32.2524
1014.99	31.4379
1015.02	30.0989
1015.06	30.5674
1015.09	30.2539
1015.12	30.0424
1015.15	28.5222
1015.18	26.79
1015.21	28.0127
1015.24	31.2891
1015.27	35.628
1015.3	36.5252
1015.33	34.1581
1015.36	30.9617
1015.39	27.0359
1015.42	22.5247
1015.45	23.2576
1015.48	26.1233
1015.52	29.8231
1015.55	34.3821
1015.58	37.3803
1015.61	37.5156
1015.64	36.5101
1015.67	35.0144
1015.7	34.1537
1015.73	33.7561
1015.76	33.4877
1015.79	36.4851
1015.82	38.6301
1015.85	38.9931
1015.88	37.774
1015.91	36.9361
1015.95	35.0571
1015.98	36.0533
1016.01	37.454
1016.04	37.3837
1016.07	35.5975
1016.1	33.2292
1016.13	33.258
1016.16	32.5962
1016.19	34.5677
1016.22	35.9618
1016.25	37.697
1016.28	36.5553
1016.31	34.9473
1016.34	32.1787
1016.38	29.8181
1016.41	28.5162
1016.44	30.5668
1016.47	32.6467
1016.5	32.9484
1016.53	32.3042
1016.56	30.1211
1016.59	30.518
1016.62	32.3449
1016.65	34.5927
1016.68	34.4853
1016.71	34.6283
1016.74	34.534
1016.77	32.8547
1016.81	31.7062
1016.84	30.877
1016.87	29.9707
1016.9	29.359
1016.93	29.279
1016.96	29.675
1016.99	30.8436
1017.02	32.422
1017.05	32.3716
1017.08	32.6548
1017.11	34.7063
1017.14	35.3183
1017.17	35.3527
1017.21	33.5266
1017.24	31.9525
1017.27	30.7742
1017.3	30.5842
1017.33	30.9074
1017.36	30.6802
1017.39	28.3985
1017.42	27.4787
1017.45	26.449
1017.48	27.4908
1017.51	29.8512
1017.54	33.574
1017.57	35.7905
1017.61	36.7506
1017.64	35.7157
1017.67	34.4395
1017.7	35.0951
1017.73	37.9388
1017.76	38.8143
1017.79	35.7992
1017.82	30.598
1017.85	27.4956
1017.88	25.542
1017.91	26.5662
1017.94	29.8441
1017.97	33.3981
1018.01	36.4212
1018.04	36.555
1018.07	33.5243
1018.1	29.7438
1018.13	27.0135
1018.16	26.2846
1018.19	29.583
1018.22	32.513
1018.25	35.3732
1018.28	38.5472
1018.31	38.9697
1018.34	36.3367
1018.38	34.2319
1018.41	33.9327
1018.44	34.8834
1018.47	37.6357
1018.5	38.7127
1018.53	37.5645
1018.56	35.9188
1018.59	33.2414
1018.62	30.7356
1018.65	29.9769
1018.68	33.3507
1018.71	36.4414
1018.75	38.4861
1018.78	38.6458
1018.81	35.3005
1018.84	33.3402
1018.87	33.6367
1018.9	34.3506
1018.93	35.2712
1018.96	36.0907
1018.99	36.7768
1019.02	39.1709
1019.05	38.4634
1019.08	36.3064
1019.12	34.8542
1019.15	35.9744
1019.18	37.2357
1019.21	38.4338
1019.24	35.5304
1019.27	32.4723
1019.3	29.7432
1019.33	28.3083
1019.36	28.5199
1019.39	32.0619
1019.42	35.2049
1019.45	35.7918
1019.49	34.4446
1019.52	33.8901
1019.55	33.277
1019.58	32.4603
1019.61	32.3324
1019.64	31.7919
1019.67	29.3831
1019.7	26.8032
1019.73	24.1546
1019.76	24.2847
1019.79	27.4977
1019.83	32.1495
1019.86	35.5208
1019.89	35.4373
1019.92	32.9855
1019.95	29.683
1019.98	27.1827
1020.01	28.5829
1020.04	31.3947
1020.07	32.9623
1020.1	32.666
1020.13	30.8378
1020.16	29.1167
1020.2	30.605
1020.23	32.1782
1020.26	32.4895
1020.29	30.4544
1020.32	26.3689
1020.35	23.0373
1020.38	23.7342
1020.41	28.1025
1020.44	33.4361
1020.47	37.3177
1020.5	36.3313
1020.54	33.3935
1020.57	30.2599
1020.6	28.5533
1020.63	29.6798
1020.66	34.2618
1020.69	36.1307
1020.72	35.7954
1020.75	33.8103
1020.78	32.5512
1020.81	34.7067
1020.85	37.5084
1020.88	38.3368
1020.91	37.3783
1020.94	35.1819
1020.97	30.9317
1021	27.636
1021.03	25.7399
1021.06	27.1695
1021.09	29.6523
1021.12	33.2833
1021.15	36.2942
1021.19	36.9427
1021.22	37.0805
1021.25	36.5952
1021.28	35.4355
1021.31	32.3315
1021.34	30.7135
1021.37	29.1179
1021.4	30.1086
1021.43	31.2341
1021.46	30.463
1021.49	28.3401
1021.53	26.6559
1021.56	24.7819
1021.59	24.2676
1021.62	25.0241
1021.65	27.8185
1021.68	31.2313
1021.71	34.2902
1021.74	36.1052
1021.77	36.1066
1021.8	35.3026
1021.84	33.5978
1021.87	32.1723
1021.9	30.578
1021.93	30.8165
1021.96	29.6903
1021.99	27.8046
1022.02	27.5286
1022.05	28.5372
1022.08	31.6005
1022.11	34.4409
1022.15	37.0372
1022.18	39.1847
1022.21	39.1199
1022.24	35.9416
1022.27	33.272
1022.3	32.4239
1022.33	31.8993
1022.36	32.8791
1022.39	32.3604
1022.42	33.9313
1022.46	35.5712
1022.49	37.569
1022.52	39.0429
1022.55	37.4079
1022.58	34.6034
1022.61	32.2384
1022.64	30.44
1022.67	29.7085
1022.7	31.8087
1022.73	34.5971
1022.77	35.3509
1022.8	34.6722
1022.83	32.1034
1022.86	27.871
1022.89	23.8038
1022.92	22.0001
1022.95	24.2995
1022.98	28.8314
1023.01	35.0977
1023.04	39.7876
1023.08	39.5591
1023.11	36.1273
1023.14	32.3922
1023.17	30.7092
1023.2	30.8485
1023.23	32.7243
1023.26	33.5243
1023.29	33.0421
1023.32	32.8559
1023.35	32.9248
1023.39	32.0606
1023.42	32.1084
1023.45	33.9236
1023.48	34.765
1023.51	36.412
1023.54	37.1487
1023.57	37.6164
1023.6	37.6072
1023.63	35.7251
1023.67	33.3529
1023.7	32.6156
1023.73	34.2208
1023.76	38.1703
1023.79	41.7942
1023.82	42.3343
1023.85	42.3755
1023.88	39.7197
1023.91	37.926
1023.95	36.4157
1023.98	35.6732
1024.01	35.6575
1024.04	36.7549
1024.07	37.0233
1024.1	35.9721
1024.13	33.1305
1024.16	30.9056
1024.19	28.7945
1024.22	30.7055
1024.26	32.2989
1024.29	32.2597
1024.32	30.4522
1024.35	30.7973
1024.38	31.9961
1024.41	34.0742
1024.44	33.1978
1024.47	29.6004
1024.5	27.0834
1024.54	27.0076
1024.57	29.5141
1024.6	30.8218
1024.63	31.6999
1024.66	32.2442
1024.69	32.7354
1024.72	33.0394
1024.75	33.7544
1024.78	33.8636
1024.82	34.6843
1024.85	35.6587
1024.88	36.3146
1024.91	35.0539
1024.94	32.7388
1024.97	31.8649
1025	32.3288
1025.03	32.8723
1025.06	32.6849
1025.1	33.1479
1025.13	34.2153
1025.16	34.9608
1025.19	33.988
1025.22	31.8902
1025.25	27.8379
1025.28	24.1521
1025.31	23.7142
1025.34	26.5702
1025.38	31.0182
1025.41	33.9332
1025.44	34.5536
1025.47	32.4115
1025.5	30.0982
1025.53	27.7521
1025.56	27.1402
1025.59	25.9494
1025.62	25.6479
1025.66	25.6996
1025.69	27.4726
1025.72	29.4185
1025.75	30.8405
1025.78	29.7538
1025.81	29.843
1025.84	29.9102
1025.87	32.0236
1025.91	34.7533
1025.94	36.3605
1025.97	36.0807
1026	35.2607
1026.03	34.0447
1026.06	33.8959
1026.09	35.2671
1026.12	36.4644
1026.15	36.7352
1026.19	37.3511
1026.22	37.6081
1026.25	34.472
1026.28	31.8121
1026.31	30.7892
1026.34	29.9801
1026.37	31.2627
1026.4	32.155
1026.44	32.9177
1026.47	33.2154
1026.5	33.4205
1026.53	33.6321
1026.56	32.6982
1026.59	30.4083
1026.62	29.0683
1026.65	29.5713
1026.68	29.445
1026.72	28.9756
1026.75	27.4794
1026.78	26.753
1026.81	25.0925
1026.84	25.9107
1026.87	26.2676
1026.9	27.0848
1026.93	28.762
1026.97	30.3319
1027	30.1497
1027.03	30.6932
1027.06	31.2173
1027.09	31.5815
1027.12	31.9089
1027.15	34.2142
1027.18	36.7364
1027.22	37.7122
1027.25	36.3058
1027.28	34.1439
1027.31	32.9689
1027.34	33.2427
1027.37	35.7299
1027.4	37.0771
1027.43	35.4424
1027.46	35.2093
1027.5	34.4638
1027.53	34.4815
1027.56	35.6652
1027.59	37.9524
1027.62	38.0471
1027.65	37.5892
1027.68	35.0307
1027.71	31.3884
1027.75	29.4652
1027.78	31.7797
1027.81	34.9115
1027.84	39.0563
1027.87	41.8389
1027.9	40.8715
1027.93	38.0967
1027.96	36.1752
1028	34.0049
1028.03	34.9304
1028.06	35.5863
1028.09	33.9532
1028.12	32.7888
1028.15	32.1539
1028.18	30.2821
1028.21	30.4391
1028.25	30.4265
1028.28	31.9376
1028.31	34.6442
1028.34	38.4139
1028.37	39.171
1028.4	38.0906
1028.43	36.1539
1028.47	34.858
1028.5	34.5412
1028.53	35.376
1028.56	35.7891
1028.59	36.393
1028.62	36.2382
1028.65	36.844
1028.68	37.5191
1028.72	36.3888
1028.75	34.3695
1028.78	32.0356
1028.81	31.7024
1028.84	32.8868
1028.87	33.0904
1028.9	32.9559
1028.93	31.6106
1028.97	31.0571
1029	32.0477
1029.03	33.8493
1029.06	35.2506
1029.09	36.612
1029.12	37.228
1029.15	36.8783
1029.18	35.4961
1029.22	32.5324
1029.25	28.7186
1029.28	27.8822
1029.31	31.7391
1029.34	33.6393
1029.37	33.2956
1029.4	31.2672
1029.44	29.7601
1029.47	30.5648
1029.5	33.7236
1029.53	35.5531
1029.56	35.4623
1029.59	34.6761
1029.62	34.076
1029.65	35.5528
1029.69	37.3183
1029.72	37.2469
1029.75	35.9238
1029.78	36.2553
1029.81	36.1717
1029.84	34.5701
1029.87	33.3279
1029.91	33.0834
1029.94	32.4242
1029.97	31.7577
1030	29.8862
1030.03	27.9691
1030.06	28.1904
1030.09	28.5626
1030.12	28.8481
1030.16	29.2563
1030.19	31.1131
1030.22	34.1981
1030.25	36.6421
1030.28	37.4005
1030.31	35.815
1030.34	34.943
1030.38	35.9154
1030.41	36.0179
1030.44	34.2232
1030.47	31.3614
1030.5	28.7294
1030.53	27.7613
1030.56	29.7216
1030.6	33.0252
1030.63	34.8687
1030.66	33.6697
1030.69	30.0776
1030.72	27.3777
1030.75	27.6167
1030.78	31.9176
1030.81	35.3107
1030.85	36.8937
1030.88	35.9668
1030.91	34.4284
1030.94	31.804
1030.97	30.7122
1031	29.5506
1031.03	28.3869
1031.07	27.4132
1031.1	27.1315
1031.13	27.1506
1031.16	28.2969
1031.19	31.6205
1031.22	34.2646
1031.25	35.9633
1031.29	35.6345
1031.32	33.8676
1031.35	32.9488
1031.38	33.3819
1031.41	34.0221
1031.44	34.494
1031.47	35.2086
1031.51	34.014
1031.54	31.7011
1031.57	32.4573
1031.6	35.4791
1031.63	38.8435
1031.66	39.8412
1031.69	39.977
1031.73	37.5444
1031.76	36.6975
1031.79	34.6967
1031.82	32.8075
1031.85	31.9719
1031.88	31.8978
1031.91	33.2959
1031.95	35.8276
1031.98	36.9158
1032.01	36.6731
1032.04	34.7105
1032.07	31.5565
1032.1	30.9182
1032.13	30.5523
1032.17	32.5963
1032.2	33.9042
1032.23	34.0738
1032.26	33.9
1032.29	33.2276
1032.32	32.0956
1032.35	31.5334
1032.39	31.927
1032.42	31.4959
1032.45	31.3137
1032.48	29.9541
1032.51	28.2086
1032.54	29.5921
1032.57	30.6395
1032.61	32.2298
1032.64	32.3891
1032.67	29.9191
1032.7	25.8379
1032.73	22.9575
1032.76	23.4356
1032.79	26.9853
1032.83	31.0164
1032.86	32.5179
1032.89	32.496
1032.92	30.9533
1032.95	32.2864
1032.98	32.6274
1033.02	32.5883
1033.05	30.9731
1033.08	29.3238
1033.11	29.1794
1033.14	32.8383
1033.17	34.2528
1033.2	35.5516
1033.24	34.9452
1033.27	33.4025
1033.3	33.3956
1033.33	34.7853
1033.36	37.5187
1033.39	40.7429
1033.42	41.0116
1033.46	39.2681
1033.49	35.761
1033.52	32.0027
1033.55	29.6618
1033.58	28.5354
1033.61	27.9209
1033.65	28.9718
1033.68	31.8452
1033.71	32.4674
1033.74	30.141
1033.77	27.4445
1033.8	25.0694
1033.83	25.6575
1033.87	27.3175
1033.9	29.1519
1033.93	31.8963
1033.96	33.669
1033.99	34.2243
1034.02	35.1128
1034.05	34.2316
1034.09	32.6843
1034.12	32.8737
1034.15	34.4721
1034.18	34.4491
1034.21	35.2297
1034.24	35.4535
1034.28	35.2036
1034.31	34.3308
1034.34	32.9129
1034.37	31.0806
1034.4	29.5135
1034.43	29.4083
1034.46	30.2937
1034.5	31.2329
1034.53	32.9376
1034.56	33.9908
1034.59	33.1217
1034.62	33.1763
1034.65	33.1562
1034.69	31.2264
1034.72	28.0902
1034.75	27.2633
1034.78	27.288
1034.81	28.9267
1034.84	30.149
1034.88	29.9982
1034.91	29.8335
1034.94	29.828
1034.97	30.8142
1035	31.6427
1035.03	31.0877
1035.06	31.6443
1035.1	33.9649
1035.13	34.3239
1035.16	32.8404
1035.19	30.8619
1035.22	29.3673
1035.25	29.6981
1035.29	32.5934
1035.32	35.0831
1035.35	36.8786
1035.38	36.4343
1035.41	34.5618
1035.44	31.3294
1035.48	28.2106
1035.51	27.2758
1035.54	26.3188
1035.57	25.8003
1035.6	28.4423
1035.63	29.7139
1035.66	31.1222
1035.7	32.5527
1035.73	31.625
1035.76	29.1151
1035.79	27.1849
1035.82	23.6506
1035.85	21.0167
1035.89	19.4772
1035.92	20.0173
1035.95	22.057
1035.98	26.2439
1036.01	30.8499
1036.04	34.8029
1036.08	39.3533
1036.11	42.4042
1036.14	42.3559
1036.17	40.9139
1036.2	37.1746
1036.23	34.4486
1036.27	34.0127
1036.3	36.3794
1036.33	37.9541
1036.36	38.7423
1036.39	35.8827
1036.42	33.9455
1036.46	32.6841
1036.49	32.949
1036.52	31.7976
1036.55	30.6097
1036.58	27.8638
1036.61	28.1639
1036.65	29.476
1036.68	32.0869
1036.71	33.7019
1036.74	34.7107
1036.77	34.4689
1036.8	32.0003
1036.84	28.339
1036.87	25.5555
1036.9	25.995
1036.93	29.8097
1036.96	34.2887
1036.99	35.6987
1037.03	36.3219
1037.06	35.0783
1037.09	34.0489
1037.12	32.8854
1037.15	31.0687
1037.18	28.1405
1037.22	27.539
1037.25	27.0349
1037.28	26.5825
1037.31	26.8943
1037.34	28.1567
1037.37	28.7228
1037.41	28.5585
1037.44	27.9577
1037.47	29.3887
1037.5	31.0726
1037.53	33.5384
1037.56	36.8611
1037.6	38.0695
1037.63	37.0026
1037.66	35.5837
1037.69	33.8883
1037.72	31.2264
1037.75	30.8202
1037.79	30.6282
1037.82	32.3337
1037.85	32.644
1037.88	31.7592
1037.91	29.4565
1037.94	29.476
1037.98	28.6464
1038.01	29.3448
1038.04	29.0271
1038.07	28.7335
1038.1	28.7792
1038.13	29.7082
1038.17	29.6342
1038.2	30.2437
1038.23	29.3547
1038.26	29.4388
1038.29	29.091
1038.32	28.5132
1038.36	27.4138
1038.39	26.0672
1038.42	26.9618
1038.45	31.485
1038.48	35.5823
1038.52	37.6076
1038.55	39.6303
1038.58	40.9281
1038.61	39.3845
1038.64	36.8076
1038.67	33.6214
1038.71	29.8777
1038.74	28.4286
1038.77	29.8611
1038.8	30.817
1038.83	30.7034
1038.86	29.091
1038.9	27.9667
1038.93	28.28
1038.96	29.9389
1038.99	31.999
1039.02	34.4144
1039.05	34.8265
1039.09	33.3545
1039.12	30.6689
1039.15	28.7718
1039.18	28.0753
1039.21	29.6162
1039.25	31.117
1039.28	30.084
1039.31	26.4614
1039.34	22.1541
1039.37	20.6546
1039.4	22.8089
1039.44	26.6214
1039.47	30.0902
1039.5	32.9943
1039.53	33.5401
1039.56	33.3193
1039.6	34.3601
1039.63	34.8593
1039.66	33.8551
1039.69	34.7546
1039.72	35.1512
1039.75	35.6341
1039.79	34.538
1039.82	30.556
1039.85	26.0263
1039.88	24.2833
1039.91	25.0305
1039.94	27.6753
1039.98	29.5039
1040.01	28.8952
1040.04	28.9677
1040.07	30.0331
1040.1	30.985
1040.14	30.9764
1040.17	29.0625
1040.2	30.6131
1040.23	33.9178
1040.26	34.782
1040.29	34.697
1040.33	34.083
1040.36	32.4777
1040.39	32.4554
1040.42	29.9447
1040.45	28.2987
1040.49	29.7273
1040.52	31.7025
1040.55	32.8492
1040.58	34.1353
1040.61	33.4809
1040.64	31.9992
1040.68	32.2654
1040.71	31.749
1040.74	30.7587
1040.77	30.3802
1040.8	30.7516
1040.84	31.0223
1040.87	30.5633
1040.9	29.3434
1040.93	28.3287
1040.96	27.174
1041	27.8215
1041.03	29.4576
1041.06	31.0556
1041.09	31.1671
1041.12	30.7822
1041.15	30.7838
1041.19	32.0719
1041.22	31.5204
1041.25	30.8852
1041.28	30.2411
1041.31	30.2307
1041.35	31.2343
1041.38	32.5101
1041.41	33.7175
1041.44	32.0214
1041.47	30.6447
1041.5	29.6747
1041.54	29.0596
1041.57	29.6685
1041.6	29.5652
1041.63	28.6645
1041.66	28.9275
1041.7	30.8129
1041.73	31.4119
1041.76	31.766
1041.79	30.6669
1041.82	28.726
1041.86	26.6091
1041.89	27.2571
1041.92	29.1006
1041.95	32.2637
1041.98	38.2036
1042.01	43.2407
1042.05	45.059
1042.08	45.4877
1042.11	44.1969
1042.14	39.9143
1042.17	37.848
1042.21	35.7649
1042.24	32.2561
1042.27	29.4898
1042.3	30.3573
1042.33	31.5685
1042.37	34.654
1042.4	35.1485
1042.43	35.8555
1042.46	34.6589
1042.49	34.6986
1042.53	32.9215
1042.56	31.3075
1042.59	31.6019
1042.62	31.158
1042.65	31.7577
1042.69	33.7347
1042.72	34.857
1042.75	34.0535
1042.78	32.5682
1042.81	29.2216
1042.84	27.5657
1042.88	29.99
1042.91	32.0832
1042.94	34.3424
1042.97	36.1841
1043	36.9297
1043.04	37.3766
1043.07	37.9425
1043.1	39.5971
1043.13	41.0266
1043.16	41.5562
1043.2	42.3297
1043.23	40.3485
1043.26	37.649
1043.29	34.0992
1043.32	30.8356
1043.36	30.3068
1043.39	30.3404
1043.42	29.8357
1043.45	31.3043
1043.48	34.0281
1043.52	35.8651
1043.55	37.4303
1043.58	38.6664
1043.61	39.7708
1043.64	40.686
1043.68	42.3906
1043.71	40.993
1043.74	37.8141
1043.77	35.6464
1043.8	35.9474
1043.84	36.9381
1043.87	39.3699
1043.9	38.8277
1043.93	35.2172
1043.96	31.9464
1044	31.7951
1044.03	31.7804
1044.06	32.9081
1044.09	34.3395
1044.12	34.5785
1044.16	34.9126
1044.19	34.8938
1044.22	32.782
1044.25	29.0502
1044.28	26.6907
1044.32	26.3323
1044.35	27.7264
1044.38	30.5048
1044.41	33.614
1044.44	34.5957
1044.48	34.1875
1044.51	34.7375
1044.54	34.0636
1044.57	33.0764
1044.6	33.0736
1044.64	32.2895
1044.67	30.0791
1044.7	29.4599
1044.73	29.9422
1044.76	29.3085
1044.8	28.757
1044.83	27.121
1044.86	26.1864
1044.89	25.9403
1044.92	26.5709
1044.96	26.3647
1044.99	27.19
1045.02	28.0389
1045.05	31.4548
1045.08	33.2325
1045.12	33.395
1045.15	32.0087
1045.18	29.6638
1045.21	29.1624
1045.24	30.8636
1045.28	33.177
1045.31	34.2335
1045.34	32.8063
1045.37	30.6832
1045.4	28.7137
1045.44	30.1085
1045.47	32.7547
1045.5	34.4652
1045.53	34.1225
1045.56	31.8018
1045.6	31.449
1045.63	32.3642
1045.66	33.1164
1045.69	34.3647
1045.72	35.1646
1045.76	33.7065
1045.79	33.1756
1045.82	32.9349
1045.85	33.9756
1045.89	35.2626
1045.92	36.5734
1045.95	37.6321
1045.98	37.5165
1046.01	37.0023
1046.05	35.9439
1046.08	34.1928
1046.11	32.6886
1046.14	31.7167
1046.17	31.7343
1046.21	33.3488
1046.24	35.8564
1046.27	37.3415
1046.3	38.6789
1046.33	38.8999
1046.37	37.017
1046.4	36.5138
1046.43	36.0551
1046.46	32.8257
1046.49	29.7406
1046.53	27.6589
1046.56	25.3441
1046.59	24.7661
1046.62	25.9957
1046.66	27.3759
1046.69	28.1609
1046.72	28.9123
1046.75	29.1315
1046.78	29.8143
1046.82	31.0192
1046.85	32.1927
1046.88	32.0654
1046.91	30.8181
1046.94	28.272
1046.98	26.1399
1047.01	26.3961
1047.04	28.5288
1047.07	31.1484
1047.11	32.1829
1047.14	32.6087
1047.17	31.8127
1047.2	34.5632
1047.23	36.9075
1047.27	36.9795
1047.3	34.1286
1047.33	30.5545
1047.36	27.7532
1047.39	27.2583
1047.43	29.2271
1047.46	31.7168
1047.49	32.5187
1047.52	34.6173
1047.56	36.355
1047.59	36.0549
1047.62	33.6451
1047.65	30.0387
1047.68	26.7328
1047.72	27.8836
1047.75	31.3517
1047.78	34.1258
1047.81	35.2698
1047.84	32.4851
1047.88	27.9895
1047.91	28.5673
1047.94	29.9306
1047.97	32.1532
1048.01	33.7804
1048.04	34.6185
1048.07	34.1185
1048.1	33.0249
1048.13	31.2112
1048.17	31.4049
1048.2	32.645
1048.23	36.4022
1048.26	36.6257
1048.29	33.4084
1048.33	28.2431
1048.36	24.9095
1048.39	24.7982
1048.42	25.4586
1048.46	27.6241
1048.49	30.1643
1048.52	32.3616
1048.55	33.28
1048.58	33.2325
1048.62	31.8988
1048.65	29.866
1048.68	28.1845
1048.71	27.5712
1048.75	29.2301
1048.78	32.2202
1048.81	33.6192
1048.84	33.2966
1048.87	31.7351
1048.91	31.57
1048.94	30.8684
1048.97	30.8026
1049	30.3351
1049.04	29.8214
1049.07	28.9123
1049.1	28.403
1049.13	27.9112
1049.16	28.2963
1049.2	31.1708
1049.23	32.7092
1049.26	33.5118
1049.29	32.8622
1049.33	32.3766
1049.36	31.5763
1049.39	30.2026
1049.42	27.9774
1049.45	27.4081
1049.49	26.2728
1049.52	27.4276
1049.55	28.5215
1049.58	30.3317
1049.62	33.064
1049.65	35.0718
1049.68	35.8026
1049.71	35.4767
1049.74	34.4976
1049.78	35.3985
1049.81	36.6009
1049.84	35.6128
1049.87	32.6186
1049.91	29.1889
1049.94	26.7796
1049.97	27.351
1050	26.8149
1050.04	26.9934
1050.07	26.7837
1050.1	26.4581
1050.13	28.1098
1050.16	31.6383
1050.2	34.1838
1050.23	37.4866
1050.26	38.7423
1050.29	36.9433
1050.33	33.2883
1050.36	30.3848
1050.39	28.8907
1050.42	29.0181
1050.45	28.9693
1050.49	30.7443
1050.52	30.549
1050.55	29.6904
1050.58	27.6715
1050.62	26.8575
1050.65	25.0912
1050.68	23.8095
1050.71	22.9804
1050.75	23.5426
1050.78	25.0862
1050.81	26.3454
1050.84	27.5495
1050.87	27.6373
1050.91	29.0143
1050.94	30.4224
1050.97	30.5298
1051	29.0598
1051.04	28.0692
1051.07	26.3965
1051.1	26.4015
1051.13	27.2501
1051.17	27.1232
1051.2	26.98
1051.23	28.221
1051.26	30.1889
1051.29	31.6168
1051.33	32.7755
1051.36	32.5542
1051.39	32.6463
1051.42	34.1412
1051.46	35.6013
1051.49	36.9846
1051.52	36.4018
1051.55	33.7984
1051.59	30.1197
1051.62	27.542
1051.65	24.3252
1051.68	24.514
1051.71	25.35
1051.75	26.4981
1051.78	28.6705
1051.81	31.7756
1051.84	34.0511
1051.88	34.8304
1051.91	33.7104
1051.94	31.9206
1051.97	30.476
1052.01	29.9004
1052.04	28.8613
1052.07	29.3815
1052.1	28.1822
1052.14	27.5658
1052.17	27.3577
1052.2	27.3998
1052.23	29.3922
1052.26	32.134
1052.3	33.4516
1052.33	32.7889
1052.36	31.8143
1052.39	30.2699
1052.43	28.0565
1052.46	26.9091
1052.49	27.2722
1052.52	26.9882
1052.56	25.9705
1052.59	25.8144
1052.62	26.4005
1052.65	27.8546
1052.69	29.1242
1052.72	29.5579
1052.75	29.4981
1052.78	31.8578
1052.82	35.1025
1052.85	36.3658
1052.88	34.7694
1052.91	31.5246
1052.94	30.3678
1052.98	30.5502
1053.01	32.2761
1053.04	34.9923
1053.07	35.2159
1053.11	34.6251
1053.14	33.5718
1053.17	31.0695
1053.2	29.6405
1053.24	29.3044
1053.27	28.8101
1053.3	29.7035
1053.33	31.0203
1053.37	32.2437
1053.4	32.2922
1053.43	30.9717
1053.46	29.8598
1053.5	32.2095
1053.53	33.6921
1053.56	33.1101
1053.59	32.4206
1053.63	32.053
1053.66	31.0101
1053.69	29.8453
1053.72	27.9206
1053.76	26.1502
1053.79	25.9956
1053.82	29.109
1053.85	31.2663
1053.89	32.6552
1053.92	32.2913
1053.95	31.7732
1053.98	31.5915
1054.01	34.5119
1054.05	36.1256
1054.08	37.544
1054.11	34.8
1054.14	30.7763
1054.18	27.3515
1054.21	25.9593
1054.24	25.2645
1054.27	25.4545
1054.31	26.6193
1054.34	30.4192
1054.37	34.3832
1054.4	36.0239
1054.44	34.7283
1054.47	32.7975
1054.5	30.6618
1054.53	31.7533
1054.57	32.6093
1054.6	30.9079
1054.63	28.4732
1054.66	27.5472
1054.7	28.3847
1054.73	29.4286
1054.76	29.355
1054.79	28.9301
1054.83	28.9532
1054.86	30.8128
1054.89	34.3814
1054.92	35.6942
1054.96	37.1999
1054.99	36.2791
1055.02	33.5428
1055.05	31.5735
1055.09	30.2678
1055.12	28.4789
1055.15	26.3568
1055.18	23.8834
1055.22	21.8717
1055.25	22.0529
1055.28	23.6235
1055.31	23.9555
1055.35	23.7549
1055.38	25.3308
1055.41	27.0473
1055.44	29.4568
1055.48	31.0623
1055.51	32.14
1055.54	33.7014
1055.57	33.2158
1055.61	31.6855
1055.64	31.4397
1055.67	29.1497
1055.7	27.2676
1055.74	27.4881
1055.77	26.8735
1055.8	26.9242
1055.83	27.1664
1055.87	26.59
1055.9	25.8017
1055.93	25.8064
1055.96	26.7372
1056	28.6487
1056.03	30.1346
1056.06	30.2461
1056.09	30.842
1056.13	32.1218
1056.16	34.6113
1056.19	34.4494
1056.22	32.376
1056.26	29.9305
1056.29	27.7244
1056.32	26.4941
1056.36	27.0183
1056.39	28.4441
1056.42	30.0013
1056.45	30.7836
1056.49	31.9031
1056.52	35.3572
1056.55	38.2528
1056.58	40.4843
1056.62	39.8206
1056.65	36.7395
1056.68	33.2911
1056.71	31.5133
1056.75	29.9455
1056.78	29.5979
1056.81	29.4647
1056.84	28.5837
1056.88	27.5257
1056.91	27.2451
1056.94	27.7405
1056.97	28.6957
1057.01	29.9463
1057.04	32.5698
1057.07	35.9674
1057.1	37.0613
1057.14	37.3063
1057.17	36.115
1057.2	34.7811
1057.23	35.3074
1057.27	36.2313
1057.3	35.1386
1057.33	32.9447
1057.37	30.243
1057.4	27.2127
1057.43	26.5415
1057.46	28.0455
1057.5	29.4258
1057.53	29.3529
1057.56	27.8581
1057.59	26.6297
1057.63	24.239
1057.66	23.1487
1057.69	24.7962
1057.72	26.2466
1057.76	27.8333
1057.79	26.6945
1057.82	25.3255
1057.85	23.5558
1057.89	24.3515
1057.92	27.7147
1057.95	31.0734
1057.98	32.1018
1058.02	32.8978
1058.05	32.0786
1058.08	33.2684
1058.12	35.9149
1058.15	37.3451
1058.18	35.9135
1058.21	35.2963
1058.25	34.5852
1058.28	36.2688
1058.31	39.7116
1058.34	41.0262
1058.38	38.5284
1058.41	35.1786
1058.44	31.2816
1058.47	29.9372
1058.51	31.1336
1058.54	34.1518
1058.57	36.5499
1058.61	36.926
1058.64	35.547
1058.67	32.3916
1058.7	31.0357
1058.74	32.0112
1058.77	33.9974
1058.8	35.7147
1058.83	35.4785
1058.87	33.3851
1058.9	30.9913
1058.93	28.9566
1058.96	26.5796
1059	24.7214
1059.03	26.6097
1059.06	30.723
1059.1	34.737
1059.13	36.4188
1059.16	35.9747
1059.19	33.5699
1059.23	32.2423
1059.26	32.4269
1059.29	33.2935
1059.32	35.2996
1059.36	36.2956
1059.39	34.8944
1059.42	32.179
1059.45	30.2608
1059.49	29.5199
1059.52	29.1741
1059.55	30.1762
1059.59	31.1235
1059.62	30.0155
1059.65	29.0316
1059.68	28.969
1059.72	30.4232
1059.75	30.9533
1059.78	30.8466
1059.81	30.1278
1059.85	28.7618
1059.88	26.8693
1059.91	26.0232
1059.95	26.7338
1059.98	27.3705
1060.01	28.2623
1060.04	28.5216
1060.08	27.8441
1060.11	28.8846
1060.14	32.7206
1060.17	35.2096
1060.21	37.554
1060.24	38.3093
1060.27	38.6581
1060.31	38.0031
1060.34	36.3619
1060.37	35.3839
1060.4	35.6362
1060.44	37.4068
1060.47	38.9039
1060.5	38.4309
1060.53	35.5676
1060.57	33.3201
1060.6	32.4718
1060.63	32.1109
1060.67	30.4463
1060.7	27.4558
1060.73	25.1403
1060.76	25.0425
1060.8	26.4373
1060.83	28.6644
1060.86	29.4622
1060.9	29.205
1060.93	29.0665
1060.96	30.37
1060.99	31.9971
1061.03	33.4476
1061.06	32.8289
1061.09	29.5646
1061.12	25.7922
1061.16	23.6738
1061.19	24.0707
1061.22	26.1524
1061.26	29.0395
1061.29	31.4115
1061.32	33.468
1061.35	34.4032
1061.39	33.5206
1061.42	30.6861
1061.45	28.9758
1061.49	29.2001
1061.52	32.4417
1061.55	34.3137
1061.58	36.0545
1061.62	36.6628
1061.65	37.7988
1061.68	39.3086
1061.71	39.5781
1061.75	37.4934
1061.78	34.4042
1061.81	31.138
1061.85	30.3874
1061.88	30.5535
1061.91	31.9711
1061.94	32.3033
1061.98	31.0852
1062.01	28.6492
1062.04	27.712
[truncated: 47,509 more rows]

## Sheet: b
Figure 3 b
Lipid screen
	ddm			total liver			total yeast			total brain			pip2			pa			pc			pe			pg			ps
NHA2 ΔΝ	8.887	9.683	8.635	6.221	6.715	7.258	13.35	11.8	12.37	11.43	9.714	9.007	19.3	19.54	18.43	1.741	2.317	1.604	3.005	3.556	2.337	2.123	2.338	2.112	2.019	3.176	3.549	5.973	12.83	6.476
ΔＴＭ-１	5.607	5.637	5.555	5.285	4.346	4.111	12.78	12.37	11.82	5.487	4.999	5.368	19.04	18.25	19.5	10.41	13.08	11.18	3.182	4.77	3.647	3.242	3.438	3.604	7.595	4.386	6.615	7.674	10.52	12.92

## Sheet: c
Figure 3 c
Tm + lipids
	DDM					PI			PC			PIP2
4	103.453	97.0876	99.4591	103.265	96.7349	93.1803	93.9157	95.2529	91.4705	96.6782	97.1925	97.0537	102.946
20	93.0934	99.3967	97.2748	84.4267	87.1678	95.5204	101.672	101.605	94.4922	102.336	103.172	91.1313	90.0897
30	93.8423	93.0934	99.5215	84.9911	79.0789	100.869	99.3983	99.7326	100.343	100.407	97.1282	89.8516	97.0239
40	83.9816	89.224	78.6768	70.8287	68.2757	95.8547	95.5204	98.7297	85.5555	79.8335	88.3201	94.2264	91.3099
50	42.4856	41.3747	41.874	31.19	37.1291	59.5564	58.0654	57.8849	16.865	16.0292	15.7527	85.2685	84.6138
60	23.9126	23.6192	23.6754	18.6615	21.4752	30.3586	29.5228	29.7836	6.92529	6.82885	6.65526	46.2821	53.0973
70	4.19745	4.12256	4.19433	1.55322	2.20087	5.13897	4.64822	4.92034	0.936405	0.998126	0.975624	5.76605	5.27798
80	-0.00750993	-0.00164345	0.00915338	0.00112869	-0.00112869	0.00425676	-0.00630713	0.00205037	-0.0021431	-0.00420047	0.00634357	-0.00411291	0.00411291

## Sheet: d
Figure 3 d
FSEC traces purified + lipids
	NHA2ΔΝ DDM 4	NHA2ΔΝ PI 4	NHA2ΔΝ PIP2 4		NHA2ΔN DDM 40	NHA2ΔN PI 40	NHA2ΔN PIP2 40
0	-24	-23	2		2	-3	-30
0.00833	-24	-23	2		2	-3	-30
0.01667	-16	-9	-4		-1	-1	-6
0.025	2	-2	-17		-5	4	-10
0.03333	7	4	-24		-9	0	-9
0.04167	9	14	-22		-8	-2	-4
0.05	6	18	-19		-14	6	-7
0.05833	7	9	-21		-15	8	-3
0.06667	12	-5	-18		3	9	-2
0.075	13	-13	-12		15	11	-1
0.08333	9	-8	-5		13	5	-2
0.09167	11	-4	1		16	8	1
0.1	10	5	3		19	17	0
0.10833	8	11	0		17	17	-1
0.11667	6	10	-1		18	9	4
0.125	6	17	3		19	-1	13
0.13333	2	16	2		12	-1	13
0.14167	5	11	-10		1	1	20
0.15	18	1	-16		-10	1	9
0.15833	30	1	-20		-14	3	-1
0.16667	36	9	-15		-10	1	-2
0.175	34	10	-6		-6	0	6
0.18333	28	8	-5		-8	1	8
0.19167	17	12	-12		-9	1	4
0.2	11	11	-23		0	-2	5
0.20833	8	11	-18		1	-5	3
0.21667	0	13	-18		-1	-7	-1
0.225	5	9	-20		-7	-4	-7
0.23333	10	-5	-14		-10	-2	-14
0.24167	11	-8	-7		-4	-4	-12
0.25	9	-2	-6		7	-3	-3
0.25833	8	-10	-12		11	-4	3
0.26667	9	-21	-22		17	-17	-2
0.275	8	-26	-28		27	-33	-10
0.28333	5	-26	-32		34	-35	-13
0.29167	8	-25	-26		36	-37	-12
0.3	5	-25	-23		30	-43	-11
0.30833	1	-23	-28		27	-43	-12
0.31667	-5	-19	-33		21	-41	-12
0.325	-7	-12	-26		19	-37	-10
0.33333	-13	-6	-23		21	-27	-9
0.34167	-12	-3	-28		19	-24	-3
0.35	-5	-11	-33		13	-26	2
0.35833	-2	-23	-27		10	-31	3
0.36667	-9	-22	-23		9	-38	4
0.375	-20	-20	-21		-2	-27	8
0.38333	-11	-21	-23		-9	-18	9
0.39167	-3	-24	-28		-7	-13	11
0.4	-9	-34	-30		0	-22	12
0.40833	-13	-30	-25		10	-27	14
0.41667	-7	-33	-21		11	-28	16
0.425	5	-41	-21		1	-28	11
0.43333	13	-46	-21		-2	-29	5
0.44167	9	-48	-20		-2	-21	-2
0.45	-13	-48	-15		-3	-19	-10
0.45833	-24	-36	-11		-3	-33	-17
0.46667	-24	-31	-10		2	-37	-12
0.475	-17	-31	-12		3	-32	-6
0.48333	-10	-33	-17		-2	-29	-3
0.49167	4	-36	-19		-5	-28	1
0.5	10	-40	-26		-8	-22	-1
0.50833	4	-45	-31		-15	-14	-4
0.51667	2	-45	-29		-25	-9	-1
0.525	-1	-41	-15		-24	-13	2
0.53333	-2	-33	-21		-12	-13	-5
0.54167	1	-28	-32		-14	-9	-11
0.55	4	-22	-34		-17	-9	-17
0.55833	1	-19	-35		-14	-10	-24
0.56667	-5	-21	-37		-17	-16	-21
0.575	-10	-32	-34		-5	-30	-20
0.58333	-10	-39	-37		5	-34	-20
0.59167	-16	-49	-43		5	-42	-24
0.6	-16	-49	-39		-3	-41	-20
0.60833	-17	-50	-29		-13	-37	-12
0.61667	-15	-48	-23		-9	-30	-10
0.625	-9	-51	-20		-2	-29	-10
0.63333	-6	-50	-22		4	-31	-7
0.64167	-11	-40	-34		3	-36	-10
0.65	-9	-29	-38		2	-33	-8
0.65833	-15	-27	-36		-4	-29	-9
0.66667	-19	-30	-41		-11	-29	-17
0.675	-10	-39	-39		-7	-29	-24
0.68333	-6	-41	-36		0	-25	-23
0.69167	-13	-36	-41		5	-24	-23
0.7	-12	-31	-44		2	-19	-15
0.70833	-13	-31	-47		1	-19	-9
0.71667	-15	-41	-58		4	-22	-18
0.725	-12	-43	-57		5	-28	-30
0.73333	-13	-37	-45		11	-28	-34
0.74167	-16	-34	-39		14	-27	-31
0.75	-27	-36	-37		2	-33	-22
0.75833	-31	-42	-41		-4	-36	-20
0.76667	-23	-40	-38		-12	-35	-26
0.775	-15	-43	-33		-15	-28	-31
0.78333	-12	-52	-29		-12	-20	-28
0.79167	-22	-49	-26		-11	-13	-28
0.8	-28	-46	-30		-10	-19	-24
0.80833	-24	-58	-34		-12	-27	-24
0.81667	-16	-69	-38		-18	-28	-25
0.825	-12	-60	-40		-22	-31	-27
0.83333	-12	-56	-45		-25	-38	-28
0.84167	-19	-58	-52		-17	-50	-29
0.85	-24	-55	-53		-11	-51	-31
0.85833	-20	-59	-54		-17	-41	-30
0.86667	-16	-64	-60		-23	-41	-30
0.875	-20	-52	-60		-27	-43	-35
0.88333	-31	-48	-58		-21	-36	-34
0.89167	-30	-54	-60		-16	-27	-29
0.9	-25	-54	-64		-13	-31	-34
0.90833	-19	-47	-63		-9	-33	-42
0.91667	-15	-37	-51		-5	-40	-40
0.925	-17	-31	-46		-5	-50	-35
0.93333	-15	-37	-49		-6	-52	-30
0.94167	-13	-44	-45		-2	-51	-27
0.95	-16	-52	-47		2	-60	-24
0.95833	-19	-64	-47		6	-51	-27
0.96667	-17	-64	-49		6	-47	-32
0.975	-12	-56	-50		3	-42	-38
0.98333	-8	-46	-50		2	-35	-35
0.99167	-3	-47	-50		2	-23	-30
1	3	-54	-51		-1	-14	-23
1.00833	1	-47	-51		-5	-19	-30
1.01667	0	-37	-53		-19	-26	-32
1.025	-1	-27	-47		-23	-23	-38
1.03333	-7	-26	-38		-15	-29	-38
1.04167	-15	-35	-34		-10	-45	-36
1.05	-17	-35	-32		1	-51	-40
1.05833	-17	-29	-40		7	-53	-49
1.06667	-21	-24	-49		7	-54	-46
1.075	-26	-31	-47		6	-46	-47
1.08333	-14	-37	-41		8	-36	-44
1.09167	-3	-43	-43		6	-30	-32
1.1	2	-46	-45		-4	-34	-30
1.10833	-3	-53	-46		-12	-42	-30
1.11667	-1	-57	-44		-14	-39	-24
1.125	4	-53	-49		-14	-31	-26
1.13333	4	-51	-57		-8	-32	-26
1.14167	-3	-47	-53		3	-38	-29
1.15	-9	-44	-54		14	-40	-39
1.15833	-11	-33	-59		11	-41	-41
1.16667	-13	-33	-60		0	-50	-48
1.175	-16	-38	-58		-16	-45	-53
1.18333	-8	-50	-53		-25	-37	-56
1.19167	-1	-61	-52		-33	-37	-60
1.2	-4	-63	-56		-34	-39	-59
1.20833	-11	-67	-56		-23	-48	-62
1.21667	-16	-59	-55		-18	-64	-62
1.225	-14	-54	-58		-20	-78	-58
1.23333	-15	-60	-61		-14	-74	-57
1.24167	-15	-63	-65		-12	-64	-54
1.25	-18	-61	-64		-16	-56	-52
1.25833	-13	-61	-50		-14	-47	-53
1.26667	-10	-64	-46		-2	-43	-48
1.275	-6	-66	-35		11	-40	-45
1.28333	1	-68	-33		6	-48	-51
1.29167	11	-76	-39		5	-55	-46
1.3	13	-76	-50		5	-65	-40
1.30833	8	-70	-57		2	-78	-39
1.31667	2	-64	-61		-4	-84	-44
1.325	0	-57	-57		-7	-77	-43
1.33333	-7	-54	-53		-9	-65	-44
1.34167	-20	-51	-52		-12	-56	-43
1.35	-18	-53	-55		-17	-54	-57
1.35833	-17	-57	-58		-26	-48	-70
1.36667	-17	-53	-65		-29	-51	-65
1.375	-18	-56	-59		-23	-53	-62
1.38333	-24	-67	-55		-16	-49	-58
1.39167	-34	-73	-61		-9	-41	-46
1.4	-33	-69	-65		-9	-40	-42
1.40833	-35	-71	-66		-15	-41	-34
1.41667	-31	-74	-55		-13	-42	-35
1.425	-33	-77	-44		-15	-47	-40
1.43333	-36	-81	-36		-22	-47	-42
1.44167	-31	-78	-26		-26	-46	-35
1.45	-33	-73	-27		-21	-49	-29
1.45833	-37	-75	-30		-8	-52	-34
1.46667	-41	-68	-43		1	-51	-43
1.475	-55	-63	-50		5	-56	-54
1.48333	-56	-64	-50		2	-56	-53
1.49167	-40	-62	-56		-3	-57	-55
1.5	-20	-57	-58		-11	-55	-50
1.50833	-13	-55	-62		-16	-47	-43
1.51667	-15	-54	-60		-21	-38	-33
1.525	-12	-52	-60		-14	-39	-29
1.53333	-15	-55	-57		-7	-42	-32
1.54167	-21	-60	-50		-3	-47	-39
1.55	-25	-71	-48		-13	-49	-48
1.55833	-32	-77	-40		-18	-49	-54
1.56667	-43	-72	-34		-13	-51	-56
1.575	-48	-71	-33		-11	-51	-52
1.58333	-55	-71	-35		-17	-59	-53
1.59167	-45	-71	-44		-23	-74	-44
1.6	-32	-66	-57		-25	-82	-31
1.60833	-26	-65	-63		-21	-84	-33
1.61667	-25	-63	-65		-14	-80	-38
1.625	-22	-62	-64		-4	-83	-41
1.63333	-22	-72	-58		8	-76	-39
1.64167	-23	-80	-57		-3	-63	-42
1.65	-25	-85	-60		-18	-54	-42
1.65833	-24	-84	-68		-29	-45	-48
1.66667	-25	-73	-78		-40	-47	-59
1.675	-28	-60	-87		-34	-46	-58
1.68333	-30	-50	-92		-20	-49	-53
1.69167	-35	-58	-93		-13	-58	-53
1.7	-35	-65	-90		-11	-63	-52
1.70833	-37	-72	-87		-18	-68	-50
1.71667	-42	-78	-83		-30	-77	-51
1.725	-48	-77	-71		-33	-85	-48
1.73333	-53	-72	-63		-35	-86	-47
1.74167	-51	-71	-61		-33	-88	-40
1.75	-50	-76	-61		-33	-91	-45
1.75833	-48	-81	-62		-37	-85	-48
1.76667	-40	-88	-64		-40	-79	-44
1.775	-42	-88	-67		-47	-71	-39
1.78333	-48	-89	-69		-49	-73	-43
1.79167	-49	-83	-78		-44	-76	-47
1.8	-51	-71	-77		-38	-82	-50
1.80833	-49	-69	-71		-29	-85	-44
1.81667	-42	-74	-65		-25	-77	-42
1.825	-40	-83	-63		-22	-62	-41
1.83333	-38	-81	-70		-25	-61	-42
1.84167	-26	-72	-71		-28	-72	-42
1.85	-14	-65	-77		-30	-79	-43
1.85833	-13	-65	-90		-36	-73	-38
1.86667	-22	-70	-103		-38	-66	-36
1.875	-26	-77	-102		-41	-59	-41
1.88333	-22	-79	-91		-47	-61	-41
1.89167	-22	-67	-90		-40	-68	-48
1.9	-22	-57	-89		-33	-76	-52
1.90833	-23	-53	-86		-25	-75	-55
1.91667	-26	-67	-80		-20	-73	-52
1.925	-37	-77	-73		-22	-73	-47
1.93333	-46	-74	-68		-30	-62	-49
1.94167	-51	-69	-76		-29	-50	-48
1.95	-49	-68	-80		-24	-59	-45
1.95833	-42	-72	-82		-18	-69	-39
1.96667	-49	-78	-80		-14	-76	-37
1.975	-54	-85	-74		-18	-81	-39
1.98333	-54	-84	-73		-30	-80	-39
1.99167	-53	-83	-80		-38	-77	-44
2	-41	-87	-92		-31	-77	-43
2.00833	-39	-95	-95		-27	-75	-41
2.01667	-36	-96	-91		-26	-72	-40
2.025	-27	-89	-101		-31	-70	-45
2.03333	-25	-88	-115		-30	-73	-54
2.04167	-29	-91	-119		-24	-77	-45
2.05	-41	-92	-107		-25	-86	-40
2.05833	-50	-100	-102		-28	-88	-32
2.06667	-48	-103	-102		-28	-84	-31
2.075	-44	-98	-101		-29	-83	-33
2.08333	-39	-93	-100		-30	-82	-39
2.09167	-39	-94	-97		-35	-78	-42
2.1	-37	-93	-95		-34	-73	-43
2.10833	-41	-87	-92		-31	-60	-54
2.11667	-45	-82	-93		-34	-60	-65
2.125	-46	-89	-91		-36	-59	-70
2.13333	-43	-94	-87		-36	-59	-68
2.14167	-51	-95	-90		-32	-64	-69
2.15	-47	-96	-91		-31	-62	-70
2.15833	-35	-92	-90		-27	-66	-67
2.16667	-29	-88	-82		-23	-70	-56
2.175	-30	-86	-79		-29	-74	-48
2.18333	-34	-85	-83		-28	-82	-42
2.19167	-35	-87	-93		-28	-96	-37
2.2	-36	-87	-99		-29	-105	-33
2.20833	-42	-88	-93		-22	-104	-26
2.21667	-46	-86	-96		-23	-95	-22
2.225	-46	-90	-101		-27	-94	-25
2.23333	-46	-94	-97		-30	-100	-32
2.24167	-45	-92	-94		-35	-105	-43
2.25	-44	-92	-91		-46	-99	-50
2.25833	-53	-89	-91		-53	-90	-59
2.26667	-53	-94	-94		-47	-81	-64
2.275	-49	-92	-89		-44	-71	-67
2.28333	-48	-90	-81		-40	-72	-59
2.29167	-52	-88	-83		-39	-75	-56
2.3	-59	-85	-84		-42	-90	-54
2.30833	-57	-93	-86		-45	-97	-52
2.31667	-51	-104	-83		-40	-98	-52
2.325	-47	-110	-79		-33	-96	-56
2.33333	-45	-109	-76		-27	-89	-61
2.34167	-43	-105	-80		-27	-86	-67
2.35	-45	-107	-83		-32	-90	-66
2.35833	-38	-103	-87		-30	-91	-64
2.36667	-33	-97	-85		-28	-93	-64
2.375	-34	-97	-86		-26	-98	-61
2.38333	-34	-98	-89		-28	-98	-59
2.39167	-40	-101	-88		-33	-94	-66
2.4	-38	-103	-90		-34	-93	-72
2.40833	-27	-105	-91		-34	-105	-67
2.41667	-26	-103	-87		-39	-119	-63
2.425	-30	-100	-88		-41	-123	-58
2.43333	-32	-102	-91		-39	-113	-54
2.44167	-32	-96	-94		-40	-101	-60
2.45	-29	-92	-94		-43	-93	-74
2.45833	-22	-89	-94		-46	-89	-82
2.46667	-22	-88	-97		-56	-92	-85
2.475	-25	-93	-99		-61	-94	-87
2.48333	-26	-98	-94		-57	-93	-77
2.49167	-29	-105	-87		-49	-92	-70
2.5	-31	-111	-87		-43	-100	-71
2.50833	-37	-115	-90		-43	-100	-71
2.51667	-45	-117	-87		-42	-95	-71
2.525	-42	-116	-85		-39	-96	-65
2.53333	-31	-111	-85		-36	-104	-67
2.54167	-24	-111	-77		-41	-110	-79
2.55	-30	-111	-77		-53	-107	-90
2.55833	-39	-110	-80		-56	-99	-87
2.56667	-43	-114	-90		-57	-104	-81
2.575	-45	-116	-96		-45	-113	-81
2.58333	-45	-116	-104		-42	-116	-91
2.59167	-36	-118	-104		-41	-114	-98
2.6	-32	-119	-92		-43	-110	-102
2.60833	-34	-115	-89		-38	-106	-108
2.61667	-28	-116	-90		-35	-110	-111
2.625	-28	-118	-91		-35	-107	-109
2.63333	-21	-116	-100		-30	-105	-95
2.64167	-20	-106	-109		-21	-105	-90
2.65	-27	-101	-115		-20	-105	-90
2.65833	-33	-110	-112		-19	-107	-88
2.66667	-34	-109	-111		-15	-103	-91
2.675	-33	-105	-109		-22	-98	-91
2.68333	-31	-108	-108		-33	-92	-91
2.69167	-32	-114	-103		-39	-83	-93
2.7	-27	-118	-102		-38	-83	-96
2.70833	-25	-117	-100		-27	-89	-95
2.71667	-27	-113	-105		-24	-99	-88
2.725	-34	-107	-114		-25	-104	-80
2.73333	-40	-104	-113		-26	-101	-76
2.74167	-47	-110	-101		-28	-99	-69
2.75	-52	-122	-89		-35	-107	-73
2.75833	-58	-131	-91		-32	-115	-81
2.76667	-60	-132	-97		-31	-117	-86
2.775	-59	-127	-108		-23	-116	-86
2.78333	-61	-124	-112		-21	-120	-82
2.79167	-58	-124	-100		-28	-122	-75
2.8	-53	-115	-99		-33	-119	-76
2.80833	-53	-111	-98		-33	-113	-86
2.81667	-53	-115	-103		-41	-110	-91
2.825	-52	-118	-109		-50	-113	-96
2.83333	-49	-117	-104		-54	-115	-96
2.84167	-42	-113	-99		-54	-113	-88
2.85	-35	-109	-99		-51	-112	-83
2.85833	-29	-113	-103		-43	-120	-83
2.86667	-28	-115	-103		-39	-129	-94
2.875	-29	-117	-100		-36	-127	-94
2.88333	-32	-123	-101		-37	-124	-83
2.89167	-38	-124	-101		-39	-121	-87
2.9	-41	-125	-100		-41	-117	-90
2.90833	-42	-135	-96		-40	-112	-87
2.91667	-42	-129	-97		-40	-112	-84
2.925	-42	-121	-104		-43	-119	-84
2.93333	-46	-119	-112		-39	-121	-78
2.94167	-53	-125	-112		-35	-113	-74
2.95	-58	-132	-110		-40	-112	-72
2.95833	-58	-139	-114		-51	-113	-66
2.96667	-59	-141	-117		-57	-113	-62
2.975	-60	-142	-115		-56	-110	-67
2.98333	-55	-140	-116		-47	-111	-72
2.99167	-52	-140	-117		-42	-116	-73
3	-56	-141	-113		-35	-119	-71
3.00833	-61	-143	-113		-34	-116	-72
3.01667	-56	-146	-116		-39	-110	-69
3.025	-48	-145	-119		-48	-105	-72
3.03333	-46	-137	-120		-53	-110	-73
3.04167	-53	-129	-114		-42	-128	-79
3.05	-56	-130	-107		-27	-139	-73
3.05833	-54	-126	-104		-24	-145	-69
3.06667	-57	-118	-104		-28	-150	-70
3.075	-62	-122	-108		-36	-146	-64
3.08333	-66	-129	-110		-42	-137	-69
3.09167	-72	-135	-111		-39	-121	-74
3.1	-79	-139	-117		-31	-109	-71
3.10833	-73	-145	-115		-33	-109	-73
3.11667	-69	-147	-118		-33	-116	-83
3.125	-68	-150	-124		-35	-122	-91
3.13333	-67	-146	-121		-35	-123	-96
3.14167	-66	-144	-116		-31	-127	-96
3.15	-61	-144	-115		-26	-125	-97
3.15833	-56	-144	-114		-21	-121	-96
3.16667	-56	-145	-110		-17	-107	-91
3.175	-54	-148	-113		-17	-99	-81
3.18333	-59	-151	-118		-25	-96	-79
3.19167	-63	-158	-121		-35	-102	-84
3.2	-66	-170	-123		-31	-105	-85
3.20833	-68	-168	-116		-19	-108	-80
3.21667	-67	-159	-111		-18	-112	-80
3.225	-61	-160	-115		-24	-115	-86
3.23333	-57	-156	-126		-37	-123	-90
3.24167	-54	-155	-124		-47	-120	-80
3.25	-50	-156	-118		-49	-115	-70
3.25833	-50	-161	-115		-43	-119	-64
3.26667	-49	-161	-114		-34	-124	-66
3.275	-58	-148	-116		-32	-122	-70
3.28333	-64	-146	-121		-37	-112	-74
3.29167	-66	-140	-123		-34	-115	-73
3.3	-68	-143	-119		-35	-125	-83
3.30833	-74	-149	-116		-40	-132	-89
3.31667	-70	-150	-123		-37	-131	-88
3.325	-61	-146	-135		-38	-124	-83
3.33333	-54	-141	-130		-41	-125	-84
3.34167	-54	-150	-123		-42	-125	-88
3.35	-50	-154	-116		-43	-114	-78
3.35833	-50	-148	-112		-42	-104	-78
3.36667	-56	-146	-109		-51	-110	-82
3.375	-63	-148	-120		-62	-119	-77
3.38333	-75	-145	-130		-64	-127	-73
3.39167	-88	-149	-135		-62	-137	-74
3.4	-96	-159	-128		-60	-140	-73
3.40833	-94	-168	-119		-51	-132	-71
3.41667	-89	-166	-114		-42	-120	-75
3.425	-79	-161	-113		-47	-116	-79
3.43333	-73	-158	-117		-57	-121	-77
3.44167	-75	-149	-126		-60	-121	-79
3.45	-78	-146	-124		-58	-123	-87
3.45833	-76	-144	-128		-56	-128	-93
3.46667	-74	-145	-132		-58	-127	-91
3.475	-74	-143	-133		-56	-131	-88
3.48333	-73	-136	-134		-52	-125	-85
3.49167	-75	-143	-132		-47	-122	-86
3.5	-82	-149	-133		-49	-124	-88
3.50833	-89	-155	-131		-54	-129	-95
3.51667	-71	-154	-130		-46	-132	-102
3.525	-58	-158	-128		-44	-131	-109
3.53333	-57	-158	-128		-54	-128	-117
3.54167	-50	-162	-143		-60	-122	-112
3.55	-47	-166	-149		-69	-123	-110
3.55833	-58	-163	-147		-78	-125	-121
3.56667	-62	-167	-146		-74	-126	-127
3.575	-65	-169	-144		-70	-132	-125
3.58333	-70	-159	-144		-66	-131	-119
3.59167	-70	-153	-149		-61	-123	-113
3.6	-62	-154	-146		-60	-117	-110
3.60833	-63	-154	-144		-61	-116	-106
3.61667	-69	-156	-142		-73	-125	-103
3.625	-65	-153	-142		-78	-136	-105
3.63333	-58	-151	-132		-77	-136	-110
3.64167	-59	-149	-125		-76	-129	-110
3.65	-68	-148	-123		-79	-131	-109
3.65833	-75	-144	-119		-80	-129	-105
3.66667	-78	-143	-116		-69	-122	-104
3.675	-74	-145	-119		-62	-115	-96
3.68333	-80	-143	-120		-64	-120	-95
3.69167	-83	-152	-136		-70	-129	-98
3.7	-90	-158	-149		-74	-128	-105
3.70833	-91	-150	-145		-73	-129	-107
3.71667	-92	-152	-134		-66	-134	-101
3.725	-89	-151	-133		-66	-135	-96
3.73333	-90	-146	-135		-59	-138	-93
3.74167	-85	-144	-129		-58	-153	-96
3.75	-81	-149	-129		-69	-154	-99
3.75833	-84	-155	-127		-83	-149	-100
3.76667	-81	-150	-117		-85	-155	-99
3.775	-80	-151	-109		-84	-154	-99
3.78333	-69	-155	-108		-92	-141	-103
3.79167	-64	-153	-118		-90	-135	-110
3.8	-76	-155	-139		-80	-132	-110
3.80833	-89	-165	-152		-77	-131	-109
3.81667	-94	-173	-146		-73	-139	-113
3.825	-98	-171	-141		-70	-153	-119
3.83333	-96	-171	-145		-63	-157	-122
3.84167	-94	-170	-137		-57	-152	-117
3.85	-89	-173	-138		-57	-143	-109
3.85833	-87	-174	-141		-57	-132	-107
3.86667	-90	-168	-142		-62	-125	-103
3.875	-92	-160	-146		-77	-123	-98
3.88333	-100	-160	-145		-89	-127	-97
3.89167	-110	-167	-144		-92	-130	-97
3.9	-104	-166	-148		-94	-134	-96
3.90833	-93	-162	-145		-95	-132	-99
3.91667	-87	-155	-142		-91	-131	-105
3.925	-93	-150	-147		-91	-135	-102
3.93333	-100	-147	-152		-85	-138	-102
3.94167	-103	-153	-151		-78	-135	-103
3.95	-102	-156	-146		-79	-126	-110
3.95833	-104	-159	-140		-79	-131	-117
3.96667	-103	-156	-133		-82	-141	-120
3.975	-105	-155	-129		-79	-139	-124
3.98333	-98	-155	-133		-74	-138	-123
3.99167	-86	-153	-137		-73	-141	-121
4	-80	-157	-136		-75	-144	-121
4.00833	-85	-172	-140		-81	-147	-120
4.01667	-91	-179	-148		-86	-147	-119
4.025	-95	-174	-151		-87	-144	-112
4.03333	-88	-172	-147		-82	-148	-111
4.04167	-80	-168	-140		-86	-154	-117
4.05	-82	-159	-143		-92	-153	-118
4.05833	-88	-156	-154		-95	-152	-123
4.06667	-94	-161	-152		-94	-150	-129
4.075	-95	-163	-148		-97	-149	-129
4.08333	-98	-170	-147		-91	-149	-131
4.09167	-106	-173	-151		-88	-145	-131
4.1	-111	-176	-151		-83	-144	-130
4.10833	-111	-183	-143		-79	-141	-125
4.11667	-108	-190	-137		-76	-139	-112
4.125	-106	-195	-140		-81	-139	-104
4.13333	-103	-204	-143		-85	-137	-105
4.14167	-100	-205	-148		-75	-132	-111
4.15	-94	-200	-150		-67	-137	-120
4.15833	-100	-191	-161		-68	-147	-126
4.16667	-106	-184	-166		-78	-157	-129
4.175	-107	-176	-161		-85	-160	-127
4.18333	-104	-174	-159		-86	-160	-119
4.19167	-99	-181	-167		-84	-159	-118
4.2	-100	-182	-160		-76	-159	-123
4.20833	-94	-181	-153		-70	-156	-138
4.21667	-93	-187	-148		-67	-146	-145
4.225	-97	-185	-139		-65	-142	-144
4.23333	-98	-181	-133		-53	-136	-137
4.24167	-93	-181	-132		-51	-141	-129
4.25	-89	-180	-131		-65	-150	-128
4.25833	-88	-179	-131		-75	-154	-125
4.26667	-88	-178	-133		-79	-157	-123
4.275	-78	-183	-141		-74	-146	-118
4.28333	-66	-192	-151		-72	-142	-116
4.29167	-65	-191	-147		-66	-154	-118
4.3	-74	-195	-145		-61	-166	-113
4.30833	-83	-195	-150		-66	-170	-112
4.31667	-87	-191	-152		-72	-168	-113
4.325	-87	-185	-149		-65	-170	-111
4.33333	-79	-181	-151		-65	-176	-115
4.34167	-70	-185	-155		-69	-174	-128
4.35	-65	-184	-155		-67	-173	-130
4.35833	-70	-182	-153		-72	-165	-126
4.36667	-73	-187	-151		-80	-158	-124
4.375	-79	-187	-145		-80	-156	-123
4.38333	-76	-179	-146		-79	-152	-119
4.39167	-80	-171	-151		-81	-157	-120
4.4	-80	-159	-150		-70	-160	-129
4.40833	-81	-155	-140		-63	-157	-125
4.41667	-84	-163	-140		-66	-164	-122
4.425	-86	-171	-139		-66	-174	-120
4.43333	-87	-171	-141		-69	-174	-124
4.44167	-83	-170	-147		-76	-171	-127
4.45	-83	-180	-154		-87	-171	-125
4.45833	-79	-186	-159		-99	-170	-122
4.46667	-78	-189	-164		-107	-168	-123
4.475	-82	-181	-166		-106	-168	-116
4.48333	-84	-179	-165		-100	-161	-107
4.49167	-86	-179	-161		-94	-161	-106
4.5	-89	-181	-157		-93	-163	-102
4.50833	-90	-185	-156		-95	-168	-109
4.51667	-97	-185	-161		-85	-177	-115
4.525	-93	-183	-168		-75	-181	-110
4.53333	-90	-186	-164		-66	-187	-106
4.54167	-87	-183	-161		-64	-189	-113
4.55	-89	-182	-161		-67	-182	-105
4.55833	-89	-185	-164		-77	-177	-99
4.56667	-89	-191	-167		-83	-175	-108
4.575	-100	-192	-161		-81	-175	-114
4.58333	-105	-190	-160		-72	-181	-112
4.59167	-103	-188	-159		-68	-184	-117
4.6	-94	-189	-158		-68	-181	-123
4.60833	-88	-195	-157		-72	-173	-121
4.61667	-77	-210	-156		-81	-168	-126
4.625	-73	-213	-157		-83	-160	-132
4.63333	-73	-211	-157		-75	-159	-125
4.64167	-81	-198	-161		-66	-163	-120
4.65	-87	-190	-175		-56	-172	-115
4.65833	-101	-181	-180		-59	-177	-118
4.66667	-113	-179	-178		-63	-185	-125
4.675	-113	-184	-173		-66	-198	-127
4.68333	-106	-186	-166		-66	-198	-130
4.69167	-99	-185	-163		-61	-196	-126
4.7	-102	-183	-161		-66	-197	-112
4.70833	-102	-190	-160		-74	-185	-108
4.71667	-97	-196	-163		-76	-176	-107
4.725	-89	-200	-161		-73	-178	-105
4.73333	-79	-196	-159		-77	-177	-100
4.74167	-80	-190	-153		-76	-174	-103
4.75	-85	-193	-149		-78	-168	-106
4.75833	-95	-197	-140		-81	-171	-114
4.76667	-97	-204	-142		-85	-171	-124
4.775	-96	-209	-149		-77	-158	-127
4.78333	-98	-211	-153		-75	-154	-130
4.79167	-98	-211	-159		-78	-160	-127
4.8	-104	-213	-165		-72	-160	-122
4.80833	-106	-209	-160		-72	-158	-123
4.81667	-101	-203	-152		-75	-162	-129
4.825	-91	-212	-157		-72	-157	-126
4.83333	-84	-216	-169		-68	-152	-126
4.84167	-81	-212	-170		-64	-156	-137
4.85	-84	-210	-171		-64	-157	-139
4.85833	-91	-203	-174		-60	-163	-138
4.86667	-98	-198	-176		-60	-171	-138
4.875	-104	-189	-176		-69	-169	-133
4.88333	-99	-177	-170		-67	-165	-129
4.89167	-91	-172	-166		-62	-169	-125
4.9	-94	-175	-163		-63	-175	-129
4.90833	-99	-189	-161		-69	-172	-136
4.91667	-100	-205	-158		-83	-175	-136
4.925	-103	-212	-160		-96	-177	-133
4.93333	-109	-206	-166		-99	-184	-131
4.94167	-114	-197	-178		-94	-186	-125
4.95	-115	-189	-178		-90	-187	-116
4.95833	-116	-182	-167		-87	-187	-117
4.96667	-113	-188	-157		-92	-188	-123
4.975	-112	-197	-161		-102	-190	-130
4.98333	-113	-196	-162		-110	-179	-133
4.99167	-109	-197	-168		-103	-176	-125
5	-111	-203	-166		-90	-178	-118
5.00833	-109	-213	-166		-80	-185	-118
5.01667	-103	-216	-169		-76	-186	-122
5.025	-96	-209	-168		-82	-188	-128
5.03333	-93	-205	-163		-90	-189	-134
5.04167	-99	-200	-160		-95	-193	-129
5.05	-109	-198	-160		-97	-195	-121
5.05833	-110	-202	-158		-89	-189	-110
5.06667	-103	-209	-159		-79	-188	-114
5.075	-99	-212	-162		-77	-191	-124
5.08333	-103	-215	-158		-80	-199	-129
5.09167	-105	-219	-157		-86	-203	-138
5.1	-100	-220	-161		-82	-206	-143
5.10833	-98	-216	-167		-75	-206	-129
5.11667	-100	-208	-173		-76	-198	-122
5.125	-101	-208	-172		-72	-187	-120
5.13333	-109	-216	-177		-66	-189	-118
5.14167	-114	-215	-186		-68	-193	-118
5.15	-113	-214	-190		-69	-189	-128
5.15833	-109	-217	-189		-68	-191	-128
5.16667	-114	-220	-177		-62	-197	-124
5.175	-109	-218	-166		-63	-200	-122
5.18333	-103	-208	-161		-69	-194	-115
5.19167	-100	-204	-159		-77	-192	-109
5.2	-101	-206	-166		-81	-186	-106
5.20833	-100	-208	-173		-79	-182	-113
5.21667	-102	-216	-179		-74	-180	-121
5.225	-103	-227	-179		-71	-173	-129
5.23333	-98	-230	-177		-75	-171	-139
5.24167	-99	-219	-177		-72	-176	-142
5.25	-97	-209	-180		-74	-180	-147
5.25833	-100	-212	-179		-80	-180	-143
5.26667	-102	-217	-175		-82	-177	-139
5.275	-106	-223	-168		-82	-169	-144
5.28333	-101	-226	-166		-84	-173	-143
5.29167	-94	-227	-169		-86	-178	-138
5.3	-90	-224	-173		-90	-182	-133
5.30833	-96	-219	-192		-82	-183	-131
5.31667	-104	-230	-204		-81	-183	-126
5.325	-110	-238	-216		-85	-183	-128
5.33333	-107	-235	-218		-90	-188	-127
5.34167	-103	-224	-212		-95	-192	-125
5.35	-104	-219	-209		-91	-200	-130
5.35833	-107	-223	-203		-82	-206	-134
5.36667	-106	-225	-199		-84	-210	-141
5.375	-95	-226	-198		-93	-208	-144
5.38333	-97	-229	-190		-102	-203	-147
5.39167	-100	-233	-180		-105	-202	-147
5.4	-108	-233	-181		-101	-205	-146
5.40833	-111	-231	-182		-95	-211	-153
5.41667	-108	-233	-184		-86	-216	-147
5.425	-102	-232	-185		-75	-219	-139
5.43333	-95	-228	-183		-73	-230	-127
5.44167	-104	-223	-181		-76	-233	-125
5.45	-108	-225	-184		-84	-221	-135
5.45833	-111	-223	-191		-91	-210	-142
5.46667	-117	-218	-192		-88	-203	-145
5.475	-119	-215	-194		-81	-197	-150
5.48333	-114	-211	-196		-72	-192	-149
5.49167	-107	-210	-194		-69	-186	-143
5.5	-105	-214	-199		-70	-192	-142
5.50833	-107	-223	-211		-72	-193	-150
5.51667	-111	-231	-219		-80	-195	-157
5.525	-115	-237	-220		-81	-195	-160
5.53333	-116	-235	-209		-82	-187	-158
5.54167	-110	-236	-194		-84	-187	-158
5.55	-95	-230	-188		-85	-193	-157
5.55833	-92	-230	-196		-88	-193	-157
5.56667	-95	-230	-193		-94	-186	-157
5.575	-104	-226	-187		-100	-189	-162
5.58333	-112	-221	-186		-103	-191	-159
5.59167	-108	-223	-190		-90	-198	-156
5.6	-111	-223	-200		-81	-202	-165
5.60833	-125	-224	-209		-81	-201	-170
5.61667	-133	-231	-210		-90	-198	-166
5.625	-132	-235	-203		-95	-193	-158
5.63333	-128	-230	-193		-99	-192	-161
5.64167	-123	-224	-186		-96	-198	-160
5.65	-119	-228	-179		-96	-194	-162
5.65833	-121	-233	-179		-100	-199	-164
5.66667	-126	-238	-181		-108	-198	-164
5.675	-121	-239	-185		-110	-185	-162
5.68333	-114	-233	-192		-104	-177	-160
5.69167	-109	-231	-195		-104	-178	-157
5.7	-107	-235	-196		-103	-186	-160
5.70833	-105	-233	-196		-101	-188	-167
5.71667	-102	-234	-193		-101	-198	-162
5.725	-102	-230	-200		-93	-211	-159
5.73333	-101	-228	-208		-83	-208	-160
5.74167	-105	-233	-212		-81	-206	-151
5.75	-106	-238	-218		-82	-208	-144
5.75833	-108	-242	-222		-80	-202	-145
5.76667	-112	-244	-227		-83	-196	-146
5.775	-109	-240	-224		-91	-197	-149
5.78333	-107	-233	-211		-93	-205	-150
5.79167	-108	-234	-204		-95	-207	-152
5.8	-114	-239	-206		-89	-207	-159
5.80833	-109	-239	-205		-79	-212	-166
5.81667	-107	-232	-204		-73	-216	-156
5.825	-107	-237	-198		-79	-214	-152
5.83333	-114	-239	-190		-86	-212	-166
5.84167	-122	-241	-191		-89	-208	-172
5.85	-132	-234	-188		-92	-217	-173
5.85833	-136	-228	-194		-89	-224	-167
5.86667	-127	-230	-191		-88	-224	-157
5.875	-119	-232	-191		-90	-214	-149
5.88333	-114	-236	-188		-92	-203	-147
5.89167	-115	-237	-179		-88	-198	-152
5.9	-109	-240	-190		-89	-198	-157
5.90833	-108	-247	-199		-91	-198	-152
5.91667	-112	-255	-202		-92	-201	-150
5.925	-121	-257	-207		-85	-198	-151
5.93333	-124	-250	-212		-76	-191	-151
5.94167	-119	-240	-211		-82	-185	-153
5.95	-109	-234	-204		-85	-193	-152
5.95833	-107	-230	-208		-89	-202	-150
5.96667	-113	-232	-212		-88	-204	-154
5.975	-117	-243	-212		-87	-199	-160
5.98333	-115	-244	-211		-92	-196	-159
5.99167	-124	-239	-215		-93	-195	-151
6	-127	-242	-220		-90	-198	-149
6.00833	-125	-245	-216		-89	-199	-155
6.01667	-126	-248	-213		-92	-191	-158
6.025	-129	-246	-208		-105	-186	-158
6.03333	-130	-245	-201		-116	-180	-159
6.04167	-129	-240	-200		-113	-187	-166
6.05	-125	-237	-214		-107	-194	-161
6.05833	-122	-242	-229		-107	-200	-162
6.06667	-116	-241	-228		-106	-209	-163
6.075	-119	-237	-218		-102	-219	-157
6.08333	-121	-234	-204		-102	-220	-158
6.09167	-116	-225	-194		-100	-207	-165
6.1	-113	-218	-198		-91	-191	-170
6.10833	-120	-218	-201		-81	-185	-173
6.11667	-124	-225	-212		-77	-186	-173
6.125	-123	-230	-219		-76	-194	-174
6.13333	-118	-231	-222		-77	-204	-168
6.14167	-115	-232	-228		-70	-207	-164
6.15	-122	-239	-223		-69	-212	-162
6.15833	-129	-243	-213		-66	-216	-159
6.16667	-131	-247	-206		-65	-218	-150
6.175	-131	-243	-208		-71	-218	-145
6.18333	-122	-237	-207		-72	-213	-144
6.19167	-111	-238	-214		-77	-211	-140
6.2	-108	-234	-218		-82	-215	-136
6.20833	-105	-238	-208		-86	-223	-138
6.21667	-102	-246	-202		-90	-227	-137
6.225	-98	-251	-206		-94	-218	-134
6.23333	-93	-250	-208		-88	-210	-134
6.24167	-95	-247	-212		-87	-213	-145
6.25	-100	-242	-219		-82	-213	-156
6.25833	-112	-242	-217		-78	-213	-166
6.26667	-118	-232	-216		-88	-216	-165
6.275	-117	-223	-222		-93	-218	-160
6.28333	-117	-224	-221		-102	-220	-160
6.29167	-129	-226	-211		-106	-220	-164
6.3	-132	-225	-204		-103	-227	-161
6.30833	-127	-227	-205		-95	-228	-156
6.31667	-116	-226	-208		-95	-229	-151
6.325	-110	-228	-207		-103	-233	-144
6.33333	-116	-236	-206		-106	-237	-135
6.34167	-124	-244	-205		-100	-239	-135
6.35	-131	-244	-203		-91	-233	-144
6.35833	-132	-242	-207		-82	-222	-149
6.36667	-121	-243	-211		-84	-222	-154
6.375	-124	-242	-213		-91	-220	-158
6.38333	-135	-240	-210		-99	-206	-151
6.39167	-139	-242	-202		-109	-194	-143
6.4	-138	-245	-198		-105	-192	-139
6.40833	-146	-247	-200		-108	-209	-140
6.41667	-154	-245	-203		-110	-225	-143
6.425	-144	-254	-210		-103	-229	-151
6.43333	-137	-264	-218		-97	-230	-162
6.44167	-139	-266	-216		-97	-225	-161
6.45	-138	-261	-209		-92	-220	-159
6.45833	-136	-249	-210		-91	-223	-159
6.46667	-134	-241	-213		-96	-227	-160
6.475	-132	-240	-207		-98	-227	-170
6.48333	-124	-240	-202		-102	-225	-171
6.49167	-133	-235	-208		-104	-229	-161
6.5	-137	-233	-210		-102	-229	-148
6.50833	-137	-242	-209		-96	-233	-149
6.51667	-136	-243	-216		-92	-231	-149
6.525	-131	-252	-227		-87	-228	-146
6.53333	-120	-257	-230		-89	-225	-157
6.54167	-116	-266	-227		-92	-218	-155
6.55	-110	-273	-226		-91	-212	-146
6.55833	-102	-275	-227		-96	-218	-142
6.56667	-100	-274	-224		-99	-220	-148
6.575	-108	-279	-218		-100	-225	-146
6.58333	-110	-274	-213		-97	-230	-140
6.59167	-102	-271	-216		-100	-231	-139
6.6	-102	-270	-218		-106	-236	-143
6.60833	-113	-271	-216		-108	-237	-153
6.61667	-123	-271	-216		-106	-239	-162
6.625	-121	-273	-218		-105	-240	-164
6.63333	-117	-276	-220		-106	-236	-162
6.64167	-120	-278	-222		-109	-221	-157
6.65	-120	-273	-229		-105	-216	-157
6.65833	-121	-268	-227		-99	-212	-158
6.66667	-117	-263	-226		-97	-213	-162
6.675	-110	-260	-230		-90	-215	-158
6.68333	-104	-261	-229		-87	-218	-155
6.69167	-113	-254	-224		-83	-219	-153
6.7	-116	-243	-217		-83	-219	-152
6.70833	-112	-238	-215		-77	-219	-154
6.71667	-117	-237	-224		-73	-220	-165
6.725	-129	-239	-235		-84	-218	-170
6.73333	-134	-239	-242		-95	-220	-169
6.74167	-140	-245	-246		-103	-228	-158
6.75	-138	-249	-246		-104	-230	-150
6.75833	-131	-256	-244		-112	-228	-149
6.76667	-126	-262	-241		-115	-242	-147
6.775	-125	-262	-242		-102	-243	-144
6.78333	-127	-262	-245		-94	-235	-142
6.79167	-130	-256	-251		-91	-231	-137
6.8	-125	-265	-251		-97	-230	-128
6.80833	-120	-275	-255		-103	-231	-131
6.81667	-127	-282	-266		-104	-228	-133
6.825	-128	-280	-266		-112	-229	-136
6.83333	-123	-281	-256		-111	-231	-136
6.84167	-119	-288	-242		-112	-236	-137
6.85	-119	-289	-232		-108	-237	-133
6.85833	-119	-283	-224		-97	-233	-135
6.86667	-115	-282	-226		-96	-224	-153
6.875	-109	-280	-235		-104	-228	-158
6.88333	-116	-276	-243		-109	-236	-165
6.89167	-126	-272	-246		-96	-234	-179
6.9	-128	-272	-244		-81	-233	-183
6.90833	-127	-274	-234		-74	-232	-179
6.91667	-122	-279	-229		-81	-235	-170
6.925	-119	-281	-230		-88	-222	-161
6.93333	-120	-283	-229		-100	-215	-156
6.94167	-124	-282	-228		-110	-222	-157
6.95	-124	-274	-233		-107	-232	-160
6.95833	-129	-265	-238		-103	-228	-174
6.96667	-133	-263	-233		-98	-228	-189
6.975	-132	-268	-237		-102	-231	-193
6.98333	-135	-274	-249		-105	-228	-182
6.99167	-140	-278	-253		-98	-221	-170
7	-131	-286	-249		-99	-215	-166
7.00833	-123	-282	-242		-101	-223	-167
7.01667	-124	-281	-239		-96	-231	-162
7.025	-124	-283	-241		-95	-233	-158
7.03333	-119	-284	-244		-95	-232	-152
7.04167	-110	-290	-243		-96	-231	-158
7.05	-114	-290	-242		-100	-224	-166
7.05833	-125	-285	-241		-108	-219	-172
7.06667	-137	-285	-247		-112	-220	-170
7.075	-140	-280	-255		-116	-225	-168
7.08333	-140	-271	-260		-120	-224	-166
7.09167	-144	-266	-256		-116	-222	-159
7.1	-148	-279	-249		-107	-225	-159
7.10833	-142	-289	-251		-99	-229	-155
7.11667	-136	-293	-246		-91	-230	-146
7.125	-133	-288	-240		-90	-230	-141
7.13333	-138	-280	-239		-94	-218	-145
7.14167	-145	-281	-243		-99	-218	-157
7.15	-139	-278	-257		-106	-222	-168
7.15833	-139	-277	-263		-112	-220	-174
7.16667	-141	-281	-261		-107	-219	-173
7.175	-138	-280	-260		-103	-219	-177
7.18333	-136	-281	-250		-90	-236	-176
7.19167	-144	-283	-239		-79	-237	-176
7.2	-153	-286	-238		-86	-227	-179
7.20833	-148	-284	-249		-103	-225	-177
7.21667	-142	-276	-252		-112	-227	-170
7.225	-145	-269	-250		-114	-227	-167
7.23333	-147	-272	-255		-115	-221	-164
7.24167	-142	-275	-261		-116	-216	-163
7.25	-139	-277	-257		-115	-216	-167
7.25833	-142	-279	-252		-113	-220	-169
7.26667	-145	-277	-253		-117	-232	-178
7.275	-153	-279	-253		-123	-234	-182
7.28333	-154	-282	-251		-125	-232	-186
7.29167	-153	-276	-244		-121	-238	-190
7.3	-155	-263	-239		-121	-236	-183
7.30833	-153	-259	-234		-122	-226	-169
7.31667	-152	-261	-226		-109	-223	-159
7.325	-151	-266	-224		-105	-225	-164
7.33333	-154	-277	-231		-105	-223	-172
7.34167	-149	-295	-231		-113	-227	-174
7.35	-141	-304	-235		-117	-229	-178
7.35833	-123	-306	-241		-123	-226	-177
7.36667	-115	-301	-244		-120	-233	-172
7.375	-119	-294	-245		-115	-233	-170
7.38333	-122	-290	-242		-108	-230	-178
7.39167	-126	-290	-237		-109	-224	-184
7.4	-139	-288	-239		-109	-222	-175
7.40833	-140	-292	-246		-113	-224	-172
7.41667	-141	-292	-245		-112	-224	-170
7.425	-138	-295	-251		-109	-218	-168
7.43333	-130	-297	-263		-113	-215	-171
7.44167	-121	-294	-278		-119	-224	-171
7.45	-117	-290	-281		-118	-229	-168
7.45833	-119	-290	-265		-119	-227	-169
7.46667	-121	-292	-256		-110	-233	-175
7.475	-120	-295	-256		-104	-235	-174
7.48333	-117	-297	-263		-101	-240	-171
7.49167	-126	-297	-267		-105	-236	-176
7.5	-125	-301	-269		-112	-237	-177
7.50833	-131	-300	-267		-112	-235	-175
7.51667	-136	-302	-265		-107	-230	-176
7.525	-140	-307	-267		-99	-231	-167
7.53333	-140	-305	-265		-103	-231	-164
7.54167	-140	-296	-262		-100	-229	-171
7.55	-144	-288	-260		-92	-232	-173
7.55833	-139	-286	-253		-96	-238	-178
7.56667	-141	-292	-254		-114	-244	-181
7.575	-146	-298	-259		-125	-244	-177
7.58333	-145	-309	-258		-124	-243	-173
7.59167	-146	-311	-259		-130	-243	-169
7.6	-145	-304	-257		-132	-245	-162
7.60833	-138	-308	-256		-130	-246	-163
7.61667	-136	-309	-259		-132	-257	-160
7.625	-135	-311	-265		-134	-255	-161
7.63333	-134	-307	-259		-129	-257	-163
7.64167	-138	-302	-255		-117	-261	-166
7.65	-142	-295	-257		-120	-258	-176
7.65833	-147	-298	-263		-127	-262	-181
7.66667	-155	-303	-270		-137	-261	-181
7.675	-157	-309	-275		-139	-266	-178
7.68333	-159	-308	-264		-137	-263	-178
7.69167	-162	-307	-254		-131	-254	-173
7.7	-160	-309	-248		-126	-250	-175
7.70833	-154	-313	-245		-121	-250	-176
7.71667	-151	-312	-250		-124	-245	-181
7.725	-150	-313	-255		-125	-248	-183
7.73333	-151	-315	-254		-128	-254	-187
7.74167	-156	-318	-249		-126	-255	-182
7.75	-157	-312	-250		-126	-248	-177
7.75833	-160	-312	-251		-125	-240	-184
7.76667	-161	-318	-252		-121	-239	-190
7.775	-153	-315	-253		-118	-245	-181
7.78333	-141	-310	-249		-121	-251	-178
7.79167	-135	-312	-242		-124	-253	-180
7.8	-133	-317	-242		-128	-258	-178
7.80833	-136	-314	-244		-129	-265	-178
7.81667	-139	-310	-247		-119	-266	-175
7.825	-136	-311	-249		-122	-259	-180
7.83333	-133	-308	-254		-133	-259	-177
7.84167	-127	-305	-267		-132	-271	-181
7.85	-123	-302	-275		-126	-275	-189
7.85833	-120	-300	-272		-125	-267	-184
7.86667	-120	-296	-268		-120	-260	-166
7.875	-126	-291	-267		-117	-249	-158
7.88333	-131	-292	-268		-124	-240	-164
7.89167	-127	-297	-270		-125	-254	-171
7.9	-127	-295	-273		-119	-271	-174
7.90833	-132	-295	-276		-115	-271	-178
7.91667	-135	-295	-277		-115	-272	-185
7.925	-140	-294	-276		-113	-275	-192
7.93333	-144	-291	-278		-110	-270	-195
7.94167	-143	-287	-281		-105	-265	-197
7.95	-138	-295	-274		-102	-259	-193
7.95833	-124	-295	-269		-110	-254	-194
7.96667	-115	-295	-269		-120	-258	-190
7.975	-124	-295	-271		-119	-259	-175
7.98333	-137	-294	-267		-118	-256	-172
7.99167	-141	-294	-262		-114	-254	-175
8	-142	-297	-255		-110	-253	-171
8.00833	-149	-298	-252		-114	-251	-170
8.01667	-145	-295	-254		-117	-251	-176
8.025	-140	-294	-259		-116	-253	-177
8.03333	-147	-288	-260		-116	-257	-177
8.04167	-149	-287	-257		-121	-263	-178
8.05	-141	-296	-258		-114	-268	-183
8.05833	-133	-312	-259		-111	-274	-178
8.06667	-130	-315	-260		-114	-274	-174
8.075	-129	-313	-266		-117	-269	-171
8.08333	-130	-313	-264		-126	-263	-165
8.09167	-129	-312	-259		-125	-256	-160
8.1	-129	-311	-254		-122	-260	-160
8.10833	-128	-311	-250		-120	-264	-165
8.11667	-131	-306	-243		-121	-269	-175
8.125	-136	-300	-243		-123	-269	-171
8.13333	-137	-294	-238		-113	-256	-165
8.14167	-145	-298	-234		-102	-246	-169
8.15	-149	-292	-229		-98	-256	-168
8.15833	-146	-294	-220		-96	-265	-168
8.16667	-142	-296	-216		-98	-270	-169
8.175	-141	-292	-218		-101	-261	-172
8.18333	-134	-293	-227		-101	-248	-173
8.19167	-130	-300	-239		-108	-240	-177
8.2	-125	-306	-244		-109	-245	-175
8.20833	-123	-310	-239		-108	-241	-177
8.21667	-119	-327	-235		-112	-247	-176
8.225	-126	-339	-237		-119	-256	-180
8.23333	-132	-349	-229		-116	-259	-182
8.24167	-139	-343	-224		-112	-270	-183
8.25	-147	-345	-214		-106	-283	-181
8.25833	-151	-351	-203		-100	-289	-175
8.26667	-145	-347	-201		-95	-284	-166
8.275	-137	-341	-194		-92	-272	-169
8.28333	-133	-330	-192		-94	-269	-166
8.29167	-135	-321	-196		-102	-272	-168
8.3	-141	-306	-200		-113	-275	-169
8.30833	-142	-298	-201		-115	-271	-165
8.31667	-141	-290	-203		-113	-271	-157
8.325	-134	-289	-204		-115	-268	-154
8.33333	-128	-298	-212		-119	-270	-162
8.34167	-131	-311	-211		-112	-269	-169
8.35	-136	-313	-203		-110	-269	-171
8.35833	-141	-318	-196		-104	-272	-174
8.36667	-143	-318	-192		-101	-275	-172
8.375	-143	-313	-189		-107	-269	-169
8.38333	-139	-306	-191		-106	-266	-165
8.39167	-134	-296	-187		-111	-281	-165
8.4	-131	-296	-182		-119	-291	-161
8.40833	-131	-297	-178		-131	-287	-157
8.41667	-129	-300	-172		-129	-275	-161
8.425	-123	-305	-164		-123	-270	-170
8.43333	-117	-314	-171		-123	-266	-170
8.44167	-118	-322	-172		-119	-266	-173
8.45	-126	-313	-172		-116	-269	-182
8.45833	-136	-309	-182		-110	-273	-186
8.46667	-138	-313	-185		-102	-274	-183
8.475	-143	-314	-180		-99	-278	-180
8.48333	-145	-312	-166		-94	-274	-171
8.49167	-151	-316	-157		-90	-270	-159
8.5	-149	-318	-156		-91	-267	-156
8.50833	-147	-311	-155		-92	-263	-156
8.51667	-142	-307	-152		-97	-270	-162
8.525	-144	-303	-147		-105	-278	-168
8.53333	-140	-299	-155		-113	-279	-159
8.54167	-133	-298	-155		-114	-278	-151
8.55	-127	-301	-152		-110	-277	-145
8.55833	-125	-300	-155		-103	-274	-145
8.56667	-120	-301	-151		-102	-280	-150
8.575	-122	-305	-147		-102	-286	-152
8.58333	-132	-318	-147		-102	-283	-154
8.59167	-142	-323	-156		-106	-279	-165
8.6	-148	-318	-158		-105	-274	-166
8.60833	-136	-315	-155		-103	-269	-163
8.61667	-128	-316	-147		-103	-267	-158
8.625	-128	-317	-149		-110	-260	-152
8.63333	-132	-316	-150		-113	-263	-156
8.64167	-128	-315	-150		-112	-272	-165
8.65	-124	-317	-153		-111	-267	-162
8.65833	-117	-320	-155		-105	-265	-159
8.66667	-116	-315	-154		-97	-267	-153
8.675	-120	-312	-156		-99	-279	-157
8.68333	-124	-314	-151		-105	-284	-167
8.69167	-127	-322	-144		-110	-283	-169
8.7	-128	-327	-151		-110	-288	-171
8.70833	-124	-326	-169		-115	-289	-169
8.71667	-122	-328	-177		-122	-287	-160
8.725	-122	-328	-181		-127	-292	-157
8.73333	-118	-328	-177		-123	-297	-152
8.74167	-110	-329	-174		-116	-288	-144
8.75	-106	-330	-171		-102	-270	-152
8.75833	-111	-328	-159		-90	-267	-155
8.76667	-116	-326	-158		-89	-269	-150
8.775	-122	-322	-153		-89	-267	-147
8.78333	-129	-323	-151		-93	-273	-143
8.79167	-123	-321	-154		-98	-281	-144
8.8	-119	-312	-155		-98	-275	-158
8.80833	-119	-308	-155		-93	-271	-162
8.81667	-125	-300	-149		-88	-270	-160
8.825	-133	-296	-146		-84	-271	-159
8.83333	-130	-298	-143		-82	-267	-155
8.84167	-123	-301	-141		-83	-266	-147
8.85	-122	-312	-140		-80	-270	-147
8.85833	-118	-321	-139		-76	-270	-146
8.86667	-117	-322	-134		-75	-265	-143
8.875	-119	-320	-137		-75	-263	-143
8.88333	-122	-315	-145		-81	-255	-137
8.89167	-116	-313	-153		-86	-259	-134
8.9	-116	-312	-155		-82	-263	-131
8.90833	-123	-311	-151		-75	-263	-121
8.91667	-124	-312	-147		-67	-269	-117
8.925	-126	-301	-146		-58	-273	-119
8.93333	-125	-303	-142		-54	-274	-122
8.94167	-126	-314	-134		-51	-272	-121
8.95	-127	-313	-121		-40	-265	-121
8.95833	-124	-316	-118		-23	-262	-116
8.96667	-119	-318	-111		-10	-261	-110
8.975	-108	-315	-108		2	-252	-110
8.98333	-104	-306	-110		8	-249	-112
8.99167	-102	-289	-105		15	-244	-100
9	-93	-280	-101		27	-241	-87
9.00833	-82	-281	-98		38	-235	-72
9.01667	-71	-292	-94		56	-230	-62
9.025	-64	-301	-97		85	-224	-52
9.03333	-64	-300	-107		111	-216	-38
9.04167	-69	-297	-105		124	-206	-25
9.05	-73	-290	-89		142	-192	-20
9.05833	-67	-282	-68		165	-179	-14
9.06667	-58	-275	-57		192	-169	-6
9.075	-48	-272	-59		223	-157	14
9.08333	-34	-269	-59		251	-151	30
9.09167	-29	-259	-64		275	-142	48
9.1	-27	-254	-63		305	-124	61
9.10833	-28	-253	-62		335	-112	75
9.11667	-24	-255	-50		366	-105	92
9.125	-13	-249	-33		395	-93	110
9.13333	7	-239	-18		431	-86	132
9.14167	26	-228	0		461	-68	158
9.15	48	-228	22		492	-57	187
9.15833	61	-218	38		531	-50	218
9.16667	80	-209	46		575	-35	241
9.175	103	-198	56		633	-13	269
9.18333	120	-187	82		697	7	297
9.19167	128	-173	115		757	38	320
9.2	133	-160	147		818	69	349
9.20833	150	-137	170		878	105	382
9.21667	178	-109	201		948	144	415
9.225	203	-87	230		1011	179	448
9.23333	224	-76	267		1071	213	486
9.24167	250	-61	302		1132	251	528
9.25	288	-34	342		1202	282	568
9.25833	321	-3	385		1277	316	615
9.26667	342	27	425		1352	353	658
9.275	367	47	463		1436	385	708
9.28333	401	69	504		1520	422	773
9.29167	442	95	549		1600	460	841
9.3	489	123	596		1677	507	898
9.30833	531	151	642		1767	555	952
9.31667	574	189	695		1853	605	1010
9.325	615	230	752		1939	665	1072
9.33333	655	266	807		2030	725	1135
9.34167	695	296	863		2133	781	1200
9.35	742	336	924		2249	838	1274
9.35833	800	381	989		2366	903	1357
9.36667	850	430	1059		2475	980	1437
9.375	897	472	1125		2579	1056	1520
9.38333	954	521	1198		2689	1129	1605
9.39167	1011	580	1284		2791	1198	1693
9.4	1069	645	1382		2896	1269	1780
9.40833	1136	701	1474		3016	1348	1864
9.41667	1204	758	1568		3153	1421	1953
9.425	1265	824	1658		3293	1494	2041
9.43333	1333	884	1747		3435	1573	2136
9.44167	1405	939	1840		3568	1672	2233
9.45	1480	1007	1929		3714	1776	2335
9.45833	1567	1085	2026		3872	1879	2437
9.46667	1661	1169	2135		4030	1987	2537
9.475	1753	1248	2255		4182	2104	2641
9.48333	1844	1330	2369		4337	2215	2744
9.49167	1936	1420	2486		4499	2325	2851
9.5	2032	1508	2604		4665	2435	2968
9.50833	2141	1605	2730		4835	2553	3091
9.51667	2251	1714	2870		5007	2659	3213
9.525	2357	1824	3003		5178	2773	3338
9.53333	2479	1930	3135		5354	2907	3473
9.54167	2602	2041	3282		5537	3052	3616
9.55	2719	2163	3435		5732	3200	3756
9.55833	2843	2294	3588		5929	3344	3895
9.56667	2967	2425	3752		6135	3494	4037
9.575	3098	2556	3917		6359	3654	4195
9.58333	3240	2690	4083		6587	3825	4367
9.59167	3398	2835	4250		6814	3987	4531
9.6	3554	2996	4431		7027	4148	4689
9.60833	3721	3150	4611		7255	4320	4856
9.61667	3885	3298	4804		7489	4499	5018
9.625	4056	3461	4993		7721	4686	5187
9.63333	4238	3631	5172		7963	4885	5368
9.64167	4429	3804	5367		8213	5095	5539
9.65	4624	3993	5572		8469	5315	5723
9.65833	4824	4184	5793		8747	5514	5915
9.66667	5028	4372	6024		9025	5711	6103
9.675	5253	4579	6271		9309	5913	6296
9.68333	5498	4806	6520		9605	6134	6491
9.69167	5744	5039	6768		9920	6376	6688
9.7	5981	5276	7019		10238	6635	6896
9.70833	6219	5509	7278		10549	6899	7127
9.71667	6461	5751	7563		10867	7157	7354
9.725	6724	6019	7845		11191	7416	7584
9.73333	7018	6298	8137		11531	7692	7810
9.74167	7309	6587	8436		11885	7967	8029
9.75	7598	6877	8741		12241	8252	8268
9.75833	7897	7170	9056		12614	8544	8513
9.76667	8209	7475	9367		13004	8840	8762
9.775	8522	7794	9690		13391	9157	9015
9.78333	8852	8122	10022		13780	9475	9268
9.79167	9210	8439	10370		14183	9804	9527
9.8	9584	8775	10730		14600	10161	9793
9.80833	9962	9128	11098		15035	10515	10062
9.81667	10330	9491	11485		15475	10877	10337
9.825	10706	9876	11884		15933	11242	10603
9.83333	11105	10272	12287		16403	11635	10893
9.84167	11525	10674	12703		16876	12036	11211
9.85	11960	11090	13111		17360	12433	11536
9.85833	12399	11525	13529		17840	12831	11866
9.86667	12851	11962	13975		18353	13230	12193
9.875	13327	12398	14435		18869	13655	12512
9.88333	13815	12850	14895		19392	14111	12828
9.89167	14323	13323	15356		19927	14583	13162
9.9	14853	13832	15839		20487	15062	13506
9.90833	15386	14334	16330		21063	15540	13863
9.91667	15912	14854	16829		21650	16028	14227
9.925	16468	15382	17332		22249	16530	14575
9.93333	17037	15927	17868		22850	17057	14945
9.94167	17633	16486	18438		23450	17582	15333
9.95	18231	17053	19003		24065	18116	15730
9.95833	18855	17607	19570		24689	18652	16116
9.96667	19498	18197	20149		25328	19224	16505
9.975	20172	18803	20758		26007	19813	16910
9.98333	20854	19433	21385		26698	20435	17320
9.99167	21549	20086	22004		27420	21060	17749
10	22247	20734	22635		28146	21699	18175
10.0083	22966	21400	23289		28878	22359	18613
10.0167	23728	22111	23949		29642	23019	19051
10.025	24507	22852	24632		30399	23701	19507
10.0333	25314	23597	25328		31144	24400	19968
10.0417	26143	24363	26031		31905	25134	20439
10.05	26969	25128	26741		32724	25891	20933
10.0583	27828	25921	27446		33556	26658	21442
10.0667	28729	26748	28166		34387	27440	21972
10.075	29643	27591	28934		35268	28240	22507
10.0833	30573	28444	29742		36154	29073	23057
10.0917	31523	29330	30556		37051	29906	23605
10.1	32494	30265	31360		37972	30793	24145
10.1083	33483	31212	32162		38900	31721	24704
10.1167	34535	32188	32994		39852	32656	25276
10.125	35626	33195	33862		40846	33595	25837
10.1333	36731	34212	34757		41848	34542	26404
10.1417	37881	35270	35687		42846	35504	27009
10.15	39064	36359	36641		43862	36509	27638
10.1583	40292	37489	37611		44908	37558	28292
10.1667	41539	38650	38580		45969	38639	28949
10.175	42810	39873	39539		47066	39764	29599
10.1833	44145	41118	40533		48186	40920	30266
10.1917	45507	42397	41573		49320	42079	30980
10.2	46916	43732	42639		50477	43219	31698
10.2083	48376	45083	43718		51657	44422	32429
10.2167	49884	46474	44833		52851	45692	33179
10.225	51434	47960	45980		54071	46994	33945
10.2333	53064	49503	47141		55293	48306	34729
10.2417	54748	51095	48344		56507	49657	35522
10.25	56481	52716	49575		57747	51038	36358
10.2583	58264	54374	50814		59035	52471	37191
10.2667	60079	56082	52114		60337	53880	38005
10.275	61984	57839	53483		61667	55289	38842
10.2833	63958	59632	54875		63035	56747	39708
10.2917	66020	61499	56305		64438	58261	40608
10.3	68152	63487	57785		65843	59792	41533
10.3083	70363	65551	59295		67267	61345	42463
10.3167	72645	67636	60855		68724	62903	43383
10.325	75013	69763	62439		70225	64487	44340
10.3333	77434	71943	64044		71728	66093	45326
10.3417	79932	74174	65707		73243	67711	46315
10.35	82504	76468	67412		74765	69338	47321
10.3583	85173	78800	69157		76313	70980	48359
10.3667	87945	81192	70953		77867	72638	49407
10.375	90779	83648	72809		79438	74332	50471
10.3833	93704	86154	74709		81065	76049	51554
10.3917	96669	88668	76649		82747	77767	52661
10.4	99706	91199	78595		84443	79458	53787
10.4083	102822	93828	80610		86091	81142	54905
10.4167	106048	96515	82651		87746	82844	56033
10.425	109352	99233	84726		89412	84522	57148
10.4333	112716	101934	86835		91107	86220	58293
10.4417	116172	104665	89011		92823	87970	59459
10.45	119643	107398	91238		94552	89736	60665
10.4583	123122	110132	93484		96293	91452	61873
10.4667	126637	112914	95771		98064	93186	63101
10.475	130217	115700	98101		99835	94885	64343
10.4833	133882	118490	100470		101620	96577	65602
10.4917	137600	121256	102808		103414	98260	66870
10.5	141312	123983	105184		105207	99907	68141
10.5083	145047	126681	107597		107021	101553	69457
10.5167	148798	129404	110018		108869	103191	70780
10.525	152516	132133	112481		110676	104845	72093
10.5333	156244	134810	114942		112501	106462	73418
10.5417	159998	137412	117393		114308	108047	74757
10.55	163792	139970	119801		116109	109614	76104
10.5583	167543	142476	122210		117904	111167	77430
10.5667	171248	144907	124653		119712	112679	78780
10.575	174881	147282	127090		121548	114163	80154
10.5833	178454	149612	129518		123405	115639	81532
10.5917	181969	151887	131955		125246	117098	82919
10.6	185412	154093	134333		127082	118510	84315
10.6083	188757	156284	136681		128944	119958	85710
10.6167	192029	158413	138999		130771	121394	87135
10.625	195285	160437	141280		132553	122755	88564
10.6333	198472	162414	143541		134336	124049	89997
10.6417	201536	164287	145797		136149	125324	91380
10.65	204517	166065	147991		137957	126601	92776
10.6583	207361	167778	150136		139736	127844	94203
10.6667	210131	169424	152278		141465	129091	95668
10.675	212793	170922	154351		143153	130308	97129
10.6833	215301	172368	156391		144879	131494	98615
10.6917	217664	173757	158412		146603	132626	100099
10.7	219959	175048	160407		148352	133710	101561
10.7083	222178	176276	162340		150081	134744	103039
10.7167	224189	177453	164213		151729	135775	104510
10.725	226063	178531	166036		153373	136770	105977
10.7333	227903	179524	167837		155000	137737	107455
10.7417	229598	180507	169558		156614	138668	108950
10.75	231127	181453	171254		158209	139589	110455
10.7583	232491	182327	172929		159816	140498	111941
10.7667	233777	183151	174532		161430	141378	113408
10.775	234987	183912	176075		163041	142245	114866
10.7833	236112	184615	177582		164621	143077	116302
10.7917	237158	185241	179057		166162	143865	117768
10.8	238077	185884	180464		167648	144641	119213
10.8083	238916	186476	181834		169098	145436	120675
10.8167	239637	187015	183182		170536	146251	122118
10.825	240241	187517	184483		172005	147052	123555
10.8333	240728	187980	185724		173399	147811	125007
10.8417	241114	188403	186948		174726	148524	126421
10.85	241426	188776	188165		175991	149237	127809
10.8583	241671	189097	189338		177268	149945	129214
10.8667	241839	189450	190444		178531	150700	130615
10.875	241956	189852	191543		179782	151472	132041
10.8833	242051	190227	192634		181054	152265	133497
10.8917	242097	190586	193628		182300	153062	134994
10.9	242044	190939	194595		183440	153873	136453
10.9083	241928	191286	195609		184588	154733	137874
10.9167	241779	191625	196571		185719	155667	139304
10.925	241596	192022	197476		186829	156638	140720
10.9333	241312	192423	198370		187905	157663	142162
10.9417	241019	192839	199264		188960	158777	143646
10.95	240672	193266	200159		190025	159926	145124
10.9583	240293	193730	201039		191016	161115	146654
10.9667	239941	194247	201883		191890	162416	148198
10.975	239610	194830	202787		192703	163887	149756
10.9833	239276	195458	203699		193548	165504	151330
10.9917	238939	196202	204584		194463	167201	153008
11	238585	197054	205477		195376	168974	154711
11.0083	238246	197948	206366		196220	170860	156447
11.0167	237922	198889	207255		197005	172914	158221
11.025	237599	199948	208177		197772	175129	160063
11.0333	237229	201159	209082		198554	177509	162006
11.0417	236918	202555	210027		199314	180078	163983
11.05	236667	204066	211071		200060	182803	165972
11.0583	236486	205721	212166		200769	185771	168058
11.0667	236349	207554	213275		201416	188972	170308
11.075	236225	209587	214426		202072	192375	172637
11.0833	236161	211767	215654		202718	196062	175048
11.0917	236176	214167	216987		203351	199967	177575
11.1	236301	216826	218389		203937	204136	180189
11.1083	236513	219739	219844		204559	208532	182926
11.1167	236797	222879	221381		205232	213187	185772
11.125	237090	226274	223071		205941	218116	188658
11.1333	237476	229970	224918		206582	223269	191676
11.1417	237998	233942	226922		207228	228686	194822
11.15	238624	238235	229065		207928	234344	198116
11.1583	239369	242932	231337		208625	240261	201545
11.1667	240246	247967	233752		209349	246450	205052
11.175	241290	253318	236341		210146	252865	208711
11.1833	242476	258987	239119		210971	259531	212473
11.1917	243849	265009	242087		211806	266459	216354
11.2	245349	271445	245261		212664	273619	220328
11.2083	246984	278315	248677		213534	281017	224419
11.2167	248817	285618	252354		214367	288613	228591
11.225	250818	293250	256327		215232	296424	232832
11.2333	253001	301340	260524		216208	304402	237224
11.2417	255299	309744	264916		217219	312611	241728
11.25	257797	318524	269568		218224	320936	246330
11.2583	260492	327734	274548		219288	329372	251052
11.2667	263378	337382	279844		220359	337952	255828
11.275	266433	347432	285447		221441	346705	260661
11.2833	269720	357782	291321		222569	355532	265527
11.2917	273296	368469	297477		223696	364479	270459
11.3	277050	379521	303916		224929	373452	275419
11.3083	280933	390864	310611		226315	382496	280420
11.3167	285072	402496	317598		227748	391558	285485
11.325	289443	414308	324905		229109	400665	290630
11.3333	293981	426388	332425		230383	409832	295781
11.3417	298704	438796	340206		231809	418964	300904
11.35	303601	451414	348286		233262	427978	306059
11.3583	308651	464075	356676		234697	436938	311211
11.3667	313819	476806	365240		236180	445850	316276
11.375	319095	489630	374011		237673	454623	321336
11.3833	324591	502526	382978		239250	463318	326340
11.3917	330256	515414	392118		240856	471893	331321
11.4	335939	528213	401432		242466	480362	336273
11.4083	341651	541027	410854		244110	488705	341147
11.4167	347517	553732	420374		245793	496846	345842
11.425	353481	566231	430003		247479	504797	350448
11.4333	359532	578468	439663		249197	512616	355077
11.4417	365519	590457	449354		250884	520286	359739
11.45	371604	602199	459057		252577	527778	364179
11.4583	377650	613571	468701		254262	534938	368521
11.4667	383590	624442	478211		255924	541787	372754
11.475	389496	634852	487528		257635	548444	376897
11.4833	395340	644789	496785		259346	554870	380994
11.4917	401060	654266	505930		261062	561056	384929
11.5	406752	663273	514902		262764	566955	388641
11.5083	412293	671763	523641		264395	572537	392245
11.5167	417643	679666	532059		265974	577731	395707
11.525	422912	686888	540176		267514	582639	399058
11.5333	428063	693440	547951		269081	587275	402235
11.5417	432901	699349	555412		270571	591641	405217
11.55	437454	704567	562569		272042	595697	407962
11.5583	441691	709192	569276		273441	599357	410561
11.5667	445682	713138	575530		274761	602576	413011
11.575	449448	716431	581300		276009	605361	415318
11.5833	452888	719159	586627		277182	607838	417477
11.5917	456047	721192	591417		278289	610016	419451
11.6	458922	722600	595633		279294	611827	421256
11.6083	461504	723302	599340		280259	613247	422868
11.6167	463759	723271	602607		281161	614322	424336
11.625	465679	722617	605371		282022	615102	425636
11.6333	467189	721346	607587		282813	615539	426709
11.6417	468395	719450	609250		283485	615603	427576
11.65	469268	716986	610381		284118	615289	428259
11.6583	469815	713953	611012		284635	614626	428793
11.6667	470047	710325	611061		285029	613560	429210
11.675	469971	706167	610555		285331	612107	429433
11.6833	469494	701575	609554		285555	610393	429479
11.6917	468676	696624	608068		285648	608283	429385
11.7	467551	691143	606079		285676	605896	429097
11.7083	466033	685059	603529		285682	603338	428651
11.7167	464187	678586	600501		285599	600473	428098
11.725	462107	671718	597062		285390	597259	427389
11.7333	459695	664610	593167		285075	593694	426440
11.7417	456968	657220	588832		284701	589862	425320
11.75	453948	649471	584028		284190	585910	424173
11.7583	450643	641447	578935		283549	581673	422948
11.7667	447057	633189	573515		282871	577209	421560
11.775	443307	624700	567781		282175	572566	420135
11.7833	439374	616057	561790		281372	567681	418731
11.7917	435225	607266	555559		280508	562594	417252
11.8	430923	598307	549013		279528	557374	415710
11.8083	426436	589264	542160		278477	552057	414130
11.8167	421706	580160	535102		277413	546673	412485
11.825	416793	570972	527884		276320	541188	410819
11.8333	411768	561678	520508		275161	535597	409196
11.8417	406706	552349	513018		273912	529987	407561
11.85	401596	543097	505395		272621	524287	405912
11.8583	396379	533824	497813		271248	518498	404355
11.8667	391038	524530	490170		269808	512672	402863
11.875	385595	515289	482436		268303	506896	401453
11.8833	380134	506114	474646		266806	501108	400079
11.8917	374617	497074	466886		265323	495337	398840
11.9	369091	488128	459139		263840	489621	397659
11.9083	363620	479266	451454		262316	483988	396547
11.9167	358140	470559	443789		260850	478419	395519
11.925	352602	462017	436217		259400	472840	394592
11.9333	347095	453574	428757		257866	467288	393784
11.9417	341652	445167	421455		256381	461814	393119
11.95	336261	436926	414318		254949	456482	392549
11.9583	330909	428867	407369		253453	451321	392151
11.9667	325599	420996	400555		251981	446206	391897
11.975	320437	413237	393909		250588	441100	391743
11.9833	315386	405643	387347		249288	436155	391757
11.9917	310376	398196	381062		247990	431267	391930
12	305504	390900	375080		246739	426553	392216
12.0083	300718	383715	369236		245470	421954	392665
12.0167	296023	376741	363627		244232	417421	393199
12.025	291428	369960	358339		243079	413020	393896
12.0333	286991	363339	353370		241958	408763	394751
12.0417	282673	356894	348710		240944	404583	395742
12.05	278518	350612	344288		240013	400528	396883
12.0583	274558	344474	340044		239136	396577	398175
12.0667	270685	338520	336113		238283	392743	399497
12.075	266959	332747	332512		237459	388994	400889
12.0833	263314	327100	329144		236730	385315	402457
12.0917	259820	321546	325998		236082	381736	404180
12.1	256459	316100	323138		235518	378293	405937
12.1083	253175	310860	320555		235008	374948	407684
12.1167	250076	305762	318321		234607	371613	409551
12.125	247150	300820	316436		234211	368356	411486
12.1333	244364	295975	314793		233819	365222	413463
12.1417	241689	291162	313373		233515	362222	415470
12.15	239087	286514	312191		233254	359261	417505
12.1583	236633	282027	311263		233101	356405	419568
12.1667	234279	277624	310579		233031	353635	421723
12.175	232044	273313	310046		233034	350994	423887
12.1833	229922	269054	309721		233056	348412	426121
12.1917	227946	264897	309701		233073	345806	428379
12.2	226085	260816	309888		233157	343226	430572
12.2083	224297	256848	310211		233324	340712	432712
12.2167	222623	252964	310677		233492	338267	434799
12.225	220979	249164	311282		233750	335791	436880
12.2333	219355	245455	312064		234094	333369	439020
12.2417	217840	241814	312994		234402	330981	441039
12.25	216460	238210	313933		234753	328576	442921
12.2583	215139	234663	314953		235063	326180	444694
12.2667	213787	231130	316089		235372	323844	446396
12.275	212500	227601	317343		235711	321578	448111
12.2833	211279	224147	318652		236097	319243	449806
12.2917	210087	220727	319928		236457	316862	451373
12.3	208942	217384	321150		236822	314544	452855
12.3083	207857	214073	322374		237210	312270	454278
12.3167	206723	210815	323588		237600	309965	455578
12.325	205612	207592	324730		237985	307644	456630
12.3333	204570	204350	325828		238333	305265	457622
12.3417	203517	201130	326870		238742	302860	458476
12.35	202407	197970	327840		239131	300439	459224
12.3583	201315	194858	328721		239440	298000	459847
12.3667	200236	191794	329455		239734	295488	460329
12.375	199094	188757	330050		239974	292950	460692
12.3833	197860	185727	330495		240229	290430	460905
12.3917	196636	182728	330723		240451	287842	460940
12.4	195407	179709	330805		240618	285231	460885
12.4083	194259	176692	330814		240702	282565	460632
12.4167	193097	173694	330606		240681	279854	460205
12.425	191853	170735	330163		240626	277095	459580
12.4333	190472	167815	329577		240568	274330	458805
12.4417	189067	164943	328881		240453	271581	457888
12.45	187684	162094	327964		240317	268753	456743
12.4583	186310	159252	326818		240094	265877	455430
12.4667	184864	156428	325604		239759	262974	453982
12.475	183365	153635	324226		239352	259954	452375
12.4833	181813	150855	322572		238885	256906	450611
12.4917	180219	148061	320717		238396	253924	448683
12.5	178607	145284	318754		237885	250876	446518
12.5083	176905	142579	316636		237301	247732	444225
12.5167	175166	139944	314310		236685	244534	441787
12.525	173424	137318	311782		235999	241306	439154
12.5333	171660	134707	309108		235221	238014	436331
12.5417	169850	132133	306219		234284	234738	433354
12.55	167991	129613	303179		233261	231443	430176
12.5583	166086	127120	300044		232184	228094	426821
12.5667	164122	124632	296850		231097	224712	423380
12.575	162117	122195	293535		229913	221368	419858
12.5833	160101	119800	290071		228577	218008	416157
12.5917	158074	117424	286484		227235	214658	412279
12.6	156036	115092	282824		225858	211311	408264
12.6083	154000	112782	279059		224394	207897	404182
12.6167	151935	110500	275262		222822	204485	399951
12.625	149847	108278	271407		221244	201089	395637
12.6333	147770	106112	267413		219656	197731	391198
12.6417	145678	103956	263371		217981	194339	386605
12.65	143568	101821	259285		216220	190969	381866
12.6583	141440	99734	255164		214368	187598	377053
12.6667	139323	97727	250993		212438	184256	372214
12.675	137208	95754	246805		210407	180909	367332
12.6833	135123	93789	242585		208372	177566	362453
12.6917	133045	91847	238314		206361	174259	357418
12.7	130941	89955	234031		204353	170988	352292
12.7083	128810	88144	229760		202313	167710	347185
12.7167	126663	86369	225499		200154	164454	342059
12.725	124539	84593	221255		197905	161228	336863
12.7333	122472	82854	217039		195631	158015	331589
12.7417	120462	81148	212827		193334	154856	326345
12.75	118436	79468	208629		191032	151722	321121
12.7583	116388	77835	204470		188730	148664	315808
12.7667	114337	76250	200385		186405	145637	310511
12.775	112358	74695	196362		184077	142670	305259
12.7833	110400	73188	192420		181787	139755	299988
12.7917	108471	71705	188465		179419	136892	294822
12.8	106568	70282	184548		176994	134050	289630
12.8083	104652	68906	180678		174498	131260	284397
12.8167	102727	67519	176805		172035	128486	279226
12.825	100880	66156	173038		169561	125766	274147
12.8333	99105	64849	169353		167169	123110	269053
12.8417	97324	63566	165716		164778	120494	264045
12.85	95582	62306	162100		162310	117949	259091
12.8583	93852	61048	158594		159865	115467	254174
12.8667	92125	59845	155164		157449	112999	249306
12.875	90412	58701	151803		155065	110587	244503
12.8833	88759	57612	148501		152694	108231	239703
12.8917	87147	56534	145227		150289	105934	234906
12.9	85541	55468	142048		147892	103688	230136
12.9083	83972	54426	138933		145493	101470	225470
12.9167	82439	53384	135887		143138	99317	220863
12.925	80937	52386	132912		140815	97197	216300
12.9333	79450	51408	129991		138492	95085	211881
12.9417	78004	50458	127163		136183	93073	207560
12.95	76606	49549	124386		133904	91101	203274
12.9583	75208	48671	121664		131654	89197	199032
12.9667	73835	47817	119012		129445	87366	194888
12.975	72469	46969	116407		127263	85557	190851
12.9833	71124	46148	113850		125063	83731	186929
12.9917	69819	45377	111371		122848	81921	183044
13	68551	44628	108958		120684	80190	179219
13.0083	67322	43882	106616		118570	78530	175473
13.0167	66127	43149	104311		116493	76929	171813
13.025	64954	42430	102093		114457	75383	168236
13.0333	63806	41708	99935		112419	73881	164712
13.0417	62679	41020	97845		110440	72433	161225
13.05	61566	40374	95804		108493	71005	157788
13.0583	60506	39758	93835		106602	69570	154521
13.0667	59460	39158	91929		104712	68176	151269
13.075	58439	38566	90044		102883	66822	148114
13.0833	57421	38004	88195		101062	65512	145022
13.0917	56435	37450	86402		99264	64223	141975
13.1	55484	36917	84666		97474	62987	139007
13.1083	54540	36374	83038		95745	61783	136138
13.1167	53612	35837	81431		94050	60588	133337
13.125	52719	35320	79821		92391	59426	130566
13.1333	51867	34820	78214		90771	58298	127873
13.1417	51009	34306	76647		89165	57205	125307
13.15	50174	33817	75169		87595	56177	122775
13.1583	49392	33384	73766		86022	55175	120327
13.1667	48628	32959	72392		84474	54195	117890
13.175	47873	32528	71045		82976	53201	115524
13.1833	47119	32127	69749		81519	52235	113231
13.1917	46388	31733	68465		80093	51293	110970
13.2	45669	31320	67244		78707	50398	108769
13.2083	44972	30919	66061		77355	49559	106627
13.2167	44274	30540	64899		76027	48722	104557
13.225	43603	30186	63763		74728	47907	102524
13.2333	42962	29846	62674		73447	47118	100526
13.2417	42337	29493	61604		72192	46330	98544
13.25	41700	29119	60565		70934	45574	96625
13.2583	41070	28771	59546		69722	44825	94761
13.2667	40467	28462	58545		68557	44101	92958
13.275	39875	28173	57544		67415	43417	91233
13.2833	39312	27865	56584		66285	42776	89553
13.2917	38767	27558	55670		65175	42119	87921
13.3	38244	27254	54798		64096	41495	86327
13.3083	37726	26972	53932		63064	40896	84775
13.3167	37199	26727	53083		62075	40316	83237
13.325	36685	26470	52270		61124	39736	81741
13.3333	36204	26208	51463		60172	39190	80265
13.3417	35724	25947	50676		59211	38665	78807
13.35	35266	25689	49936		58274	38153	77396
13.3583	34813	25445	49237		57364	37667	76054
13.3667	34349	25206	48552		56479	37195	74735
13.375	33913	24970	47854		55585	36724	73405
13.3833	33496	24752	47149		54720	36262	72114
13.3917	33087	24526	46468		53879	35837	70892
13.4	32676	24309	45808		53073	35415	69719
13.4083	32278	24144	45169		52277	35019	68566
13.4167	31901	23987	44534		51501	34635	67442
13.425	31526	23809	43922		50747	34282	66342
13.4333	31144	23622	43322		50025	33931	65268
13.4417	30781	23449	42761		49323	33588	64216
13.45	30409	23289	42205		48655	33269	63199
13.4583	30057	23137	41643		47983	32949	62217
13.4667	29722	22993	41108		47291	32618	61283
13.475	29373	22860	40597		46607	32279	60391
13.4833	29024	22732	40076		45952	31971	59494
13.4917	28712	22615	39570		45306	31700	58578
13.5	28395	22513	39068		44694	31436	57706
13.5083	28071	22412	38602		44106	31160	56859
13.5167	27739	22313	38143		43525	30895	56032
13.525	27430	22226	37688		42950	30662	55224
13.5333	27134	22147	37239		42401	30437	54445
13.5417	26841	22067	36807		41848	30202	53701
13.55	26561	21995	36376		41312	29958	52970
13.5583	26281	21923	35955		40799	29742	52256
13.5667	26007	21856	35528		40308	29533	51538
13.575	25753	21792	35103		39834	29321	50863
13.5833	25512	21740	34714		39378	29101	50223
13.5917	25284	21694	34346		38910	28896	49577
13.6	25046	21657	33978		38445	28704	48947
13.6083	24812	21610	33619		37983	28510	48321
13.6167	24572	21574	33257		37521	28329	47715
13.625	24345	21542	32900		37072	28130	47138
13.6333	24124	21506	32570		36637	27927	46588
13.6417	23910	21477	32257		36219	27743	46052
13.65	23711	21464	31967		35870	27573	45557
13.6583	23517	21449	31670		35537	27381	45079
13.6667	23316	21436	31370		35209	27188	44594
13.675	23126	21424	31073		34858	27007	44123
13.6833	22935	21398	30787		34486	26825	43655
13.6917	22745	21384	30511		34128	26635	43223
13.7	22581	21367	30234		33773	26447	42821
13.7083	22405	21345	29974		33420	26253	42447
13.7167	22219	21356	29721		33095	26068	42093
13.725	22039	21352	29470		32807	25874	41737
13.7333	21856	21322	29236		32533	25676	41364
13.7417	21690	21266	29014		32254	25470	41014
13.75	21531	21218	28788		31952	25284	40704
13.7583	21389	21169	28569		31695	25104	40425
13.7667	21266	21126	28367		31456	24900	40136
13.775	21138	21080	28183		31221	24707	39871
13.7833	21000	21026	28003		30982	24524	39610
13.7917	20863	20957	27838		30747	24320	39328
13.8	20728	20894	27681		30513	24123	39064
13.8083	20610	20839	27521		30286	23937	38832
13.8167	20502	20786	27337		30070	23752	38610
13.825	20401	20736	27165		29862	23556	38364
13.8333	20303	20680	27023		29666	23370	38154
13.8417	20193	20607	26880		29484	23177	37961
13.85	20091	20532	26752		29281	22970	37765
13.8583	19991	20428	26634		29092	22775	37604
13.8667	19905	20305	26527		28912	22581	37414
13.875	19825	20185	26425		28734	22397	37212
13.8833	19757	20067	26323		28580	22212	37038
13.8917	19681	19965	26231		28429	22034	36894
13.9	19609	19863	26160		28278	21838	36746
13.9083	19530	19772	26095		28142	21644	36581
13.9167	19448	19664	26025		27988	21456	36397
13.925	19387	19528	25951		27847	21253	36205
13.9333	19333	19398	25873		27719	21074	36034
13.9417	19278	19270	25801		27581	20905	35894
13.95	19222	19140	25737		27431	20725	35744
13.9583	19178	18997	25671		27286	20531	35584
13.9667	19136	18848	25610		27136	20340	35423
13.975	19079	18689	25572		26992	20142	35269
13.9833	19019	18539	25536		26859	19958	35122
13.9917	18968	18404	25500		26723	19780	34977
14	18915	18253	25464		26607	19606	34806
14.0083	18861	18108	25421		26490	19422	34622
14.0167	18822	17956	25369		26356	19241	34449
14.025	18773	17787	25342		26217	19054	34280
14.0333	18708	17622	25307		26087	18870	34113
14.0417	18671	17464	25256		25953	18685	33929
14.05	18640	17305	25220		25824	18502	33733
14.0583	18593	17155	25189		25699	18328	33556
14.0667	18532	17008	25143		25562	18161	33360
14.075	18486	16861	25083		25437	17973	33159
14.0833	18448	16692	25033		25318	17773	32954
14.0917	18403	16527	24989		25187	17575	32764
14.1	18355	16383	24944		25051	17387	32602
14.1083	18313	16232	24901		24929	17213	32438
14.1167	18276	16058	24867		24806	17047	32249
14.125	18225	15883	24816		24673	16870	32050
14.1333	18170	15721	24746		24534	16684	31849
14.1417	18108	15572	24683		24405	16494	31643
14.15	18056	15420	24622		24273	16303	31430
14.1583	18003	15274	24557		24136	16131	31211
14.1667	17936	15116	24480		23993	15951	30988
14.175	17867	14951	24375		23853	15784	30770
14.1833	17806	14797	24281		23729	15626	30578
14.1917	17740	14636	24203		23607	15467	30384
14.2	17668	14479	24116		23472	15295	30177
14.2083	17585	14340	24021		23321	15132	29965
14.2167	17493	14207	23914		23170	14976	29755
14.225	17398	14072	23805		23021	14823	29541
14.2333	17308	13948	23710		22867	14672	29333
14.2417	17225	13821	23618		22713	14528	29139
14.25	17130	13690	23507		22561	14380	28961
14.2583	17052	13547	23394		22428	14219	28774
14.2667	16962	13406	23286		22289	14058	28555
14.275	16879	13259	23160		22140	13894	28343
14.2833	16795	13125	23039		21989	13738	28159
14.2917	16696	13007	22892		21841	13602	27985
14.3	16614	12891	22748		21701	13469	27791
14.3083	16532	12769	22618		21558	13340	27573
14.3167	16420	12620	22476		21419	13204	27360
14.325	16302	12489	22347		21291	13082	27130
14.3333	16181	12380	22217		21146	12956	26895
14.3417	16058	12283	22075		20993	12832	26679
14.35	15959	12180	21929		20836	12704	26480
14.3583	15860	12089	21769		20673	12576	26283
14.3667	15771	11981	21624		20513	12460	26076
14.375	15672	11871	21478		20355	12332	25889
14.3833	15562	11754	21334		20202	12204	25685
14.3917	15453	11646	21180		20055	12097	25479
14.4	15341	11545	21030		19931	11995	25286
14.4083	15231	11443	20904		19810	11877	25107
14.4167	15130	11323	20764		19679	11764	24925
14.425	15025	11215	20623		19542	11665	24735
14.4333	14910	11120	20489		19400	11568	24528
14.4417	14790	11029	20354		19267	11461	24331
14.45	14669	10935	20201		19144	11351	24148
14.4583	14558	10838	20048		19020	11258	23973
14.4667	14437	10742	19897		18878	11180	23779
14.475	14329	10649	19753		18728	11102	23595
14.4833	14229	10570	19609		18567	11023	23410
14.4917	14127	10501	19469		18433	10953	23233
14.5	14036	10435	19333		18300	10864	23069
14.5083	13947	10358	19194		18175	10774	22917
14.5167	13837	10271	19062		18053	10694	22773
14.525	13730	10197	18934		17923	10625	22616
14.5333	13624	10122	18811		17794	10553	22434
14.5417	13511	10046	18693		17674	10495	22255
14.55	13410	9971	18561		17551	10436	22090
14.5583	13323	9900	18429		17431	10396	21941
14.5667	13218	9830	18306		17323	10335	21798
14.575	13112	9753	18183		17218	10265	21659
14.5833	13023	9695	18066		17114	10198	21508
14.5917	12943	9635	17951		17020	10145	21350
14.6	12854	9585	17847		16916	10094	21213
14.6083	12768	9519	17730		16824	10044	21081
14.6167	12690	9453	17602		16733	9994	20954
14.625	12601	9401	17477		16654	9952	20826
14.6333	12508	9348	17368		16580	9916	20702
14.6417	12436	9285	17273		16501	9882	20577
14.65	12352	9225	17177		16406	9856	20445
14.6583	12271	9158	17081		16323	9815	20308
14.6667	12194	9103	16976		16248	9777	20185
14.675	12109	9059	16878		16168	9759	20074
14.6833	12021	9018	16780		16096	9742	19976
14.6917	11934	8962	16688		16019	9716	19873
14.7	11856	8914	16613		15958	9692	19778
14.7083	11788	8885	16548		15901	9671	19678
14.7167	11714	8859	16487		15847	9656	19575
14.725	11650	8838	16416		15802	9635	19479
14.7333	11575	8800	16336		15748	9624	19386
14.7417	11510	8766	16263		15681	9620	19290
14.75	11441	8727	16198		15635	9629	19196
14.7583	11387	8695	16116		15601	9636	19113
14.7667	11345	8671	16027		15572	9628	19050
14.775	11301	8649	15934		15544	9624	18974
14.7833	11247	8620	15854		15518	9632	18892
14.7917	11182	8584	15793		15484	9640	18835
14.8	11119	8559	15749		15442	9647	18771
14.8083	11064	8535	15698		15406	9665	18715
14.8167	11018	8516	15627		15384	9672	18668
14.825	10983	8492	15550		15367	9690	18615
14.8333	10947	8481	15496		15362	9709	18551
14.8417	10896	8472	15459		15369	9712	18477
14.85	10850	8466	15410		15356	9718	18401
14.8583	10807	8456	15366		15334	9725	18323
14.8667	10750	8458	15324		15322	9747	18257
14.875	10704	8452	15287		15311	9790	18215
14.8833	10660	8438	15266		15312	9818	18166
14.8917	10622	8418	15215		15316	9823	18109
14.9	10582	8418	15156		15304	9834	18056
14.9083	10545	8402	15109		15292	9848	18013
14.9167	10515	8392	15068		15294	9859	17972
14.925	10496	8394	15030		15288	9873	17927
14.9333	10477	8386	15003		15268	9899	17880
14.9417	10456	8376	14985		15264	9927	17823
14.95	10438	8368	14951		15274	9950	17761
14.9583	10423	8351	14911		15287	9974	17703
14.9667	10387	8352	14872		15296	9983	17639
14.975	10355	8354	14821		15285	9972	17581
14.9833	10337	8334	14768		15273	9969	17535
14.9917	10324	8314	14725		15285	9977	17493
15	10298	8309	14692		15299	9992	17461
15.0083	10280	8320	14675		15311	10030	17406
15.0167	10265	8324	14654		15327	10061	17371
15.025	10247	8315	14623		15329	10086	17319
15.0333	10228	8314	14591		15327	10103	17276
15.0417	10215	8324	14562		15320	10108	17229
15.05	10189	8324	14543		15321	10115	17188
15.0583	10159	8322	14504		15326	10126	17134
15.0667	10129	8319	14455		15331	10135	17099
15.075	10096	8310	14417		15325	10146	17066
15.0833	10074	8310	14392		15315	10150	17027
15.0917	10057	8320	14365		15291	10151	16990
15.1	10040	8336	14331		15263	10157	16942
15.1083	10027	8342	14293		15244	10162	16889
15.1167	10021	8353	14266		15235	10165	16835
15.125	10014	8349	14237		15223	10156	16754
15.1333	9988	8334	14198		15204	10150	16682
15.1417	9950	8327	14164		15191	10155	16630
15.15	9916	8316	14139		15185	10163	16581
15.1583	9898	8300	14098		15168	10158	16516
15.1667	9876	8283	14066		15155	10152	16466
15.175	9859	8266	14051		15147	10148	16423
15.1833	9848	8250	14034		15120	10138	16372
15.1917	9846	8254	13999		15100	10128	16321
15.2	9825	8259	13949		15110	10133	16280
15.2083	9799	8256	13893		15094	10118	16230
15.2167	9755	8242	13854		15076	10102	16178
15.225	9717	8223	13815		15058	10085	16122
15.2333	9684	8210	13775		15023	10066	16070
15.2417	9651	8201	13732		14995	10054	16022
15.25	9625	8186	13700		14974	10045	15979
15.2583	9605	8169	13662		14944	10022	15925
15.2667	9580	8151	13608		14907	9982	15859
15.275	9556	8137	13544		14870	9952	15800
15.2833	9527	8106	13481		14835	9929	15738
15.2917	9489	8073	13441		14789	9908	15679
15.3	9444	8052	13392		14743	9885	15604
15.3083	9414	8035	13338		14698	9873	15528
15.3167	9389	8020	13282		14641	9850	15456
15.325	9360	7989	13236		14576	9824	15390
15.3333	9321	7951	13191		14525	9802	15340
15.3417	9283	7904	13137		14478	9770	15293
15.35	9251	7872	13076		14441	9752	15218
15.3583	9212	7851	13021		14399	9728	15132
15.3667	9179	7815	12966		14356	9684	15051
15.375	9142	7775	12918		14314	9638	14987
15.3833	9103	7739	12877		14264	9605	14928
15.3917	9066	7702	12829		14206	9560	14877
15.4	9023	7672	12763		14147	9501	14822
15.4083	8981	7632	12699		14095	9451	14757
15.4167	8938	7590	12641		14041	9407	14677
15.425	8902	7545	12583		13987	9358	14609
15.4333	8862	7509	12530		13930	9308	14538
15.4417	8817	7475	12457		13878	9259	14460
15.45	8776	7434	12386		13820	9217	14371
15.4583	8733	7389	12327		13751	9180	14293
15.4667	8676	7338	12278		13668	9141	14215
15.475	8625	7285	12242		13591	9087	14128
15.4833	8578	7254	12197		13520	9013	14053
15.4917	8535	7218	12141		13458	8945	13995
15.5	8491	7165	12090		13398	8899	13925
15.5083	8461	7115	12036		13336	8853	13853
15.5167	8431	7072	11987		13256	8798	13793
15.525	8393	7025	11933		13173	8734	13736
15.5333	8355	6978	11857		13100	8673	13655
15.5417	8307	6941	11778		13023	8612	13570
15.55	8257	6908	11711		12962	8552	13491
15.5583	8210	6868	11664		12884	8492	13406
15.5667	8159	6827	11627		12802	8442	13335
15.575	8100	6772	11577		12728	8384	13263
15.5833	8042	6710	11520		12654	8317	13187
15.5917	7996	6662	11461		12587	8250	13111
15.6	7961	6624	11412		12513	8183	13034
15.6083	7922	6576	11361		12452	8125	12969
15.6167	7883	6527	11303		12386	8070	12890
15.625	7838	6488	11254		12308	8013	12799
15.6333	7794	6448	11201		12212	7957	12699
15.6417	7748	6409	11133		12118	7895	12616
15.65	7695	6369	11075		12033	7828	12554
15.6583	7646	6328	11032		11943	7755	12500
15.6667	7607	6279	10997		11854	7683	12427
15.675	7561	6240	10964		11782	7621	12356
15.6833	7520	6203	10925		11700	7567	12273
15.6917	7489	6156	10887		11635	7517	12193
15.7	7453	6118	10845		11585	7449	12125
15.7083	7407	6093	10789		11527	7380	12056
15.7167	7353	6063	10727		11464	7315	11975
15.725	7313	6018	10673		11393	7254	11907
15.7333	7277	5972	10633		11305	7206	11850
15.7417	7245	5943	10597		11217	7153	11774
15.75	7215	5906	10571		11139	7098	11700
15.7583	7181	5863	10553		11065	7045	11626
15.7667	7135	5832	10511		10990	6974	11553
15.775	7096	5808	10451		10927	6897	11484
15.7833	7063	5781	10409		10868	6844	11418
15.7917	7030	5755	10377		10805	6800	11363
15.8	7000	5719	10333		10741	6747	11300
15.8083	6982	5668	10284		10678	6693	11234
15.8167	6959	5620	10235		10617	6648	11160
15.825	6932	5582	10189		10547	6609	11091
15.8333	6904	5547	10159		10485	6553	11028
15.8417	6871	5513	10120		10414	6485	10952
15.85	6829	5477	10074		10342	6425	10878
15.8583	6790	5443	10031		10272	6383	10805
15.8667	6758	5421	9996		10209	6348	10746
15.875	6730	5393	9965		10145	6305	10690
15.8833	6702	5354	9929		10094	6250	10631
15.8917	6661	5314	9899		10044	6195	10569
15.9	6609	5279	9875		9994	6150	10517
15.9083	6573	5245	9852		9938	6103	10461
15.9167	6561	5213	9820		9886	6052	10401
15.925	6537	5189	9782		9838	5999	10355
15.9333	6502	5172	9746		9792	5961	10319
15.9417	6474	5144	9719		9738	5917	10272
15.95	6455	5117	9688		9686	5871	10226
15.9583	6440	5087	9651		9624	5829	10167
15.9667	6419	5064	9609		9564	5792	10103
15.975	6383	5041	9586		9506	5757	10052
15.9833	6350	5011	9563		9446	5720	10019
15.9917	6329	4975	9537		9388	5678	9984
16	6313	4950	9514		9335	5631	9932
16.0083	6289	4926	9481		9292	5596	9863
16.0167	6267	4905	9456		9252	5567	9811
16.025	6237	4892	9443		9203	5526	9774
16.0333	6212	4870	9409		9141	5475	9744
16.0417	6180	4853	9382		9096	5419	9709
16.05	6154	4843	9347		9051	5372	9661
16.0583	6134	4825	9314		9004	5339	9623
16.0667	6106	4809	9301		8957	5309	9567
16.075	6083	4801	9288		8916	5276	9503
16.0833	6064	4779	9271		8882	5252	9439
16.0917	6045	4752	9259		8850	5229	9402
16.1	6014	4721	9228		8810	5205	9369
16.1083	5988	4697	9189		8765	5179	9319
16.1167	5966	4670	9145		8715	5148	9274
16.125	5943	4648	9106		8673	5110	9229
16.1333	5920	4634	9081		8639	5076	9194
16.1417	5901	4613	9065		8605	5038	9163
16.15	5886	4598	9044		8563	5004	9129
16.1583	5855	4595	9034		8518	4971	9083
16.1667	5832	4584	9022		8474	4940	9034
16.175	5803	4568	9009		8431	4915	8980
16.1833	5779	4555	8995		8386	4892	8940
16.1917	5755	4537	8979		8346	4874	8909
16.2	5738	4517	8946		8303	4849	8882
16.2083	5727	4502	8910		8267	4815	8856
16.2167	5710	4483	8885		8236	4782	8826
16.225	5696	4463	8858		8205	4756	8785
16.2333	5674	4446	8826		8175	4730	8745
16.2417	5663	4427	8807		8131	4716	8721
16.25	5648	4410	8793		8075	4698	8707
16.2583	5618	4392	8779		8028	4663	8679
16.2667	5585	4371	8764		7997	4638	8637
16.275	5561	4351	8751		7969	4625	8594
16.2833	5539	4333	8731		7946	4610	8556
16.2917	5528	4316	8704		7922	4585	8524
16.3	5513	4296	8682		7891	4548	8485
16.3083	5498	4281	8667		7854	4513	8449
16.3167	5492	4267	8649		7815	4492	8428
16.325	5491	4264	8629		7773	4473	8403
16.3333	5490	4250	8611		7744	4449	8380
16.3417	5474	4249	8586		7724	4434	8358
16.35	5452	4234	8557		7702	4417	8339
16.3583	5439	4207	8535		7671	4406	8307
16.3667	5430	4183	8518		7637	4386	8280
16.375	5413	4149	8507		7622	4356	8251
16.3833	5396	4128	8493		7605	4334	8215
16.3917	5374	4117	8473		7579	4320	8186
16.4	5359	4118	8450		7541	4304	8163
16.4083	5352	4116	8434		7510	4283	8139
16.4167	5333	4108	8421		7468	4267	8103
16.425	5306	4098	8415		7429	4245	8075
16.4333	5294	4086	8405		7387	4217	8055
16.4417	5276	4075	8386		7348	4204	8032
16.45	5250	4058	8368		7317	4203	8017
16.4583	5225	4049	8347		7284	4186	7998
16.4667	5209	4039	8323		7258	4159	7976
16.475	5198	4029	8300		7233	4140	7949
16.4833	5191	4021	8283		7216	4144	7921
16.4917	5179	4014	8276		7206	4143	7890
16.5	5177	4005	8257		7189	4123	7860
16.5083	5168	3985	8237		7162	4084	7823
16.5167	5151	3966	8226		7135	4056	7785
16.525	5132	3952	8221		7106	4044	7755
16.5333	5113	3938	8191		7084	4038	7727
16.5417	5094	3925	8162		7057	4024	7710
16.55	5077	3915	8141		7027	4003	7700
16.5583	5063	3897	8129		7006	3990	7682
16.5667	5057	3882	8116		6993	3979	7656
16.575	5049	3868	8096		6966	3969	7635
16.5833	5049	3859	8084		6948	3958	7611
16.5917	5039	3845	8073		6924	3943	7572
16.6	5027	3831	8068		6889	3934	7544
16.6083	5017	3819	8063		6846	3915	7521
16.6167	4997	3806	8052		6820	3897	7504
16.625	4990	3801	8032		6790	3891	7488
16.6333	4981	3800	8014		6762	3887	7469
[truncated: 1,004 more rows]
