# Supplementary material for: Structure, mechanism and lipid-mediated remodeling of the mammalian Na+/H+ exchanger NHA2
Source: Nat Struct Mol Biol. 2022 Feb 16;29(2):108–20. doi: 10.1038/s41594-022-00738-2 (PMC8850199; doi:10.1038/s41594-022-00738-2)
Supplement: Source Data Fig. 7 — Statistical Source data [file 41594_2022_738_MOESM12_ESM.xlsx]

## Sheet: a
Figure 7 a
	biNHA2∆N				D277C-D278C
	150 mM	50 mM	16.70 mM	5.60 mM	150 mM	50 mM	16.70 mM	5.60 mM
0	-0.02041	0.04326	0.03052	0.03052	0.04326	0.03052	0.00506	0.06872
0.001	0.05599	-0.03314	0.03052	0.01779	0.03052	0.06872	0.05599	0.05599
0.002	-0.02041	0.03052	0.01779	0.04326	0.06872	0.03052	0.05599	0.04326
0.003	0.04326	0.01779	0.01779	0.04326	0.00506	0.05599	0.05599	0.05599
0.004	0.01779	0.04326	0.04326	0.01779	0.06872	0.05599	0.03052	0.04326
0.005	0.03052	-0.00767	0.03052	0.03052	-0.00767	0.03052	0.03052	0.05599
0.006	0.04326	0.04326	0.03052	0.01779	0.06872	0.03052	-0.00767	0.04326
0.007	-0.00767	-0.00767	0.03052	0.03052	-0.00767	0.06872	0.06872	0.05599
0.008	0.05599	0.04326	0.04326	0.06872	0.05599	0.03052	0.00506	0.04326
0.009	0.01779	-0.03314	0.04326	-0.02041	0.04326	0.03052	0.06872	0.05599
0.01	0.01779	0.03052	0.04326	0.05599	0.04326	0.04326	0.00506	0.05599
0.011	0.03052	0.01779	0.01779	-0.00767	0.03052	0.04326	0.06872	0.05599
0.012	0.01779	0.01779	0.00506	0.06872	0.04326	0.04326	0.00506	0.06872
0.013	0.03052	0.01779	0.03052	-0.02041	0.04326	0.04326	0.06872	0.05599
0.014	-0.00767	0.01779	0.03052	0.06872	0.00506	0.04326	0.00506	0.04326
0.015	0.05599	0.03052	0.01779	-0.00767	0.06872	0.04326	0.04326	0.06872
0.016	-0.02041	0.01779	0.06872	0.04326	0.03052	0.04326	0.04326	-0.00767
0.017	0.06872	0.03052	0.04326	-0.02041	0.03052	0.03052	0.05599	0.06872
0.018	0.01779	0.01779	0.03052	0.03052	0.05599	0.04326	0.04326	0.01779
0.019	0.01779	0.01779	0.01779	0.01779	0.04326	0.00506	0.03052	0.05599
0.02	0.00506	0.01779	0.03052	0.04326	0.03052	0.06872	0.05599	0.05599
0.021	0.01779	0.03052	0.01779	-0.00767	0.04326	0.01779	0.01779	0.06872
0.022	0.04326	0.01779	0.03052	0.05599	0.03052	0.06872	0.04326	0.04326
0.023	-0.02041	0.01779	0.04326	-0.00767	0.03052	0.01779	0.04326	0.04326
0.024	0.04326	0.01779	0.03052	0.06872	0.01779	0.06872	0.04326	0.04326
0.025	-0.02041	0.01779	0.01779	-0.00767	0.03052	0.05599	0.03052	0.06872
0.026	0.01779	0.01779	0.00506	0.04326	0.05599	0.06872	0.04326	0.00506
0.027	0.01779	0.01779	0.01779	-0.00767	0.04326	0.01779	0.03052	0.06872
0.028	0.01779	0.01779	0.01779	0.06872	0.03052	0.08145	0.04326	0.01779
0.029	0.01779	0.03052	0.06872	0.03052	0.03052	0.03052	0.05599	0.08145
0.03	0.01779	0.01779	0.01779	0.03052	0.04326	0.03052	0.06872	-0.00767
0.031	0.01779	0.03052	0.03052	0.03052	0.04326	0.03052	0.00506	0.05599
0.032	0.01779	0.03052	0.01779	0.04326	0.06872	0.03052	0.05599	0.01779
0.033	0.04326	0.03052	0.03052	-0.00767	-0.00767	0.03052	0.00506	0.06872
0.034	-0.02041	0.03052	0.06872	0.01779	0.06872	0.04326	0.04326	0.01779
0.035	0.01779	0.03052	-0.03314	0.01779	0.00506	0.06872	0.04326	0.08145
0.036	0.03052	0.01779	0.04326	0.03052	0.06872	0.04326	0.04326	0.01779
0.037	0.00506	0.03052	0.03052	-0.00767	-0.00767	0.06872	0.04326	0.06872
0.038	0.04326	0.00506	0.04326	0.06872	0.06872	0.00506	0.04326	0.00506
0.039	-0.00767	0.04326	0.01779	0.00506	0.00506	0.06872	0.04326	0.06872
0.04	0.01779	-0.00767	0.03052	0.04326	0.06872	0.00506	-0.00767	0.00506
0.041	0.00506	0.05599	0.01779	-0.02041	0.00506	0.08145	0.06872	0.06872
0.042	0.01779	-0.00767	0.01779	0.05599	0.06872	0.00506	0.03052	0.01779
0.043	0.06872	0.03052	0.03052	-0.02041	0.03052	0.01779	0.04326	0.08145
0.044	-0.03314	-0.02041	0.03052	0.06872	0.06872	0.03052	0.00506	0.00506
0.045	0.04326	0.04326	0.04326	-0.00767	0.01779	0.04326	0.03052	0.05599
0.046	0.01779	0.00506	0.05599	0.05599	0.06872	0.00506	-0.00767	-0.00767
0.047	0.03052	0.04326	-0.00767	-0.00767	-0.00767	0.08145	0.06872	0.08145
0.048	0.05599	0.01779	0.05599	0.06872	0.08145	0.00506	-0.00767	0.01779
0.049	-0.00767	0.03052	0.00506	-0.00767	-0.00767	0.03052	0.06872	0.06872
0.05	0.04326	0.03052	0.06872	0.05599	0.06872	0.03052	0.00506	0.01779
0.051	-0.00767	0.01779	-0.00767	0.00506	0.00506	0.03052	0.06872	0.08145
0.052	0.01779	0.03052	0.04326	0.04326	0.04326	0.03052	0.00506	0.01779
0.053	0.00506	0.01779	0.01779	0.00506	0.00506	0.04326	0.06872	0.06872
0.054	0.01779	0.03052	0.05599	0.06872	0.06872	0.01779	0.04326	0.00506
0.055	0.04326	0.03052	-0.02041	0.00506	0.04326	0.06872	0.05599	0.04326
0.056	-0.02041	0.01779	0.03052	0.05599	0.04326	0.04326	0.05599	0.03052
0.057	0.05599	-0.00767	-0.00767	-0.02041	0.05599	0.04326	0.05599	0.04326
0.058	-0.02041	0.00506	0.01779	0.04326	0.01779	0.04326	0.05599	0.04326
0.059	0.01779	-0.00767	-0.00767	-0.02041	0.03052	0.04326	0.03052	0.05599
0.06	0.01779	0.06872	0.06872	0.05599	0.01779	0.04326	0.03052	0.06872
0.061	0.01779	-0.02041	-0.00767	0.04326	0.03052	0.05599	0.04326	0.04326
0.062	0.01779	0.04326	0.01779	0.03052	0.00506	0.01779	0.03052	0.04326
0.063	-0.02041	-0.00767	0.01779	0.01779	0.06872	0.08145	0.04326	0.03052
0.064	0.04326	0.06872	0.03052	0.04326	0.01779	0.00506	0.05599	0.03052
0.065	-0.03314	-0.03314	-0.00767	0.03052	0.05599	0.05599	0.04326	0.03052
0.066	0.04326	0.06872	0.06872	0.04326	0.00506	0.00506	0.04326	0.04326
0.067	-0.00767	-0.03314	-0.02041	0.00506	0.04326	0.05599	0.01779	0.00506
0.068	0.05599	0.05599	0.06872	0.06872	0.00506	0.04326	0.04326	0.06872
0.069	-0.00767	-0.00767	-0.00767	-0.02041	0.08145	0.04326	0.04326	0.00506
0.07	0.01779	0.06872	0.05599	0.06872	0.00506	0.04326	0.03052	0.08145
0.071	0.03052	-0.02041	0.04326	-0.00767	0.06872	0.04326	0.03052	-0.00767
0.072	0.03052	0.04326	0.06872	0.06872	0.03052	0.03052	0.03052	0.06872
0.073	0.01779	-0.02041	-0.00767	-0.02041	0.03052	0.03052	0.01779	0.00506
0.074	0.01779	0.01779	0.01779	0.06872	0.05599	0.04326	0.06872	0.08145
0.075	0.01779	0.03052	0.03052	-0.02041	0.06872	0.04326	0.01779	0.06872
0.076	-0.02041	0.01779	0.03052	0.06872	0.00506	0.05599	0.03052	0.01779
0.077	0.04326	0.01779	0.01779	-0.02041	0.03052	0.01779	0.04326	0.05599
0.078	-0.00767	0.01779	0.03052	0.01779	0.04326	0.04326	0.03052	0.00506
0.079	0.04326	0.01779	0.04326	-0.02041	0.06872	0.05599	0.03052	0.08145
0.08	0.01779	0.01779	0.04326	0.04326	0.03052	0.04326	0.04326	0.00506
0.081	0.00506	0.01779	0.04326	0.03052	0.06872	0.01779	0.04326	0.06872
0.082	0.01779	0.04326	0.04326	0.03052	0.03052	0.04326	0.04326	-0.02041
0.083	0.01779	0.03052	-0.02041	0.03052	0.06872	0.04326	0.04326	0.06872
0.084	0.06872	0.03052	0.06872	0.03052	-0.00767	0.04326	0.03052	0.00506
0.085	-0.02041	0.00506	-0.02041	0.01779	0.06872	0.04326	0.04326	0.05599
0.086	0.04326	0.03052	0.04326	0.01779	-0.00767	0.03052	0.01779	0.04326
0.087	-0.03314	0.05599	-0.00767	0.06872	0.06872	0.00506	0.03052	0.04326
0.088	0.01779	-0.02041	0.04326	0.03052	0.00506	0.06872	0.04326	0.04326
0.089	0.01779	0.04326	0.00506	0.05599	0.06872	0.01779	0.03052	0.04326
0.09	0.01779	-0.03314	0.06872	-0.00767	0.00506	0.05599	0.05599	0.03052
0.091	0.03052	0.03052	-0.00767	0.05599	0.06872	-0.00767	0.01779	0.05599
0.092	-0.02041	0.03052	0.06872	0.00506	0.03052	0.04326	0.06872	0.03052
0.093	0.05599	-0.00767	0.00506	0.06872	0.03052	0.03052	-0.00767	-0.00767
0.094	0.01779	0.01779	0.05599	-0.00767	0.04326	0.05599	0.06872	0.06872
0.095	0.03052	-0.02041	-0.00767	0.05599	0.04326	0.03052	0.01779	0.01779
0.096	0.01779	0.05599	0.06872	-0.00767	0.04326	-0.00767	0.06872	0.03052
0.097	0.03052	-0.02041	0.00506	0.06872	0.01779	0.06872	0.00506	0.03052
0.098	0.01779	0.06872	0.06872	-0.00767	0.04326	0.01779	0.06872	0.01779
0.099	-0.00767	-0.02041	-0.00767	0.06872	0.05599	0.05599	0.00506	0.04326
0.1	0.04326	0.05599	0.05599	-0.00767	0.03052	0.01779	0.06872	0.01779
0.101	-0.03314	-0.00767	0.01779	0.01779	0.05599	0.06872	0.04326	0.06872
0.102	0.01779	0.05599	0.06872	0.01779	0.04326	0.00506	0.04326	0.00506
0.103	0.03052	-0.02041	0.01779	0.01779	0.04326	0.06872	0.04326	0.06872
0.104	-0.03314	0.01779	0.04326	0.01779	0.04326	-0.02041	0.04326	0.00506
0.105	0.05599	0.03052	0.03052	0.03052	0.00506	0.05599	0.04326	0.06872
0.106	-0.00767	0.01779	0.01779	0.01779	0.06872	0.04326	0.03052	0.00506
0.107	0.00506	0.05599	-0.00767	0.04326	0.00506	0.03052	0.04326	0.06872
0.108	0.03052	-0.02041	0.05599	0.01779	0.06872	0.05599	0.04326	-0.00767
0.109	0.03052	0.04326	0.00506	0.03052	0.00506	0.04326	0.03052	0.06872
0.11	0.03052	0.03052	0.06872	0.03052	0.08145	0.04326	0.00506	-0.00767
0.111	-0.00767	0.01779	-0.02041	0.01779	0.00506	0.03052	0.08145	0.06872
0.112	0.05599	0.04326	0.04326	0.03052	0.06872	0.04326	0.00506	-0.02041
0.113	0.01779	-0.00767	0.01779	0.04326	0.01779	0.04326	0.06872	0.03052
0.114	0.01779	0.05599	0.03052	0.06872	0.06872	0.04326	0.04326	0.01779
0.115	0.05599	0.00506	0.01779	0.01779	0.00506	0.05599	0.01779	-0.00767
0.116	-0.00767	0.03052	0.01779	0.04326	0.06872	0.04326	0.01779	0.01779
0.117	0.04326	0.03052	-0.00767	-0.02041	0.00506	0.04326	0.06872	-0.00767
0.118	0.01779	0.05599	0.04326	0.06872	0.08145	0.03052	0.01779	-0.02041
0.119	-0.02041	-0.02041	-0.00767	-0.02041	0.04326	0.01779	0.04326	0.03052
0.12	0.05599	0.05599	0.05599	0.01779	0.06872	0.06872	0.00506	0.01779
0.121	-0.00767	0.03052	-0.00767	0.05599	-0.00767	0.04326	0.09419	-0.00767
0.122	-0.00767	0.01779	0.06872	0.00506	0.04326	0.06872	0.00506	0.00506
0.123	0.01779	0.01779	-0.00767	0.06872	0.03052	0.00506	0.06872	-0.00767
0.124	0.03052	0.05599	0.05599	0.01779	0.01779	0.08145	0.01779	0.01779
0.125	0.03052	-0.00767	-0.02041	0.03052	0.04326	0.00506	0.05599	0.00506
0.126	0.01779	0.05599	0.04326	0.04326	0.04326	0.06872	0.00506	0.01779
0.127	0.06872	0.00506	-0.02041	0.03052	0.04326	-0.00767	0.06872	0.04326
0.128	-0.02041	0.04326	0.05599	0.05599	0.03052	0.06872	0.00506	0.05599
0.129	0.05599	-0.00767	-0.00767	-0.00767	0.05599	-0.00767	0.05599	-0.00767
0.13	0.03052	0.05599	0.06872	0.03052	0.01779	0.06872	-0.00767	0.06872
0.131	0.03052	-0.02041	0.01779	0.01779	0.03052	0.00506	0.06872	-0.02041
0.132	0.00506	0.05599	0.01779	0.01779	0.03052	0.05599	0.00506	0.04326
0.133	0.01779	0.00506	0.03052	0.03052	0.05599	0.01779	0.08145	-0.00767
0.134	0.01779	0.01779	-0.02041	0.03052	0.04326	0.08145	0.00506	0.05599
0.135	0.01779	0.01779	0.04326	0.05599	0.01779	0.00506	0.06872	-0.00767
0.136	0.05599	0.03052	-0.00767	-0.02041	0.04326	0.06872	0.01779	0.06872
0.137	0.01779	0.06872	0.01779	0.03052	0.01779	0.00506	0.06872	0.01779
0.138	-0.00767	-0.00767	0.03052	0.01779	0.06872	0.06872	0.00506	0.04326
0.139	0.01779	0.00506	0.01779	0.01779	0.00506	0.00506	0.06872	0.05599
0.14	-0.02041	0.01779	0.04326	0.03052	0.06872	0.06872	0.04326	0.05599
0.141	0.04326	0.03052	0.05599	0.03052	0.00506	0.00506	0.05599	0.04326
0.142	-0.03314	-0.00767	0.01779	0.01779	0.06872	0.08145	0.04326	0.06872
0.143	0.05599	0.04326	0.01779	0.01779	-0.00767	0.01779	0.05599	0.06872
0.144	0.01779	0.00506	0.05599	0.03052	0.06872	0.06872	0.05599	0.05599
0.145	0.01779	0.05599	0.00506	-0.02041	0.01779	0.00506	0.03052	0.06872
0.146	0.01779	0.01779	0.06872	0.04326	0.06872	0.09419	0.03052	0.06872
0.147	0.03052	0.03052	-0.00767	-0.03314	0.01779	0.00506	0.00506	0.06872
0.148	0.05599	0.01779	0.04326	0.06872	0.04326	0.06872	0.04326	0.06872
0.149	-0.00767	0.01779	-0.00767	0.00506	0.00506	0.00506	0.00506	0.08145
0.15	0.01779	0.00506	0.06872	0.01779	0.04326	0.06872	0.06872	0.03052
0.151	0.01779	0.05599	-0.00767	0.03052	0.00506	0.00506	0.00506	0.08145
0.152	-0.03314	0.00506	0.06872	0.04326	0.06872	0.06872	0.06872	0.01779
0.153	0.05599	0.04326	-0.00767	-0.00767	0.01779	-0.00767	-0.00767	0.04326
0.154	-0.00767	0.00506	0.05599	0.04326	0.06872	0.06872	0.04326	0.06872
0.155	0.03052	0.06872	0.01779	0.03052	-0.00767	0.03052	0.04326	0.05599
0.156	0.00506	-0.02041	0.04326	0.03052	0.06872	0.04326	0.03052	0.05599
0.157	0.01779	0.04326	0.01779	0.03052	0.03052	0.05599	0.03052	0.04326
0.158	0.03052	-0.02041	0.01779	0.01779	0.03052	0.05599	0.04326	0.08145
0.159	0.01779	0.05599	0.03052	0.03052	0.03052	0.00506	0.03052	0.00506
0.16	0.05599	-0.03314	0.03052	0.03052	0.09419	0.06872	0.03052	0.08145
0.161	-0.02041	0.06872	0.03052	-0.02041	0.04326	-0.00767	0.04326	0.06872
0.162	0.01779	-0.00767	-0.00767	0.03052	0.04326	0.06872	0.03052	0.06872
0.163	0.01779	0.04326	0.03052	0.00506	0.03052	0.00506	0.05599	0.03052
0.164	0.04326	0.00506	-0.02041	0.01779	0.03052	0.06872	0.04326	0.04326
0.165	0.01779	0.04326	0.04326	0.03052	0.05599	0.03052	-0.00767	0.06872
0.166	0.01779	0.01779	0.01779	0.04326	0.06872	0.04326	0.06872	0.05599
0.167	0.03052	0.04326	0.04326	0.01779	0.04326	0.04326	-0.00767	0.01779
0.168	-0.03314	0.04326	0.01779	0.03052	0.04326	0.01779	0.08145	0.04326
0.169	0.04326	-0.02041	-0.00767	0.01779	0.08145	0.04326	-0.00767	0.05599
0.17	-0.00767	0.05599	0.05599	0.01779	0.03052	0.05599	0.06872	0.04326
0.171	0.03052	-0.00767	0.01779	0.03052	0.03052	0.04326	0.00506	0.04326
0.172	-0.03314	0.04326	0.04326	0.00506	0.00506	0.05599	0.06872	0.00506
0.173	0.00506	-0.00767	0.03052	0.04326	0.04326	0.05599	0.00506	0.08145
0.174	0.00506	0.01779	-0.02041	0.03052	0.06872	0.03052	0.03052	0.00506
0.175	0.03052	0.01779	0.06872	0.03052	0.03052	0.06872	0.03052	0.06872
0.176	0.05599	0.01779	-0.02041	0.04326	0.04326	0.00506	0.06872	0.00506
0.177	-0.03314	0.03052	0.04326	-0.00767	0.04326	0.04326	0.04326	0.08145
0.178	0.04326	-0.00767	0.01779	0.05599	0.06872	0.05599	0.01779	0.01779
0.179	-0.00767	0.03052	0.03052	-0.00767	0.00506	0.03052	0.04326	0.06872
0.18	-0.00767	-0.03314	0.01779	0.06872	0.08145	0.01779	0.04326	0.00506
0.181	0.03052	0.06872	-0.02041	0.00506	0.00506	0.04326	0.06872	0.06872
0.182	-0.03314	0.00506	0.05599	0.04326	0.03052	0.03052	0.04326	-0.00767
0.183	0.05599	0.04326	-0.00767	-0.00767	0.04326	0.04326	0.04326	0.06872
0.184	-0.00767	-0.00767	0.06872	0.04326	0.05599	0.03052	0.01779	0.01779
0.185	0.01779	0.06872	-0.02041	-0.00767	0.05599	0.03052	0.01779	0.06872
0.186	0.00506	-0.00767	0.04326	0.06872	0.05599	0.01779	0.05599	-0.00767
0.187	0.03052	0.01779	-0.00767	-0.00767	0.06872	0.03052	0.01779	0.06872
0.188	0.01779	0.00506	0.06872	0.04326	0.03052	0.04326	0.04326	0.00506
0.189	0.01779	0.01779	-0.02041	-0.00767	0.06872	0.04326	0.04326	0.06872
0.19	0.04326	0.03052	0.04326	0.03052	0.04326	0.04326	0.03052	0.00506
0.191	-0.00767	-0.02041	-0.00767	0.01779	0.06872	0.03052	0.04326	0.06872
0.192	0.00506	0.04326	0.04326	0.06872	0.01779	0.06872	0.03052	0.00506
0.193	0.03052	-0.02041	-0.00767	0.01779	0.08145	-0.00767	0.04326	0.05599
0.194	0.00506	0.06872	0.06872	0.00506	0.00506	0.06872	0.04326	0.01779
0.195	0.06872	-0.02041	-0.00767	0.01779	0.06872	0.00506	0.04326	0.06872
0.196	-0.00767	0.05599	0.04326	0.01779	0.01779	0.06872	0.03052	0.00506
0.197	0.05599	-0.02041	0.03052	0.03052	0.06872	-0.00767	0.03052	0.06872
0.198	-0.03314	0.06872	0.01779	0.01779	0.00506	0.06872	0.00506	0.01779
0.199	0.05599	-0.00767	0.01779	0.01779	0.06872	0.00506	0.06872	0.08145
0.2	-0.00767	0.01779	0.01779	0.01779	0.03052	0.05599	-0.02041	0.00506
0.201	0.04326	0.01779	0.01779	0.04326	0.05599	-0.00767	0.06872	0.06872
0.202	0.01779	0.01779	0.04326	0.01779	0.05599	0.06872	0.04326	0.03052
0.203	0.01779	0.00506	0.03052	0.04326	0.08145	0.05599	0.05599	0.04326
0.204	0.05599	-0.02041	0.04326	0.00506	-0.00767	0.03052	0.03052	0.04326
0.205	-0.00767	0.06872	0.03052	0.06872	0.08145	0.04326	0.05599	0.03052
0.206	0.04326	-0.00767	0.01779	-0.00767	0.00506	0.06872	0.04326	0.03052
0.207	-0.00767	0.05599	0.03052	0.04326	0.06872	0.00506	0.05599	0.04326
0.208	0.04326	0.00506	0.01779	0.03052	0.00506	0.01779	0.04326	0.04326
0.209	-0.02041	0.04326	0.06872	0.01779	0.03052	0.05599	0.01779	0.04326
0.21	0.04326	-0.00767	0.00506	0.04326	0.00506	0.01779	0.00506	0.03052
0.211	-0.02041	0.05599	0.06872	0.00506	0.05599	0.03052	0.06872	0.06872
0.212	0.04326	0.00506	0.00506	0.06872	0.01779	0.06872	0.00506	0.01779
0.213	-0.02041	0.06872	0.06872	0.01779	0.08145	0.00506	0.08145	0.05599
0.214	0.01779	-0.02041	-0.00767	0.06872	0.01779	0.06872	0.00506	-0.00767
0.215	0.01779	0.05599	0.05599	0.00506	0.08145	-0.00767	0.04326	0.05599
0.216	0.03052	-0.00767	-0.00767	0.05599	-0.00767	0.06872	0.05599	0.01779
0.217	0.00506	0.06872	0.03052	0.00506	0.06872	0.01779	0.05599	0.04326
0.218	0.01779	-0.02041	-0.00767	0.06872	0.01779	0.01779	0.05599	-0.00767
0.219	0.05599	0.04326	0.06872	-0.00767	0.08145	0.04326	-0.00767	0.06872
0.22	-0.02041	-0.00767	-0.00767	0.05599	0.00506	0.01779	0.08145	-0.00767
0.221	0.04326	0.06872	0.06872	0.00506	0.05599	0.04326	0.01779	0.06872
0.222	0.03052	0.01779	-0.00767	0.04326	0.03052	0.04326	0.04326	0.00506
0.223	0.01779	0.03052	0.04326	0.01779	0.06872	0.03052	0.00506	0.06872
0.224	0.05599	0.01779	-0.02041	0.04326	0.00506	0.04326	0.06872	0.00506
0.225	-0.02041	0.01779	0.04326	-0.00767	0.08145	0.04326	0.04326	0.05599
0.226	0.05599	0.03052	0.03052	0.06872	0.01779	-0.00767	0.06872	0.00506
0.227	-0.02041	0.03052	0.01779	0.00506	0.06872	0.06872	-0.00767	0.06872
0.228	0.06872	0.01779	0.03052	0.05599	-0.00767	0.04326	0.08145	0.00506
0.229	0.01779	0.03052	0.01779	0.00506	0.06872	0.03052	0.00506	0.04326
0.23	0.01779	0.01779	0.03052	0.05599	0.01779	0.01779	0.06872	-0.00767
0.231	0.01779	0.01779	0.04326	0.00506	0.06872	0.03052	0.01779	0.04326
0.232	0.01779	-0.00767	0.05599	0.05599	0.00506	0.00506	0.06872	0.00506
0.233	0.03052	0.06872	0.00506	-0.00767	0.06872	0.06872	-0.00767	0.06872
0.234	0.00506	-0.00767	0.05599	0.06872	0.00506	0.00506	0.04326	-0.00767
0.235	0.00506	0.05599	-0.00767	0.00506	0.06872	0.06872	0.01779	0.04326
0.236	0.00506	-0.02041	0.04326	0.04326	0.05599	-0.00767	0.06872	-0.02041
0.237	0.05599	0.04326	0.03052	-0.00767	0.03052	0.05599	0.04326	0.06872
0.238	-0.00767	-0.02041	0.03052	0.06872	0.04326	0.00506	0.06872	0.00506
0.239	0.01779	0.04326	0.03052	0.01779	0.05599	0.06872	0.03052	0.04326
0.24	0.03052	-0.00767	0.01779	0.05599	0.03052	0.00506	0.04326	0.00506
0.241	0.01779	0.05599	0.03052	-0.00767	0.04326	0.04326	0.05599	0.05599
0.242	0.03052	-0.02041	0.01779	0.06872	0.04326	0.01779	0.04326	0.00506
0.243	0.00506	0.05599	0.03052	-0.02041	0.04326	0.04326	0.04326	0.05599
0.244	0.04326	-0.02041	0.01779	0.06872	0.04326	0.03052	0.04326	0.00506
0.245	0.00506	0.04326	0.00506	0.00506	0.04326	0.01779	0.03052	0.06872
0.246	0.05599	-0.00767	-0.00767	0.01779	0.05599	0.04326	0.04326	0.00506
0.247	-0.03314	0.01779	0.05599	0.01779	0.04326	0.04326	0.05599	0.06872
0.248	0.05599	-0.00767	-0.00767	0.03052	0.04326	0.04326	0.03052	0.00506
0.249	-0.02041	0.01779	0.06872	0.01779	0.03052	0.04326	0.06872	0.06872
0.25	0.04326	0.01779	0.00506	0.03052	0.05599	0.05599	-0.00767	-0.00767
0.251	-0.00767	0.03052	0.01779	0.01779	0.03052	0.03052	0.06872	0.06872
0.252	0.05599	0.04326	0.01779	0.01779	0.04326	0.04326	0.00506	0.00506
0.253	-0.00767	0.03052	0.01779	0.04326	0.04326	0.04326	0.06872	0.05599
0.254	0.03052	0.01779	0.01779	0.04326	0.04326	0.03052	0.01779	0.00506
0.255	-0.00767	0.01779	0.01779	0.03052	0.04326	0.03052	0.04326	0.06872
0.256	0.01779	0.04326	0.03052	0.03052	0.05599	0.03052	0.05599	0.00506
0.257	-0.00767	0.00506	0.01779	0.01779	0.05599	0.04326	0.03052	0.06872
0.258	0.04326	0.04326	0.01779	0.01779	0.04326	0.04326	0.06872	0.00506
0.259	-0.00767	-0.02041	0.04326	0.06872	0.03052	-0.00767	0.04326	0.05599
0.26	0.00506	0.06872	0.03052	0.04326	0.05599	0.06872	0.05599	-0.00767
0.261	0.01779	0.03052	0.03052	0.05599	0.05599	0.00506	0.03052	0.01779
0.262	0.01779	0.01779	0.06872	0.00506	0.01779	0.05599	0.06872	0.03052
0.263	0.04326	0.00506	-0.02041	0.05599	0.04326	-0.00767	0.00506	0.06872
0.264	0.03052	0.03052	0.04326	0.00506	0.04326	0.06872	0.04326	-0.00767
0.265	0.03052	0.04326	0.01779	0.06872	0.06872	-0.00767	-0.00767	0.06872
0.266	0.03052	0.04326	0.01779	0.00506	0.03052	0.06872	0.06872	0.00506
0.267	0.03052	0.01779	0.03052	0.06872	0.04326	0.03052	0.04326	0.01779
0.268	-0.00767	0.00506	0.00506	-0.00767	0.05599	0.04326	0.03052	0.01779
0.269	0.01779	0.04326	0.06872	0.04326	0.03052	0.04326	0.01779	0.06872
0.27	0.01779	-0.00767	-0.02041	-0.00767	0.01779	0.03052	0.05599	0.04326
0.271	0.03052	0.05599	0.05599	0.01779	0.04326	0.04326	0.04326	0.05599
0.272	0.01779	-0.00767	0.03052	0.03052	0.04326	0.01779	0.05599	0.04326
0.273	0.04326	0.01779	-0.00767	0.01779	0.03052	0.05599	0.00506	0.03052
0.274	-0.00767	0.03052	0.04326	0.03052	0.05599	-0.00767	0.04326	0.04326
0.275	0.05599	0.01779	0.00506	0.03052	0.03052	0.06872	0.04326	0.04326
0.276	-0.02041	0.03052	0.03052	0.01779	0.04326	-0.00767	0.05599	0.01779
0.277	0.05599	0.04326	0.03052	0.01779	0.04326	0.06872	0.03052	0.04326
0.278	-0.00767	0.03052	-0.00767	0.00506	0.06872	-0.00767	0.03052	0.03052
0.279	0.03052	0.00506	0.06872	0.05599	-0.00767	0.05599	0.05599	0.01779
0.28	0.03052	0.04326	0.00506	0.01779	0.06872	0.00506	0.04326	0.04326
0.281	0.01779	0.00506	0.06872	0.00506	0.01779	0.06872	0.06872	0.04326
0.282	0.01779	0.00506	0.01779	0.03052	0.06872	0.00506	0.05599	0.04326
0.283	-0.00767	0.01779	0.01779	0.01779	0.04326	0.06872	0.03052	0.00506
0.284	0.03052	-0.03314	0.04326	0.00506	0.04326	0.00506	0.04326	0.06872
0.285	-0.02041	0.06872	-0.00767	0.05599	0.03052	0.05599	0.01779	0.00506
0.286	0.05599	-0.02041	0.05599	-0.00767	0.03052	0.01779	0.03052	0.04326
0.287	-0.02041	0.06872	0.03052	0.05599	0.05599	0.04326	0.03052	0.03052
0.288	0.06872	0.04326	0.01779	-0.00767	0.04326	0.03052	0.05599	0.01779
0.289	-0.00767	0.03052	0.01779	0.06872	0.03052	0.00506	0.04326	0.04326
0.29	0.05599	0.01779	0.03052	0.00506	0.04326	0.06872	-0.00767	0.05599
0.291	-0.00767	0.01779	0.04326	0.06872	0.05599	0.00506	0.06872	0.04326
0.292	0.04326	0.01779	0.00506	-0.00767	0.05599	0.06872	0.03052	0.03052
0.293	-0.02041	-0.02041	0.04326	0.04326	0.06872	0.00506	0.06872	0.01779
0.294	0.05599	0.06872	-0.00767	0.01779	0.00506	0.06872	0.04326	0.04326
0.295	0.01779	0.03052	0.01779	0.03052	0.03052	-0.00767	0.03052	0.04326
0.296	0.01779	0.05599	0.03052	0.05599	0.04326	0.06872	-0.00767	0.03052
0.297	0.01779	-0.00767	-0.02041	0.04326	0.04326	0.00506	0.04326	0.03052
0.298	-0.02041	0.06872	0.06872	0.00506	0.04326	0.05599	0.04326	0.04326
0.299	0.06872	0.03052	0.04326	0.06872	0.05599	0.01779	0.04326	0.06872
0.3	0.01779	0.04326	0.06872	0.01779	0.05599	0.06872	0.03052	-0.00767
0.301	0.03052	0.03052	0.03052	0.03052	0.04326	0.01779	0.04326	0.06872
0.302	0.01779	0.00506	0.04326	-0.00767	0.05599	0.08145	0.05599	0.00506
0.303	0.01779	0.06872	0.06872	0.08145	0.04326	0.00506	0.03052	0.04326
0.304	0.04326	0.01779	0.06872	0.03052	0.09419	0.08145	0.04326	0.00506
0.305	0.04326	0.10692	0.15785	0.10692	0.01779	0.11965	0.00506	0.04326
0.306	0.01779	0.17058	0.18331	0.08145	0.06872	0.22151	0.05599	0.01779
0.307	0.01779	0.15785	0.23424	0.20878	0.01779	0.27244	0.01779	0.06872
0.308	0.05599	0.24697	0.24697	0.18331	0.06872	0.34883	0.08145	0.04326
0.309	-0.00767	0.22151	0.25971	0.27244	0.03052	0.32337	0.04326	0.03052
0.31	0.04326	0.25971	0.31064	0.19604	0.06872	0.36157	0.04326	0.00506
0.311	0.03052	0.23424	0.27244	0.27244	0.00506	0.3743	0.04326	0.05599
0.312	0.04326	0.25971	0.28517	0.20878	0.06872	0.38703	0.04326	-0.00767
0.313	0.04326	0.28517	0.31064	0.27244	0.00506	0.38703	0.04326	0.08145
0.314	0.00506	0.31064	0.31064	0.20878	0.04326	0.42523	0.03052	0.03052
0.315	0.05599	0.42523	0.39976	0.31064	0.05599	0.3743	0.04326	0.10692
0.316	0.00506	0.42523	0.46342	0.27244	0.04326	0.42523	0.06872	0.13238
0.317	0.06872	0.53982	0.52709	0.3743	0.04326	0.39976	0.17058	0.31064
0.318	0.03052	0.60348	0.48889	0.34883	0.11965	0.45069	0.22151	0.32337
0.319	0.03052	0.64168	0.56528	0.42523	0.17058	0.51435	0.3361	0.42523
0.32	0.05599	0.74354	0.59075	0.41249	0.27244	0.56528	0.32337	0.3743
0.321	0.08145	0.74354	0.67987	0.48889	0.28517	0.61621	0.3743	0.43796
0.322	0.17058	0.90906	0.7308	0.48889	0.38703	0.67987	0.3743	0.3743
0.323	0.20878	0.92179	0.79447	0.60348	0.34883	0.7308	0.3743	0.45069
0.324	0.27244	1.02365	0.83266	0.65441	0.38703	0.769	0.3743	0.3743
0.325	0.24697	1.08731	0.85813	0.7308	0.38703	0.79447	0.38703	0.46342
0.326	0.27244	1.13824	0.97272	0.7308	0.41249	0.88359	0.39976	0.42523
0.327	0.25971	1.18917	0.90906	0.8454	0.38703	0.93452	0.41249	0.45069
0.328	0.36157	1.2401	0.99818	0.8072	0.38703	1.01092	0.41249	0.43796
0.329	0.39976	1.2783	0.93452	0.90906	0.36157	1.07458	0.41249	0.55255
0.33	0.53982	1.29103	0.99818	0.85813	0.42523	1.11278	0.47616	0.52709
0.331	0.70534	1.26556	0.98545	0.94725	0.39976	1.17644	0.52709	0.70534
0.332	0.75627	1.29103	0.98545	0.88359	0.47616	1.2019	0.64168	0.67987
0.333	0.90906	1.2783	1.01092	0.95999	0.52709	1.18917	0.65441	0.769
0.334	0.95999	1.29103	1.03638	0.92179	0.60348	1.17644	0.75627	0.78173
0.335	1.11278	1.25283	1.04911	0.97272	0.62895	1.04911	0.74354	0.8454
0.336	1.18917	1.18917	0.92179	0.88359	0.71807	1.02365	0.8454	0.93452
0.337	1.2783	1.13824	0.85813	0.83266	0.69261	0.92179	0.87086	1.01092
0.338	1.39289	1.03638	0.75627	0.7308	0.8072	1.06185	0.95999	1.08731
0.339	1.46928	1.06185	0.71807	0.69261	0.8072	1.02365	1.03638	1.13824
0.34	1.59661	1.08731	0.83266	0.62895	0.92179	1.04911	1.10004	1.18917
0.341	1.60934	1.12551	0.79447	0.74354	0.92179	0.92179	1.16371	1.22737
0.342	1.76213	1.04911	0.8072	0.74354	1.01092	0.89632	1.2019	1.25283
0.343	1.73666	1.01092	0.70534	0.7308	1.01092	0.78173	1.2401	1.2401
0.344	1.87672	0.88359	0.64168	0.60348	1.11278	0.79447	1.2019	1.17644
0.345	1.86399	0.769	0.56528	0.55255	1.08731	0.64168	1.17644	1.11278
0.346	1.90218	0.66714	0.46342	0.38703	1.18917	0.65441	1.04911	1.03638
0.347	1.91492	0.64168	0.39976	0.38703	1.12551	0.51435	1.03638	0.95999
0.348	1.90218	0.48889	0.32337	0.23424	1.10004	0.48889	0.90906	0.92179
0.349	1.97858	0.45069	0.28517	0.24697	1.02365	0.3361	0.95999	0.97272
0.35	1.92765	0.24697	0.11965	0.10692	1.01092	0.32337	0.94725	0.94725
0.351	1.92765	0.18331	0.08145	0.04326	0.98545	0.14511	0.97272	0.85813
0.352	1.88945	-0.02041	-0.135	-0.08407	1.08731	0.03052	0.87086	0.78173
0.353	1.80032	-0.10953	-0.21139	-0.19866	1.04911	-0.12226	0.85813	0.69261
0.354	1.69846	-0.28779	-0.31325	-0.28779	1.04911	-0.27505	0.71807	0.62895
0.355	1.66027	-0.31325	-0.38964	-0.42784	0.99818	-0.40238	0.70534	0.56528
0.356	1.68573	-0.45331	-0.42784	-0.44057	0.93452	-0.50424	0.60348	0.51435
0.357	1.6348	-0.44057	-0.46604	-0.5297	0.88359	-0.5679	0.53982	0.45069
0.358	1.59661	-0.5297	-0.4915	-0.50424	0.87086	-0.63156	0.48889	0.45069
0.359	1.48201	-0.47877	-0.4915	-0.54243	0.75627	-0.59336	0.42523	0.34883
0.36	1.34196	-0.51697	-0.45331	-0.51697	0.769	-0.61883	0.3743	0.27244
0.361	1.25283	-0.44057	-0.47877	-0.4915	0.59075	-0.55517	0.2979	0.18331
0.362	1.08731	-0.50424	-0.38964	-0.47877	0.55255	-0.59336	0.22151	0.06872
0.363	0.95999	-0.42784	-0.42784	-0.45331	0.36157	-0.51697	0.08145	-0.07134
0.364	0.83266	-0.35145	-0.32598	-0.41511	0.28517	-0.54243	-0.00767	-0.21139
0.365	0.70534	-0.28779	-0.32598	-0.38964	0.10692	-0.41511	-0.21139	-0.33872
0.366	0.53982	-0.23686	-0.22412	-0.36418	-0.03314	-0.45331	-0.28779	-0.45331
0.367	0.36157	-0.08407	-0.23686	-0.32598	-0.19866	-0.36418	-0.46604	-0.51697
0.368	0.19604	-0.12226	-0.16046	-0.28779	-0.33872	-0.38964	-0.47877	-0.6061
0.369	0.04326	-0.0586	-0.18593	-0.26232	-0.54243	-0.28779	-0.6061	-0.63156
0.37	-0.08407	-0.0968	-0.12226	-0.23686	-0.5679	-0.31325	-0.59336	-0.64429
0.371	-0.23686	-0.0586	-0.16046	-0.22412	-0.61883	-0.23686	-0.63156	-0.63156
0.372	-0.27505	-0.03314	-0.07134	-0.22412	-0.65702	-0.24959	-0.55517	-0.65702
0.373	-0.37691	-0.02041	-0.12226	-0.19866	-0.61883	-0.17319	-0.55517	-0.5679
0.374	-0.36418	-0.00767	-0.03314	-0.16046	-0.66976	-0.21139	-0.54243	-0.54243
0.375	-0.40238	0.00506	-0.04587	-0.14773	-0.5679	-0.12226	-0.51697	-0.47877
0.376	-0.32598	0.01779	-0.00767	-0.135	-0.63156	-0.16046	-0.46604	-0.4915
0.377	-0.35145	0.01779	-0.02041	-0.135	-0.51697	-0.07134	-0.44057	-0.40238
0.378	-0.28779	0.04326	-0.03314	-0.0968	-0.55517	-0.12226	-0.45331	-0.42784
0.379	-0.23686	-0.02041	-0.02041	-0.14773	-0.46604	-0.0586	-0.33872	-0.31325
0.38	-0.12226	0.03052	-0.00767	-0.07134	-0.47877	-0.0968	-0.36418	-0.35145
0.381	0.04326	-0.00767	-0.03314	-0.12226	-0.36418	-0.04587	-0.27505	-0.24959
0.382	0.15785	-0.02041	-0.0586	-0.07134	-0.36418	-0.08407	-0.27505	-0.27505
0.383	0.31064	-0.02041	0.00506	-0.10953	-0.26232	-0.04587	-0.26232	-0.18593
0.384	0.31064	-0.0586	-0.03314	-0.03314	-0.30052	-0.03314	-0.22412	-0.23686
0.385	0.36157	-0.07134	0.03052	-0.10953	-0.18593	0.00506	-0.19866	-0.14773
0.386	0.34883	-0.0586	-0.00767	-0.02041	-0.135	-0.0586	-0.19866	-0.17319
0.387	0.32337	-0.0968	-0.00767	-0.08407	-0.10953	0.01779	-0.12226	-0.10953
0.388	0.31064	-0.0968	-0.00767	-0.03314	-0.07134	-0.03314	-0.16046	-0.14773
0.389	0.2979	-0.08407	-0.00767	-0.08407	0.01779	0.00506	-0.08407	-0.07134
0.39	0.3361	-0.14773	-0.03314	-0.02041	0.05599	0.00506	-0.135	-0.10953
0.391	0.27244	-0.0968	-0.04587	-0.08407	0.10692	0.00506	-0.08407	-0.03314
0.392	0.32337	-0.18593	0.01779	-0.02041	0.15785	0.00506	-0.0586	-0.0586
0.393	0.24697	-0.12226	-0.04587	-0.07134	0.19604	0.04326	-0.04587	-0.04587
0.394	0.27244	-0.18593	-0.03314	-0.02041	0.24697	-0.02041	-0.0586	-0.07134
0.395	0.18331	-0.135	-0.08407	-0.08407	0.2979	0.05599	-0.03314	0.00506
0.396	0.13238	-0.19866	-0.03314	-0.02041	0.32337	-0.02041	-0.02041	-0.04587
0.397	0.15785	-0.16046	-0.07134	-0.07134	0.31064	0.06872	-0.02041	0.01779
0.398	0.03052	-0.18593	0.00506	-0.00767	0.28517	0.01779	-0.02041	-0.0586
0.399	0.06872	-0.18593	-0.07134	-0.07134	0.18331	0.03052	-0.00767	0.01779
0.4	-0.02041	-0.21139	-0.03314	-0.03314	0.24697	0.03052	-0.00767	-0.02041
0.401	-0.03314	-0.24959	-0.08407	-0.08407	0.15785	0.04326	0.01779	0.04326
0.402	-0.04587	-0.18593	-0.04587	-0.03314	0.20878	0.01779	-0.00767	-0.03314
0.403	-0.18593	-0.23686	-0.04587	-0.0586	0.13238	0.05599	0.00506	0.05599
0.404	-0.12226	-0.21139	-0.0586	-0.02041	0.15785	0.03052	0.01779	-0.00767
0.405	-0.21139	-0.26232	-0.04587	-0.08407	0.10692	0.03052	0.03052	0.04326
0.406	-0.21139	-0.17319	-0.03314	-0.00767	0.06872	0.01779	-0.02041	-0.02041
0.407	-0.22412	-0.26232	-0.0586	-0.07134	-0.02041	0.04326	0.03052	0.04326
0.408	-0.32598	-0.23686	-0.0586	-0.03314	-0.10953	0.04326	-0.02041	0.00506
0.409	-0.27505	-0.23686	-0.0586	-0.07134	-0.17319	0.03052	0.01779	0.01779
0.41	-0.35145	-0.23686	-0.0586	-0.03314	-0.23686	0.04326	-0.02041	0.01779
0.411	-0.31325	-0.22412	-0.02041	-0.07134	-0.28779	0.00506	0.03052	0.01779
0.412	-0.36418	-0.23686	-0.0968	-0.02041	-0.31325	0.06872	0.01779	0.01779
0.413	-0.36418	-0.23686	-0.03314	-0.08407	-0.28779	0.00506	0.04326	0.01779
0.414	-0.37691	-0.23686	-0.0968	-0.00767	-0.28779	0.08145	0.01779	0.01779
0.415	-0.44057	-0.21139	-0.04587	-0.08407	-0.24959	0.00506	0.03052	0.05599
0.416	-0.38964	-0.27505	-0.08407	-0.00767	-0.21139	0.06872	0.04326	0.04326
0.417	-0.45331	-0.19866	-0.07134	-0.07134	-0.17319	0.01779	0.03052	0.06872
0.418	-0.38964	-0.26232	-0.0968	-0.02041	-0.14773	0.06872	0.03052	0.04326
0.419	-0.44057	-0.21139	-0.0968	-0.0586	-0.10953	-0.00767	0.03052	0.03052
0.42	-0.45331	-0.26232	-0.08407	-0.00767	-0.07134	0.08145	0.04326	0.03052
0.421	-0.45331	-0.21139	-0.10953	-0.03314	-0.08407	0.01779	0.03052	0.03052
0.422	-0.46604	-0.24959	-0.08407	-0.04587	-0.02041	0.06872	0.04326	0.03052
0.423	-0.45331	-0.19866	-0.08407	-0.04587	-0.04587	0.01779	0.04326	0.04326
0.424	-0.51697	-0.23686	-0.07134	-0.07134	-0.00767	0.06872	0.08145	0.03052
0.425	-0.44057	-0.18593	-0.0968	-0.00767	-0.02041	0.01779	0.00506	0.04326
0.426	-0.51697	-0.26232	-0.03314	-0.07134	0.01779	0.06872	0.06872	0.04326
0.427	-0.47877	-0.18593	-0.12226	0.00506	-0.08407	0.04326	0.00506	0.05599
0.428	-0.47877	-0.24959	-0.03314	-0.07134	0.00506	0.04326	0.04326	0.03052
0.429	-0.47877	-0.16046	-0.0968	-0.00767	0.00506	0.01779	0.04326	0.04326
0.43	-0.46604	-0.19866	-0.0586	-0.0586	-0.02041	0.08145	0.05599	0.06872
0.431	-0.4915	-0.22412	-0.08407	-0.00767	0.00506	0.01779	0.05599	0.01779
0.432	-0.44057	-0.19866	-0.10953	-0.0586	-0.00767	0.06872	0.04326	0.04326
0.433	-0.4915	-0.21139	-0.03314	-0.00767	0.00506	0.03052	0.04326	0.05599
0.434	-0.47877	-0.19866	-0.10953	-0.04587	0.00506	0.06872	0.04326	0.06872
0.435	-0.44057	-0.21139	-0.03314	0.01779	0.03052	0.04326	0.08145	0.03052
0.436	-0.51697	-0.19866	-0.10953	-0.04587	-0.02041	0.06872	0.03052	0.06872
0.437	-0.42784	-0.23686	-0.03314	-0.00767	0.05599	0.06872	0.09419	0.04326
0.438	-0.4915	-0.16046	-0.08407	-0.0586	-0.00767	0.06872	0.01779	0.08145
0.439	-0.44057	-0.23686	-0.03314	0.01779	0.03052	0.06872	0.08145	0.01779
0.44	-0.50424	-0.18593	-0.07134	-0.03314	-0.02041	0.08145	0.01779	0.08145
0.441	-0.46604	-0.18593	-0.0586	0.01779	0.05599	0.06872	0.05599	0.01779
0.442	-0.47877	-0.18593	-0.0586	0.00506	-0.00767	0.06872	0.05599	0.09419
0.443	-0.4915	-0.17319	-0.04587	-0.00767	0.04326	0.05599	0.03052	0.04326
0.444	-0.41511	-0.18593	-0.04587	-0.02041	0.01779	0.06872	0.06872	0.05599
0.445	-0.46604	-0.17319	-0.04587	-0.00767	0.06872	0.05599	0.04326	0.05599
0.446	-0.41511	-0.21139	-0.04587	-0.00767	0.00506	0.08145	0.08145	0.08145
0.447	-0.46604	-0.135	-0.04587	-0.03314	0.06872	0.03052	0.03052	0.03052
0.448	-0.44057	-0.18593	-0.03314	-0.02041	0.01779	0.08145	0.09419	0.08145
0.449	-0.42784	-0.135	-0.04587	-0.00767	0.08145	0.03052	0.03052	0.05599
0.45	-0.42784	-0.19866	-0.02041	-0.00767	0.00506	0.08145	0.08145	0.06872
0.451	-0.41511	-0.16046	-0.04587	-0.00767	0.06872	0.03052	0.03052	0.05599
0.452	-0.42784	-0.14773	-0.00767	0.00506	-0.00767	0.10692	0.05599	0.06872
0.453	-0.38964	-0.14773	-0.07134	-0.03314	0.08145	0.03052	0.03052	0.06872
0.454	-0.44057	-0.16046	0.00506	0.01779	0.00506	0.10692	0.08145	0.06872
0.455	-0.37691	-0.135	-0.08407	-0.03314	0.06872	0.01779	0.03052	0.04326
0.456	-0.44057	-0.14773	-0.00767	0.04326	0.01779	0.06872	0.09419	0.06872
0.457	-0.37691	-0.14773	-0.07134	-0.03314	0.05599	0.03052	0.04326	0.08145
0.458	-0.40238	-0.14773	-0.02041	0.01779	0.06872	0.06872	0.09419	0.03052
0.459	-0.38964	-0.12226	-0.03314	-0.03314	0.05599	0.06872	0.03052	0.09419
0.46	-0.41511	-0.0968	-0.03314	0.03052	0.03052	0.06872	0.08145	0.01779
0.461	-0.37691	-0.16046	-0.03314	0.00506	0.00506	0.05599	0.08145	0.09419
0.462	-0.37691	-0.0968	-0.03314	-0.00767	0.04326	0.09419	0.10692	0.03052
0.463	-0.42784	-0.16046	0.00506	0.00506	0.04326	0.01779	0.06872	0.09419
0.464	-0.32598	-0.08407	-0.04587	0.00506	0.04326	0.10692	0.06872	0.06872
0.465	-0.37691	-0.14773	0.01779	0.00506	0.06872	0.01779	0.06872	0.06872
0.466	-0.35145	-0.07134	-0.03314	0.01779	0.05599	0.08145	0.06872	0.06872
0.467	-0.32598	-0.14773	-0.00767	0.03052	0.06872	0.01779	0.08145	0.05599
0.468	-0.33872	-0.07134	-0.00767	-0.03314	0.04326	0.09419	0.06872	0.08145
0.469	-0.31325	-0.17319	-0.0586	0.04326	0.06872	0.00506	0.10692	0.06872
0.47	-0.33872	-0.08407	0.01779	-0.02041	0.01779	0.09419	0.06872	0.06872
0.471	-0.26232	-0.08407	-0.02041	0.04326	0.08145	0.01779	0.11965	0.06872
0.472	-0.32598	-0.08407	-0.02041	-0.02041	0.01779	0.09419	0.05599	0.06872
0.473	-0.30052	-0.135	0.00506	0.03052	0.09419	0.01779	0.06872	0.05599
0.474	-0.27505	-0.07134	-0.02041	-0.00767	0.03052	0.09419	0.06872	0.05599
0.475	-0.30052	-0.135	0.01779	0.00506	0.09419	0.03052	0.08145	0.06872
0.476	-0.27505	-0.0586	-0.04587	0.00506	0.03052	0.06872	0.04326	0.06872
0.477	-0.30052	-0.12226	0.01779	0.01779	0.09419	0.04326	0.06872	0.05599
0.478	-0.24959	-0.0586	-0.03314	-0.02041	0.03052	0.09419	0.06872	0.06872
0.479	-0.23686	-0.12226	0.00506	0.04326	0.06872	0.01779	0.08145	0.06872
0.48	-0.27505	-0.07134	-0.00767	-0.03314	0.08145	0.09419	0.08145	0.06872
0.481	-0.19866	-0.04587	-0.03314	0.05599	0.06872	0.03052	0.06872	0.06872
0.482	-0.24959	-0.08407	0.00506	-0.03314	0.06872	0.08145	0.05599	0.08145
0.483	-0.21139	-0.07134	0.00506	0.03052	0.06872	0.03052	0.01779	0.01779
0.484	-0.22412	-0.10953	0.01779	-0.02041	0.06872	0.08145	0.10692	0.08145
0.485	-0.19866	-0.04587	-0.03314	0.01779	0.01779	0.03052	0.04326	0.01779
0.486	-0.19866	-0.08407	0.03052	-0.03314	0.04326	0.06872	0.11965	0.05599
0.487	-0.22412	-0.0586	0.00506	0.01779	0.06872	0.06872	0.04326	0.05599
0.488	-0.16046	-0.07134	0.00506	0.00506	0.01779	0.04326	0.09419	0.10692
0.489	-0.19866	-0.08407	0.00506	0.01779	0.10692	0.05599	0.06872	0.06872
0.49	-0.19866	-0.03314	-0.03314	0.01779	0.03052	0.04326	0.05599	0.06872
0.491	-0.18593	-0.0968	0.04326	0.01779	0.06872	0.05599	0.06872	0.05599
0.492	-0.18593	-0.04587	0.00506	0.00506	0.01779	0.06872	0.10692	0.05599
0.493	-0.17319	-0.0968	-0.00767	0.03052	0.06872	0.05599	0.04326	0.04326
0.494	-0.18593	-0.03314	0.00506	-0.03314	0.05599	0.06872	0.11965	0.06872
0.495	-0.135	-0.0968	0.00506	0.04326	0.08145	0.04326	0.04326	0.06872
0.496	-0.19866	-0.03314	-0.00767	-0.03314	0.01779	0.01779	0.08145	0.05599
0.497	-0.135	-0.08407	0.00506	0.04326	0.09419	0.08145	0.06872	0.06872
0.498	-0.16046	-0.00767	-0.00767	-0.03314	0.01779	0.01779	0.06872	0.05599
0.499	-0.14773	-0.08407	0.01779	0.04326	0.06872	0.10692	0.06872	0.04326
0.5	-0.14773	-0.03314	-0.04587	-0.02041	0.01779	0.03052	0.08145	0.03052
0.501	-0.14773	-0.0968	0.03052	0.04326	0.10692	0.08145	0.08145	0.05599
0.502	-0.0968	-0.0586	-0.00767	0.00506	0.03052	0.03052	0.06872	0.05599
0.503	-0.17319	-0.07134	-0.02041	0.00506	0.09419	0.08145	0.06872	0.04326
0.504	-0.0968	-0.0586	-0.00767	0.04326	0.03052	0.03052	0.06872	0.06872
0.505	-0.16046	-0.03314	-0.02041	-0.02041	0.10692	0.09419	0.06872	0.05599
0.506	-0.12226	-0.04587	0.00506	0.03052	0.01779	0.01779	0.06872	0.06872
0.507	-0.135	-0.04587	0.01779	-0.03314	0.06872	0.08145	0.06872	0.06872
0.508	-0.12226	-0.08407	-0.04587	0.03052	0.00506	0.03052	0.08145	0.04326
0.509	-0.135	-0.03314	0.03052	-0.02041	0.08145	0.06872	0.06872	0.04326
0.51	-0.135	-0.04587	-0.03314	0.04326	0.00506	0.05599	0.06872	0.08145
0.511	-0.0968	-0.03314	0.01779	-0.03314	0.09419	0.06872	0.06872	0.01779
0.512	-0.12226	-0.0586	-0.03314	0.04326	0.04326	0.06872	0.06872	0.06872
0.513	-0.0968	-0.02041	0.01779	0.00506	0.08145	0.06872	0.06872	0.06872
0.514	-0.08407	-0.0968	0.00506	0.00506	0.00506	0.06872	0.08145	0.06872
0.515	-0.10953	-0.03314	0.00506	0.01779	0.08145	0.06872	0.06872	0.03052
0.516	-0.0586	-0.07134	-0.00767	0.01779	0.00506	0.06872	0.06872	0.06872
0.517	-0.12226	-0.00767	0.00506	0.04326	0.06872	0.06872	0.05599	0.03052
0.518	-0.07134	-0.08407	0.00506	-0.03314	0.05599	0.06872	0.06872	0.06872
0.519	-0.0968	-0.04587	0.00506	0.03052	0.04326	0.05599	0.10692	0.05599
0.52	-0.08407	-0.08407	0.03052	0.01779	0.05599	0.06872	0.05599	0.04326
0.521	-0.0968	-0.07134	-0.0586	0.00506	0.04326	0.06872	0.10692	0.06872
0.522	-0.135	-0.0586	0.04326	-0.00767	0.10692	0.05599	0.04326	0.05599
0.523	-0.0586	-0.02041	-0.03314	0.00506	0.06872	0.05599	0.09419	0.09419
0.524	-0.135	-0.08407	0.03052	0.01779	0.08145	0.05599	0.03052	0.05599
0.525	-0.0968	-0.04587	0.00506	0.03052	0.03052	0.06872	0.09419	0.04326
0.526	-0.0968	-0.04587	-0.00767	0.00506	0.08145	0.05599	0.04326	0.00506
0.527	-0.10953	-0.04587	0.00506	0.00506	-0.00767	0.04326	0.09419	0.08145
0.528	-0.12226	-0.03314	-0.03314	0.00506	0.06872	0.04326	0.03052	0.01779
0.529	-0.135	-0.04587	0.03052	0.00506	0.01779	0.06872	0.08145	0.08145
0.53	-0.0586	-0.04587	-0.04587	0.00506	0.06872	0.06872	0.01779	0.03052
0.531	-0.135	-0.04587	0.03052	0.00506	0.01779	0.05599	0.10692	0.06872
0.532	-0.0968	-0.0586	-0.03314	0.00506	0.05599	0.04326	0.01779	0.01779
0.533	-0.0968	-0.04587	0.00506	0.01779	-0.00767	0.00506	0.08145	0.08145
0.534	-0.135	-0.04587	-0.00767	0.00506	0.05599	0.10692	0.04326	0.06872
0.535	-0.08407	-0.0586	-0.03314	-0.02041	0.03052	0.03052	0.08145	0.04326
0.536	-0.135	-0.0586	0.04326	-0.00767	0.06872	0.06872	0.03052	0.03052
0.537	-0.10953	-0.04587	-0.02041	0.01779	0.08145	0.00506	0.06872	0.05599
0.538	-0.10953	-0.04587	0.00506	0.01779	0.01779	0.09419	0.08145	0.05599
0.539	-0.12226	-0.03314	-0.00767	-0.03314	0.06872	0.00506	0.05599	0.05599
0.54	-0.07134	-0.04587	-0.02041	0.05599	0.04326	0.10692	0.05599	0.05599
0.541	-0.135	-0.08407	-0.02041	-0.00767	0.09419	0.00506	0.05599	0.06872
0.542	-0.08407	-0.02041	-0.03314	0.04326	0.01779	0.10692	0.06872	0.04326
0.543	-0.14773	-0.0586	0.04326	0.00506	0.09419	0.00506	0.05599	0.05599
0.544	-0.10953	-0.03314	-0.02041	0.01779	0.06872	0.04326	0.05599	0.09419
0.545	-0.10953	-0.03314	0.01779	0.00506	0.06872	0.04326	0.06872	0.01779
0.546	-0.12226	-0.04587	-0.02041	0.03052	0.06872	0.04326	0.05599	0.08145
0.547	-0.10953	-0.04587	-0.02041	0.00506	0.04326	0.04326	0.05599	0.01779
0.548	-0.10953	-0.04587	0.01779	0.01779	0.04326	0.05599	0.06872	0.08145
0.549	-0.0968	-0.00767	0.01779	0.01779	0.06872	0.06872	0.05599	0.06872
0.55	-0.10953	-0.07134	0.00506	0.01779	0.01779	0.04326	0.05599	0.06872
0.551	-0.10953	0.01779	0.00506	0.01779	0.08145	0.05599	0.04326	0.05599
0.552	-0.12226	-0.0586	0.01779	0.01779	0.01779	0.04326	0.06872	0.05599
0.553	-0.14773	-0.02041	-0.03314	0.00506	0.08145	0.06872	0.08145	0.06872
0.554	-0.08407	-0.04587	0.01779	-0.02041	0.03052	0.05599	0.03052	0.05599
0.555	-0.135	0.00506	0.00506	-0.00767	0.08145	0.05599	0.08145	0.06872
0.556	-0.10953	-0.0586	0.00506	0.00506	0.05599	0.03052	0.03052	0.06872
0.557	-0.10953	0.01779	0.01779	0.04326	0.06872	0.08145	0.08145	0.05599
0.558	-0.135	-0.04587	-0.02041	-0.02041	0.04326	0.01779	0.08145	0.05599
0.559	-0.07134	0.01779	0.04326	0.04326	0.05599	0.06872	0.05599	0.05599
0.56	-0.135	-0.0586	-0.02041	0.00506	0.04326	0.06872	0.06872	0.05599
0.561	-0.10953	0.01779	0.04326	0.01779	0.03052	0.06872	0.05599	0.04326
0.562	-0.07134	-0.0586	0.00506	0.01779	0.04326	0.01779	0.04326	0.04326
0.563	-0.135	0.01779	0.01779	0.01779	0.04326	0.06872	0.06872	0.04326
0.564	-0.0586	-0.04587	0.00506	-0.00767	0.06872	0.01779	0.06872	0.05599
0.565	-0.0968	0.01779	0.00506	0.03052	0.06872	0.09419	0.04326	0.06872
0.566	-0.08407	-0.07134	0.03052	-0.00767	0.05599	0.01779	0.05599	0.04326
0.567	-0.0968	-0.00767	-0.00767	0.04326	0.04326	0.06872	0.05599	0.09419
0.568	-0.12226	0.01779	0.01779	-0.00767	0.06872	0.03052	0.05599	0.06872
0.569	-0.04587	0.00506	0.01779	0.04326	0.04326	0.05599	0.06872	0.09419
0.57	-0.10953	-0.00767	0.01779	-0.02041	0.04326	0.04326	0.09419	0.03052
0.571	-0.08407	-0.03314	0.00506	0.04326	0.06872	0.04326	0.01779	0.06872
0.572	-0.07134	0.00506	0.03052	-0.02041	0.03052	0.01779	0.06872	0.01779
0.573	-0.07134	-0.0586	0.00506	0.04326	0.04326	0.04326	0.04326	0.05599
0.574	-0.0586	0.03052	0.04326	-0.00767	0.03052	0.05599	0.08145	0.06872
0.575	-0.07134	-0.04587	-0.00767	0.06872	0.05599	0.03052	0.01779	0.06872
0.576	-0.03314	-0.00767	0.04326	-0.00767	0.01779	0.06872	0.11965	0.06872
0.577	-0.0968	-0.02041	-0.02041	0.06872	0.04326	0.00506	0.01779	0.05599
0.578	-0.03314	-0.02041	0.05599	-0.02041	0.03052	0.08145	0.09419	0.04326
0.579	-0.04587	-0.00767	-0.03314	0.06872	0.04326	0.00506	0.04326	0.06872
0.58	-0.04587	0.00506	0.01779	-0.00767	0.06872	0.08145	0.04326	0.05599
0.581	-0.03314	-0.02041	0.01779	0.04326	0.05599	0.01779	0.05599	0.05599
0.582	-0.04587	-0.00767	0.01779	-0.00767	0.04326	0.06872	0.06872	0.06872
0.583	-0.02041	-0.02041	0.03052	0.05599	0.05599	0.04326	0.06872	0.03052
0.584	-0.03314	0.00506	0.00506	-0.03314	0.01779	0.06872	0.06872	0.08145
0.585	-0.02041	0.03052	-0.02041	0.05599	0.08145	0.00506	0.06872	0.01779
0.586	-0.03314	-0.04587	0.01779	-0.00767	-0.00767	0.06872	0.05599	0.04326
0.587	0.00506	0.03052	0.01779	0.04326	0.06872	0.01779	0.05599	0.06872
0.588	-0.03314	-0.04587	0.00506	-0.02041	0.00506	0.06872	0.01779	0.04326
0.589	0.00506	0.01779	0.00506	0.05599	0.04326	-0.00767	0.06872	0.04326
0.59	-0.04587	-0.00767	0.00506	-0.02041	0.04326	0.06872	0.01779	0.05599
0.591	-0.02041	-0.00767	0.00506	0.04326	0.04326	0.00506	0.08145	0.05599
0.592	-0.00767	-0.02041	0.01779	-0.02041	0.01779	0.08145	0.03052	0.04326
0.593	-0.03314	0.01779	0.01779	0.01779	0.01779	0.03052	0.08145	0.05599
0.594	-0.02041	-0.04587	-0.00767	0.03052	0.03052	0.04326	0.00506	0.04326
0.595	-0.0586	0.01779	0.00506	0.01779	0.04326	0.05599	0.06872	0.06872
0.596	0.00506	-0.04587	0.01779	-0.00767	0.05599	0.04326	0.06872	0.06872
0.597	-0.04587	0.03052	0.01779	0.03052	0.04326	0.03052	0.04326	0.05599
0.598	-0.00767	-0.04587	0.00506	0.01779	0.05599	0.03052	0.04326	0.06872
0.599	-0.03314	-0.03314	0.01779	-0.03314	0.03052	0.04326	0.09419	0.04326
0.6	-0.04587	-0.03314	-0.02041	0.05599	0.04326	0.04326	0.03052	0.05599
0.601	0.01779	0.00506	0.01779	-0.00767	0.04326	0.04326	0.06872	0.04326
0.602	-0.04587	0.00506	-0.03314	0.01779	0.06872	0.04326	0.01779	0.04326
0.603	-0.02041	-0.02041	0.01779	-0.00767	0.01779	0.04326	0.06872	0.05599
0.604	-0.03314	-0.03314	0.01779	0.00506	0.06872	0.03052	0.00506	0.04326
0.605	-0.03314	-0.02041	0.04326	0.03052	0.01779	0.05599	0.06872	0.06872
0.606	-0.03314	0.00506	0.01779	0.00506	0.06872	0.04326	0.03052	0.05599
0.607	-0.03314	-0.00767	0.01779	0.04326	0.00506	0.04326	0.08145	0.05599
0.608	0.01779	-0.03314	0.01779	0.01779	0.05599	0.00506	0.00506	0.04326
0.609	-0.0586	-0.02041	0.01779	0.01779	0.01779	0.06872	0.06872	0.05599
0.61	0.00506	0.00506	0.00506	0.01779	0.06872	0.00506	0.00506	0.04326
0.611	-0.03314	-0.00767	-0.00767	0.01779	0.01779	0.06872	0.05599	0.04326
0.612	-0.03314	-0.00767	-0.03314	-0.00767	0.03052	0.01779	0.06872	0.06872
0.613	-0.02041	-0.00767	0.05599	0.05599	0.00506	0.06872	0.04326	0.04326
0.614	-0.03314	-0.02041	-0.00767	-0.00767	0.03052	0.01779	0.04326	0.05599
0.615	-0.00767	-0.04587	0.04326	0.05599	0.05599	0.04326	0.04326	0.06872
0.616	-0.0586	0.03052	-0.02041	-0.00767	0.03052	0.01779	0.05599	0.05599
0.617	-0.00767	-0.04587	0.04326	0.04326	0.04326	0.06872	0.04326	0.06872
0.618	-0.04587	0.01779	0.03052	-0.00767	0.04326	0.04326	0.03052	0.04326
0.619	-0.03314	-0.02041	0.00506	0.05599	0.05599	0.03052	0.06872	0.06872
0.62	-0.03314	-0.02041	0.01779	-0.00767	0.04326	0.05599	0.04326	-0.00767
0.621	-0.03314	-0.04587	-0.02041	0.04326	0.05599	0.04326	0.03052	0.06872
0.622	-0.04587	0.01779	0.03052	-0.00767	0.04326	0.04326	0.00506	0.01779
0.623	-0.04587	-0.04587	-0.02041	0.04326	0.03052	0.03052	0.08145	0.04326
0.624	-0.00767	0.01779	0.06872	-0.00767	0.05599	0.03052	0.00506	0.04326
0.625	-0.08407	-0.04587	0.00506	0.05599	0.03052	0.01779	0.06872	0.04326
0.626	-0.00767	-0.00767	0.01779	0.00506	-0.00767	0.04326	0.00506	0.03052
0.627	-0.04587	-0.04587	0.01779	0.04326	0.05599	0.03052	0.06872	0.05599
0.628	-0.04587	0.01779	0.00506	-0.03314	0.00506	0.04326	0.01779	0.05599
0.629	-0.04587	-0.03314	0.01779	0.05599	0.06872	0.04326	0.06872	0.04326
0.63	-0.04587	-0.00767	0.01779	-0.00767	-0.00767	0.04326	0.00506	0.05599
0.631	-0.02041	-0.02041	0.03052	0.05599	0.06872	0.04326	0.06872	0.04326
0.632	-0.04587	-0.04587	0.03052	-0.00767	0.03052	0.05599	0.01779	0.06872
0.633	-0.03314	0.01779	-0.00767	0.01779	0.04326	0.00506	0.06872	0.04326
0.634	-0.08407	-0.02041	-0.00767	0.01779	0.06872	0.05599	0.00506	0.06872
0.635	-0.02041	-0.00767	0.01779	0.00506	0.05599	0.00506	0.06872	-0.00767
0.636	-0.0586	-0.02041	0.01779	0.01779	0.04326	0.06872	0.00506	0.04326
0.637	-0.02041	-0.02041	0.01779	0.03052	0.04326	0.00506	0.06872	0.04326
0.638	-0.0586	-0.02041	0.00506	0.01779	0.03052	0.01779	-0.00767	0.05599
0.639	-0.00767	-0.02041	-0.00767	0.01779	-0.00767	0.03052	0.06872	0.03052
0.64	-0.0586	-0.00767	0.03052	0.01779	0.08145	0.04326	0.01779	0.03052
0.641	-0.03314	-0.02041	0.01779	0.01779	0.04326	0.04326	0.06872	0.05599
0.642	-0.0586	-0.0586	0.01779	0.05599	0.05599	0.01779	0.00506	0.04326
0.643	-0.03314	0.03052	0.00506	-0.02041	0.05599	0.01779	0.05599	0.05599
0.644	-0.03314	-0.04587	0.00506	0.04326	0.04326	0.06872	0.00506	0.04326
0.645	-0.0586	0.03052	0.01779	-0.00767	0.06872	0.00506	0.06872	0.08145
0.646	-0.02041	-0.04587	0.00506	0.04326	0.00506	0.03052	-0.00767	0.00506
0.647	-0.07134	0.01779	0.05599	-0.02041	0.04326	0.03052	0.08145	0.06872
0.648	0.01779	-0.03314	-0.02041	0.04326	0.04326	0.03052	0.00506	0.00506
0.649	-0.08407	0.01779	0.04326	-0.02041	0.01779	0.03052	0.05599	0.08145
0.65	0.00506	0.00506	-0.02041	0.01779	-0.00767	0.03052	-0.00767	0.01779
0.651	-0.08407	-0.00767	0.03052	0.01779	0.03052	0.03052	0.03052	0.04326
0.652	-0.03314	-0.02041	0.03052	0.00506	0.00506	0.03052	0.04326	0.03052
0.653	-0.04587	-0.04587	0.06872	0.03052	0.05599	0.01779	0.00506	0.01779
0.654	-0.03314	0.00506	0.00506	0.01779	-0.00767	0.04326	0.06872	0.05599
0.655	-0.03314	-0.04587	0.01779	0.01779	0.06872	-0.00767	0.00506	0.05599
0.656	-0.08407	0.03052	0.00506	0.03052	0.03052	0.03052	0.06872	0.04326
0.657	-0.00767	-0.03314	0.01779	0.05599	0.01779	0.00506	-0.00767	0.04326
0.658	-0.0586	-0.02041	0.01779	-0.02041	0.03052	0.06872	0.05599	0.04326
0.659	-0.0586	-0.04587	0.00506	0.05599	0.01779	0.01779	0.01779	0.04326
0.66	-0.00767	0.00506	0.00506	-0.02041	0.04326	0.01779	0.05599	0.04326
0.661	-0.08407	-0.04587	0.01779	0.04326	0.03052	0.00506	-0.00767	0.03052
0.662	-0.02041	0.01779	-0.02041	-0.00767	0.04326	0.06872	0.06872	0.03052
0.663	-0.0586	-0.03314	0.00506	0.04326	0.04326	0.01779	-0.00767	0.00506
0.664	-0.02041	-0.00767	-0.00767	-0.03314	0.05599	0.03052	0.05599	0.05599
0.665	-0.0586	-0.00767	0.03052	0.01779	0.04326	0.03052	-0.02041	0.04326
0.666	-0.03314	-0.02041	-0.02041	0.03052	0.03052	0.03052	0.06872	0.03052
0.667	-0.03314	-0.00767	0.05599	0.00506	0.06872	0.03052	-0.00767	0.03052
0.668	-0.04587	-0.00767	-0.03314	0.01779	0.04326	0.01779	0.06872	0.03052
0.669	-0.03314	0.03052	0.00506	-0.00767	0.03052	0.05599	-0.00767	0.04326
0.67	-0.08407	-0.04587	-0.02041	0.04326	0.04326	0.01779	0.05599	0.06872
0.671	-0.02041	0.01779	0.06872	-0.00767	0.01779	0.01779	0.03052	-0.00767
0.672	-0.08407	-0.0586	-0.03314	0.04326	0.05599	0.03052	0.03052	0.06872
0.673	-0.00767	-0.00767	0.01779	-0.02041	-0.00767	0.04326	0.03052	0.00506
0.674	-0.07134	-0.03314	0.01779	0.04326	0.05599	0.03052	0.01779	0.06872
0.675	0.00506	0.01779	0.01779	-0.00767	0.03052	0.01779	0.04326	0.00506
0.676	-0.04587	-0.04587	0.01779	0.04326	0.06872	0.04326	0.01779	0.05599
0.677	-0.03314	0.00506	0.03052	-0.02041	0.00506	0.06872	0.01779	0.00506
0.678	-0.04587	0.01779	-0.02041	0.05599	0.06872	0.00506	0.01779	0.06872
0.679	-0.04587	0.01779	0.01779	-0.00767	0.01779	0.05599	0.03052	0.03052
0.68	-0.04587	-0.02041	0.00506	0.04326	0.03052	0.00506	0.01779	0.04326
0.681	-0.07134	-0.02041	0.03052	-0.02041	0.03052	0.06872	0.03052	0.03052
0.682	-0.00767	-0.00767	0.00506	0.05599	0.03052	-0.00767	0.04326	0.06872
0.683	-0.07134	-0.00767	0.01779	-0.02041	0.01779	0.06872	0.00506	0.03052
0.684	-0.00767	0.00506	0.00506	0.04326	-0.00767	-0.02041	0.01779	0.01779
0.685	-0.08407	0.00506	0.00506	-0.02041	0.05599	0.05599	0.03052	0.05599
0.686	-0.03314	-0.00767	0.01779	0.05599	-0.00767	0.03052	0.03052	0.03052
0.687	-0.03314	-0.03314	0.00506	-0.00767	0.04326	0.03052	0.01779	0.03052
0.688	-0.03314	0.01779	0.00506	-0.00767	0.04326	0.01779	0.03052	0.03052
0.689	-0.03314	-0.02041	-0.00767	0.01779	0.04326	0.01779	0.01779	0.03052
0.69	-0.0586	-0.00767	0.01779	0.01779	0.01779	0.03052	0.04326	0.03052
0.691	-0.00767	-0.00767	0.01779	0.00506	0.03052	0.01779	0.00506	0.03052
0.692	-0.08407	-0.03314	0.01779	0.01779	0.03052	0.01779	0.04326	0.00506
0.693	0.00506	0.01779	0.03052	0.03052	-0.00767	0.01779	-0.00767	0.06872
0.694	-0.0586	-0.03314	0.00506	0.01779	0.06872	0.04326	0.06872	-0.00767
0.695	0.00506	0.03052	0.00506	-0.00767	-0.00767	-0.00767	-0.02041	0.04326
0.696	-0.08407	-0.02041	0.03052	0.06872	0.03052	0.06872	0.06872	-0.00767
0.697	-0.0586	-0.02041	-0.02041	-0.02041	0.00506	-0.03314	-0.02041	0.06872
0.698	-0.03314	0.00506	-0.00767	0.05599	0.05599	0.06872	0.01779	0.01779
0.699	-0.03314	-0.02041	0.00506	0.00506	-0.00767	-0.00767	-0.02041	0.03052
0.7	-0.00767	0.01779	0.04326	0.01779	0.06872	0.05599	0.06872	0.03052
0.701	-0.0586	-0.00767	-0.02041	0.06872	-0.02041	-0.00767	-0.02041	0.05599
0.702	-0.00767	0.03052	0.04326	-0.02041	0.05599	0.06872	0.06872	0.00506
0.703	-0.03314	-0.04587	0.00506	0.04326	-0.00767	-0.02041	-0.00767	0.01779
0.704	-0.03314	0.01779	0.01779	-0.03314	0.06872	0.05599	0.04326	0.04326
0.705	-0.03314	-0.04587	0.03052	0.04326	-0.00767	-0.02041	0.00506	0.03052
0.706	-0.03314	0.03052	-0.02041	-0.02041	0.04326	0.05599	0.04326	0.03052
0.707	-0.02041	-0.03314	0.01779	0.05599	-0.02041	-0.00767	0.00506	0.01779
0.708	-0.00767	0.03052	-0.02041	-0.02041	0.04326	0.06872	0.06872	0.01779
0.709	-0.03314	0.00506	0.03052	0.05599	-0.00767	0.01779	-0.00767	-0.02041
0.71	-0.07134	-0.00767	-0.02041	-0.03314	0.06872	0.01779	0.06872	0.06872
0.711	0.01779	-0.02041	0.04326	0.06872	-0.02041	0.01779	0.01779	0.03052
0.712	-0.07134	0.00506	-0.00767	-0.02041	0.04326	-0.00767	0.05599	0.06872
0.713	-0.00767	-0.02041	0.03052	0.01779	0.01779	0.04326	0.00506	-0.00767
0.714	-0.0586	-0.00767	0.00506	0.01779	0.03052	0.00506	0.05599	0.06872
0.715	-0.00767	-0.00767	0.01779	0.01779	0.00506	0.04326	0.00506	0.00506
0.716	-0.02041	0.00506	0.00506	0.03052	0.00506	-0.00767	0.05599	0.03052
0.717	-0.03314	0.01779	0.00506	0.00506	0.04326	0.05599	-0.02041	0.03052
0.718	-0.02041	-0.04587	0.01779	0.03052	0.03052	-0.00767	0.05599	0.01779
0.719	-0.04587	0.01779	0.06872	-0.00767	0.04326	0.04326	0.03052	0.03052
0.72	0.01779	0.00506	0.03052	0.05599	-0.00767	0.01779	-0.00767	0.03052
0.721	-0.04587	-0.00767	0.04326	-0.03314	0.05599	0.03052	0.04326	0.03052
0.722	-0.00767	-0.00767	-0.00767	0.04326	-0.02041	0.01779	-0.00767	0.01779
0.723	-0.0586	0.00506	0.03052	-0.03314	0.01779	0.01779	0.04326	0.03052
0.724	-0.03314	-0.00767	-0.00767	0.04326	0.03052	0.03052	-0.02041	0.01779
0.725	-0.00767	0.00506	0.04326	-0.00767	0.05599	0.01779	0.03052	0.05599
0.726	-0.03314	0.01779	-0.00767	0.01779	0.03052	0.01779	0.03052	0.03052
0.727	0.01779	-0.03314	0.04326	0.01779	0.03052	0.03052	0.01779	0.00506
0.728	-0.0586	0.01779	-0.02041	0.03052	-0.02041	0.00506	0.03052	0.01779
0.729	0.01779	-0.00767	0.05599	0.00506	0.05599	0.03052	0.01779	0.01779
0.73	-0.02041	-0.00767	-0.02041	-0.00767	0.00506	0.01779	0.01779	0.03052
0.731	-0.02041	-0.02041	0.06872	0.01779	0.03052	0.01779	0.01779	0.04326
0.732	-0.02041	-0.00767	-0.03314	0.03052	-0.00767	0.01779	0.00506	-0.00767
0.733	-0.0586	0.00506	0.04326	0.03052	0.06872	0.01779	0.00506	0.05599
0.734	0.01779	-0.02041	0.00506	0.01779	0.00506	0.01779	-0.00767	-0.00767
0.735	-0.00767	0.03052	0.01779	0.04326	0.05599	-0.02041	0.03052	0.06872
0.736	-0.00767	-0.03314	0.00506	-0.02041	-0.02041	0.05599	0.01779	-0.02041
0.737	-0.00767	0.04326	0.01779	0.05599	0.04326	-0.00767	0.04326	0.06872
0.738	-0.03314	-0.03314	0.00506	-0.02041	0.00506	0.04326	-0.00767	0.03052
0.739	0.00506	0.01779	0.01779	0.04326	0.06872	0.03052	0.06872	0.01779
0.74	-0.03314	-0.04587	0.03052	0.00506	-0.00767	0.06872	-0.02041	0.01779
0.741	-0.03314	0.04326	-0.02041	0.03052	0.01779	0.00506	0.01779	0.04326
0.742	0.01779	-0.00767	0.04326	-0.02041	0.00506	0.05599	-0.02041	0.03052
0.743	-0.04587	0.01779	0.01779	0.04326	0.03052	-0.00767	0.01779	0.01779
0.744	-0.02041	-0.03314	0.06872	-0.02041	0.03052	0.05599	0.00506	0.01779
0.745	0.00506	0.03052	-0.00767	0.05599	0.01779	-0.00767	0.05599	0.01779
0.746	-0.02041	-0.04587	0.04326	-0.03314	0.03052	0.03052	-0.00767	0.05599
0.747	0.01779	-0.00767	-0.00767	0.04326	0.03052	-0.00767	0.04326	-0.02041
0.748	-0.03314	0.01779	0.04326	-0.00767	0.05599	0.04326	-0.02041	0.05599
0.749	0.01779	0.00506	-0.02041	0.06872	-0.00767	-0.00767	0.05599	-0.02041
0.75	-0.04587	-0.00767	0.04326	-0.03314	0.06872	0.00506	-0.00767	0.05599
0.751	-0.00767	0.00506	-0.00767	0.05599	-0.02041	0.03052	0.00506	-0.02041
0.752	-0.00767	0.00506	0.04326	-0.02041	0.06872	0.01779	0.01779	0.06872
0.753	-0.02041	-0.00767	0.01779	0.06872	-0.02041	0.01779	0.00506	0.00506
0.754	-0.00767	-0.02041	0.01779	0.00506	0.04326	0.01779	-0.02041	0.05599
0.755	-0.04587	0.00506	0.05599	-0.00767	0.01779	0.01779	0.05599	0.01779
0.756	0.03052	-0.00767	-0.02041	0.00506	0.01779	0.01779	0.00506	0.03052
0.757	-0.03314	0.01779	0.05599	0.01779	0.01779	0.03052	0.01779	0.03052
0.758	0.04326	0.05599	-0.02041	0.01779	0.01779	0.01779	0.01779	0.01779
0.759	-0.02041	-0.02041	0.06872	0.01779	0.01779	0.03052	0.03052	0.04326
0.76	-0.00767	0.01779	0.00506	0.05599	0.01779	0.01779	0.01779	0.05599
0.761	-0.00767	-0.02041	0.04326	-0.03314	0.03052	0.01779	0.01779	0.01779
0.762	-0.00767	0.03052	-0.00767	0.04326	0.01779	0.01779	0.03052	0.01779
0.763	0.03052	-0.03314	0.04326	-0.03314	0.01779	0.01779	0.01779	0.00506
0.764	-0.04587	-0.00767	-0.03314	0.05599	-0.00767	0.01779	0.01779	0.01779
0.765	-0.00767	0.01779	0.04326	0.01779	0.04326	0.05599	0.01779	0.01779
0.766	0.00506	-0.02041	-0.00767	0.00506	0.00506	-0.02041	0.01779	0.01779
0.767	-0.02041	0.03052	0.05599	-0.00767	0.06872	0.04326	0.01779	0.01779
0.768	0.03052	-0.02041	-0.02041	0.04326	-0.02041	-0.02041	0.03052	0.03052
0.769	-0.04587	0.03052	0.03052	0.04326	0.04326	0.05599	0.00506	-0.02041
0.77	0.01779	-0.03314	0.03052	0.01779	0.03052	-0.00767	-0.00767	0.04326
0.771	-0.03314	0.03052	0.03052	-0.03314	0.06872	0.03052	0.04326	0.00506
0.772	0.01779	0.00506	0.01779	0.01779	0.01779	0.00506	-0.02041	0.05599
0.773	0.01779	0.00506	0.01779	-0.02041	0.01779	0.01779	0.04326	-0.02041
0.774	0.00506	0.00506	0.01779	0.06872	-0.02041	0.04326	0.03052	0.06872
0.775	-0.02041	0.03052	0.01779	-0.03314	0.01779	0.01779	0.01779	-0.00767
0.776	-0.00767	0.00506	0.04326	0.01779	-0.03314	0.03052	0.00506	0.05599
0.777	0.01779	0.01779	-0.02041	-0.00767	0.01779	0.01779	0.00506	-0.00767
0.778	-0.03314	0.00506	0.05599	0.01779	-0.00767	0.00506	0.01779	0.04326
0.779	0.03052	0.01779	-0.02041	0.01779	0.04326	0.00506	0.01779	-0.00767
0.78	-0.04587	0.03052	0.01779	0.01779	0.00506	0.00506	0.01779	0.03052
0.781	0.04326	-0.03314	0.01779	-0.00767	-0.00767	0.01779	0.01779	0.01779
0.782	-0.04587	0.04326	0.00506	0.05599	-0.00767	0.01779	-0.02041	0.04326
0.783	0.01779	-0.02041	0.03052	0.01779	0.05599	0.01779	0.04326	-0.02041
0.784	-0.00767	0.03052	-0.00767	0.05599	-0.02041	0.03052	-0.02041	0.05599
0.785	0.01779	-0.02041	0.04326	-0.02041	0.05599	0.01779	0.06872	0.03052
0.786	-0.00767	0.01779	0.00506	0.04326	-0.00767	0.01779	-0.02041	0.01779
0.787	-0.00767	0.01779	0.04326	0.03052	0.06872	0.01779	0.05599	0.03052
0.788	0.01779	0.00506	0.00506	0.01779	-0.02041	0.01779	-0.03314	0.01779
0.789	-0.03314	0.00506	0.06872	0.01779	0.05599	0.01779	0.04326	0.01779
0.79	0.04326	0.01779	-0.00767	0.00506	-0.02041	0.01779	-0.02041	0.03052
0.791	-0.04587	0.03052	0.04326	0.01779	0.00506	0.01779	0.01779	0.03052
0.792	0.00506	0.01779	-0.02041	0.00506	0.01779	0.01779	0.01779	0.00506
0.793	0.00506	0.01779	0.04326	0.03052	0.03052	0.00506	0.00506	0.01779
0.794	0.01779	0.00506	-0.00767	0.00506	0.00506	0.01779	0.05599	0.01779
0.795	0.01779	0.01779	0.03052	0.03052	-0.00767	0.01779	-0.02041	0.03052
0.796	0.00506	0.00506	0.01779	0.03052	0.01779	0.01779	0.05599	0.01779
0.797	0.03052	0.00506	0.01779	0.01779	-0.00767	0.01779	-0.00767	0.01779
0.798	-0.03314	0.03052	0.01779	0.00506	0.01779	0.03052	0.01779	-0.00767
0.799	0.04326	0.00506	0.01779	0.03052	0.01779	0.01779	0.01779	0.05599
0.8	-0.03314	0.01779	0.00506	0.01779	0.01779	0.00506	0.04326	-0.02041
0.801	0.03052	0.01779	0.03052	0.01779	-0.00767	0.03052	-0.02041	0.04326
0.802	-0.03314	0.01779	0.04326	0.01779	0.05599	0.03052	0.04326	-0.00767
0.803	0.00506	0.01779	0.01779	0.00506	-0.00767	0.01779	0.00506	0.06872
0.804	-0.00767	-0.02041	0.03052	0.00506	0.04326	0.01779	0.03052	-0.00767
0.805	-0.00767	0.05599	-0.02041	0.03052	-0.02041	0.01779	-0.00767	0.04326
0.806	0.04326	0.01779	0.05599	0.01779	0.03052	0.04326	0.03052	0.00506
0.807	0.00506	0.01779	-0.02041	0.00506	0.01779	0.00506	-0.02041	0.00506
0.808	0.01779	-0.00767	0.04326	0.03052	0.01779	0.03052	0.04326	0.01779
0.809	0.00506	0.00506	-0.00767	-0.00767	0.03052	0.01779	0.00506	0.01779
0.81	0.01779	-0.02041	0.03052	0.04326	0.01779	0.01779	0.04326	0.04326
0.811	0.00506	0.04326	-0.00767	0.00506	0.01779	0.01779	-0.02041	-0.00767
0.812	-0.03314	0.01779	0.05599	0.01779	0.00506	0.01779	0.04326	0.04326
0.813	0.04326	0.01779	-0.00767	0.00506	0.01779	0.01779	-0.00767	-0.00767
0.814	-0.03314	-0.02041	0.05599	0.06872	0.03052	0.01779	0.01779	0.05599
0.815	0.04326	0.04326	-0.00767	-0.02041	0.00506	0.01779	-0.02041	-0.00767
0.816	-0.02041	-0.02041	0.04326	0.05599	0.01779	0.06872	0.01779	0.03052
0.817	0.04326	0.04326	-0.00767	-0.02041	0.03052	-0.02041	0.03052	-0.00767
0.818	-0.03314	-0.02041	0.04326	0.03052	-0.00767	0.04326	0.00506	0.03052
0.819	0.00506	0.04326	-0.00767	-0.00767	0.04326	-0.00767	0.03052	-0.02041
0.82	0.00506	-0.03314	0.04326	0.06872	0.01779	0.06872	-0.03314	0.04326
0.821	0.00506	0.04326	-0.02041	-0.00767	0.01779	0.01779	0.04326	0.00506
0.822	0.04326	-0.02041	0.05599	0.05599	0.03052	0.01779	-0.00767	0.05599
0.823	-0.03314	0.04326	-0.00767	0.01779	0.01779	0.01779	0.04326	-0.00767
0.824	0.04326	0.01779	0.06872	0.01779	0.01779	0.01779	0.01779	0.06872
0.825	0.00506	0.05599	-0.00767	0.03052	0.03052	0.01779	0.01779	0.00506
0.826	0.01779	-0.00767	0.04326	0.01779	0.01779	0.05599	-0.00767	0.03052
0.827	-0.00767	0.03052	-0.02041	0.03052	0.03052	-0.00767	0.03052	0.03052
0.828	-0.02041	-0.02041	0.06872	0.00506	0.01779	0.04326	0.03052	0.03052
0.829	0.04326	0.05599	-0.00767	0.04326	0.04326	-0.03314	0.01779	0.01779
0.83	-0.02041	-0.02041	0.04326	0.03052	0.01779	0.06872	0.03052	0.01779
0.831	0.00506	0.04326	0.00506	-0.03314	0.01779	-0.02041	0.03052	0.03052
0.832	0.01779	-0.02041	0.04326	0.06872	-0.00767	0.05599	-0.02041	0.03052
0.833	0.01779	0.04326	-0.02041	-0.00767	-0.03314	-0.00767	0.03052	0.01779
0.834	0.00506	0.03052	0.06872	0.04326	0.05599	0.05599	-0.02041	0.03052
0.835	-0.03314	0.01779	-0.02041	-0.03314	-0.02041	0.03052	0.05599	0.06872
0.836	0.04326	-0.00767	0.05599	0.04326	0.06872	0.03052	-0.00767	-0.00767
0.837	-0.02041	0.03052	-0.00767	-0.03314	-0.02041	-0.00767	0.04326	0.06872
0.838	0.03052	0.00506	0.06872	0.01779	0.01779	0.06872	-0.02041	-0.02041
0.839	-0.02041	0.01779	-0.02041	0.04326	0.00506	-0.00767	0.04326	0.04326
0.84	0.00506	0.05599	0.06872	0.05599	0.03052	0.04326	0.01779	-0.00767
0.841	-0.00767	0.01779	-0.03314	-0.03314	0.01779	-0.00767	0.05599	0.01779
0.842	0.00506	0.04326	0.05599	0.06872	0.04326	0.06872	-0.00767	0.01779
0.843	0.03052	0.01779	-0.00767	-0.00767	0.03052	-0.00767	0.04326	0.01779
0.844	0.00506	-0.00767	0.01779	0.03052	0.00506	0.04326	-0.02041	0.03052
0.845	0.00506	0.01779	0.04326	-0.02041	0.00506	-0.02041	0.01779	0.03052
0.846	0.00506	0.01779	-0.02041	0.04326	0.03052	0.06872	-0.00767	0.00506
0.847	0.01779	0.00506	0.05599	-0.02041	0.03052	0.01779	0.05599	0.03052
0.848	0.01779	0.01779	0.04326	0.03052	0.03052	0.01779	-0.02041	0.04326
0.849	-0.03314	0.00506	0.04326	0.00506	0.04326	0.01779	0.04326	-0.02041
0.85	0.01779	0.01779	0.01779	0.03052	0.00506	0.03052	-0.02041	0.05599
0.851	-0.03314	0.00506	0.00506	0.05599	-0.00767	0.01779	0.05599	-0.02041
0.852	0.04326	0.01779	0.01779	0.03052	0.01779	0.01779	0.03052	0.04326
0.853	-0.03314	0.03052	0.00506	0.04326	0.00506	0.01779	0.05599	0.04326
0.854	0.01779	-0.02041	0.01779	-0.00767	0.00506	0.01779	-0.00767	0.01779
0.855	0.01779	0.05599	0.04326	0.06872	0.03052	0.03052	0.05599	0.01779
0.856	0.00506	-0.00767	0.05599	-0.03314	0.01779	0.01779	-0.02041	0.03052
0.857	0.05599	0.03052	-0.00767	0.05599	0.00506	0.00506	0.00506	0.03052
0.858	-0.03314	-0.00767	0.03052	-0.00767	-0.02041	0.01779	0.01779	0.01779
0.859	0.03052	0.04326	-0.00767	0.04326	0.06872	0.01779	0.03052	0.05599
0.86	-0.03314	-0.00767	0.05599	-0.00767	0.00506	-0.02041	0.01779	0.01779
0.861	-0.00767	0.00506	0.00506	0.05599	0.06872	0.05599	0.03052	0.03052
0.862	0.04326	-0.02041	0.06872	-0.00767	0.01779	0.01779	0.01779	0.00506
0.863	-0.03314	0.04326	-0.00767	0.06872	0.01779	0.03052	0.03052	-0.02041
0.864	0.04326	-0.02041	0.03052	-0.02041	0.01779	-0.00767	0.01779	0.04326
0.865	0.01779	0.04326	-0.00767	0.05599	0.03052	0.01779	0.01779	-0.02041
0.866	0.01779	-0.02041	0.01779	-0.03314	0.01779	0.01779	0.01779	0.05599
0.867	0.03052	0.04326	0.03052	0.04326	-0.00767	0.03052	0.01779	-0.02041
0.868	-0.03314	-0.02041	0.04326	-0.00767	0.00506	0.01779	0.03052	0.05599
0.869	0.00506	0.06872	0.03052	0.05599	0.01779	0.01779	0.01779	-0.00767
0.87	-0.00767	-0.02041	0.01779	-0.00767	0.01779	0.06872	0.01779	0.06872
0.871	0.00506	0.05599	0.06872	0.05599	-0.02041	-0.00767	0.01779	-0.02041
0.872	0.01779	-0.00767	0.00506	-0.00767	0.03052	0.04326	0.03052	0.06872
0.873	-0.00767	0.05599	0.00506	0.06872	-0.00767	0.00506	-0.03314	-0.00767
0.874	0.04326	-0.02041	0.03052	-0.00767	0.05599	0.05599	0.06872	0.06872
0.875	-0.03314	0.05599	0.01779	0.05599	-0.00767	-0.03314	0.00506	0.00506
0.876	0.03052	-0.02041	0.03052	0.00506	0.06872	0.01779	0.05599	0.04326
0.877	-0.02041	0.04326	0.01779	0.04326	-0.00767	0.01779	-0.00767	0.03052
0.878	0.03052	0.01779	0.01779	-0.02041	0.05599	0.01779	0.01779	0.00506
0.879	-0.03314	0.03052	0.01779	0.05599	-0.00767	0.00506	0.03052	0.01779
0.88	0.01779	0.01779	0.05599	-0.00767	0.03052	0.01779	0.01779	0.03052
0.881	-0.03314	0.01779	-0.00767	0.05599	-0.00767	0.03052	0.01779	0.03052
0.882	0.05599	0.01779	0.05599	-0.00767	0.06872	0.00506	0.03052	0.03052
0.883	-0.00767	-0.00767	-0.00767	0.06872	-0.02041	0.06872	0.01779	0.03052
0.884	0.00506	0.04326	0.05599	0.01779	0.05599	0.00506	0.01779	0.00506
0.885	0.01779	-0.00767	-0.02041	0.06872	-0.00767	0.06872	0.01779	0.03052
0.886	-0.00767	0.04326	0.05599	-0.02041	0.06872	-0.02041	0.00506	0.03052
0.887	0.05599	-0.02041	-0.00767	0.05599	-0.02041	0.04326	0.05599	0.03052
0.888	-0.02041	0.01779	0.05599	0.01779	0.03052	0.01779	0.00506	0.05599
0.889	0.04326	-0.00767	0.00506	0.04326	-0.02041	0.01779	0.04326	-0.00767
0.89	-0.00767	0.00506	0.06872	0.01779	0.04326	0.00506	-0.00767	0.06872
0.891	-0.00767	-0.02041	-0.02041	0.06872	-0.00767	0.04326	0.05599	0.00506
0.892	0.01779	0.01779	0.06872	-0.00767	0.05599	0.01779	0.01779	0.04326
0.893	0.01779	-0.00767	-0.02041	0.05599	0.01779	0.01779	0.01779	-0.03314
0.894	0.04326	0.01779	0.06872	-0.02041	0.04326	0.00506	-0.02041	0.01779
0.895	-0.02041	-0.02041	-0.02041	0.04326	-0.00767	0.05599	0.03052	0.03052
0.896	0.04326	0.04326	0.03052	-0.00767	0.06872	0.01779	0.03052	0.03052
0.897	-0.02041	-0.02041	0.04326	0.05599	0.00506	0.03052	0.01779	0.01779
0.898	0.04326	0.04326	0.04326	-0.03314	0.03052	0.00506	0.01779	0.01779
0.899	0.01779	-0.02041	0.01779	0.03052	0.01779	0.04326	0.03052	0.01779
0.9	0.01779	0.05599	-0.02041	0.01779	0.03052	0.04326	0.05599	0.04326
0.901	0.06872	-0.02041	0.05599	0.03052	0.04326	0.03052	-0.00767	0.01779
0.902	-0.00767	0.01779	-0.00767	0.05599	0.03052	0.01779	0.05599	0.04326
0.903	0.00506	0.03052	0.01779	-0.00767	0.01779	0.01779	0.00506	0.03052
0.904	0.00506	0.00506	0.01779	0.05599	0.04326	0.03052	0.04326	0.01779
0.905	0.01779	0.01779	0.04326	0.01779	0.00506	-0.00767	-0.00767	0.04326
0.906	0.01779	0.01779	0.01779	0.05599	0.03052	0.04326	0.04326	0.03052
0.907	0.01779	-0.00767	0.03052	0.04326	0.01779	0.03052	0.03052	0.04326
0.908	0.04326	0.06872	0.05599	0.03052	0.00506	0.01779	0.06872	-0.00767
0.909	-0.04587	-0.00767	0.00506	0.01779	0.01779	0.03052	0.03052	0.05599
0.91	0.05599	0.04326	0.04326	0.03052	0.01779	0.03052	0.01779	-0.00767
0.911	-0.03314	0.03052	-0.00767	0.01779	0.00506	0.03052	0.03052	0.04326
0.912	0.01779	0.03052	0.06872	0.03052	0.03052	0.01779	0.01779	0.00506
0.913	0.01779	0.01779	-0.00767	0.04326	0.03052	-0.00767	0.01779	0.06872
0.914	0.00506	0.04326	0.01779	0.01779	0.03052	0.03052	0.04326	0.03052
0.915	0.00506	0.00506	0.03052	0.00506	0.03052	-0.00767	0.05599	0.01779
0.916	0.00506	0.04326	0.03052	0.00506	0.04326	0.04326	-0.02041	0.01779
0.917	0.04326	0.03052	0.06872	0.03052	0.01779	-0.02041	0.04326	0.03052
0.918	0.01779	-0.00767	-0.02041	0.06872	0.01779	0.04326	-0.00767	0.03052
0.919	0.01779	0.05599	0.04326	0.04326	0.00506	0.03052	0.01779	0.04326
0.92	0.01779	-0.02041	-0.00767	0.01779	0.01779	0.03052	0.01779	0.03052
0.921	0.00506	0.04326	0.06872	-0.00767	0.01779	0.01779	0.01779	0.03052
0.922	0.03052	0.00506	0.00506	0.05599	0.03052	0.03052	0.03052	0.01779
0.923	-0.02041	0.03052	0.06872	0.00506	0.00506	0.04326	0.03052	0.03052
0.924	0.06872	0.00506	-0.00767	0.04326	0.03052	0.03052	0.01779	0.04326
0.925	0.01779	0.03052	0.05599	0.03052	0.04326	0.03052	0.03052	0.03052
0.926	0.01779	-0.00767	-0.00767	0.01779	0.01779	0.00506	0.00506	0.03052
0.927	0.04326	0.04326	0.05599	0.03052	0.03052	0.05599	0.06872	0.01779
0.928	-0.03314	0.00506	0.00506	0.04326	0.01779	0.01779	-0.03314	0.03052
0.929	0.01779	0.04326	0.06872	0.00506	0.01779	0.04326	0.06872	0.05599
0.93	0.03052	0.00506	-0.02041	0.04326	0.03052	-0.00767	-0.00767	-0.00767
0.931	-0.02041	0.04326	0.04326	0.00506	0.04326	0.06872	0.05599	0.06872
0.932	0.04326	-0.00767	-0.00767	0.06872	0.03052	-0.00767	0.00506	-0.02041
0.933	-0.03314	0.04326	0.06872	-0.02041	0.01779	0.06872	0.06872	0.05599
0.934	0.04326	-0.02041	0.03052	0.06872	0.04326	-0.02041	-0.00767	-0.02041
0.935	0.00506	0.05599	0.03052	0.01779	0.03052	0.03052	0.05599	0.06872
0.936	0.01779	0.00506	0.00506	0.01779	0.01779	0.00506	-0.00767	0.00506
0.937	0.00506	0.06872	0.05599	-0.00767	0.01779	0.05599	0.05599	0.06872
0.938	-0.00767	0.01779	0.03052	0.03052	0.01779	0.03052	0.00506	-0.02041
0.939	0.04326	0.01779	0.04326	0.01779	0.03052	0.03052	0.05599	0.05599
0.94	0.01779	0.01779	0.01779	0.04326	0.04326	0.01779	-0.02041	0.00506
0.941	0.01779	0.03052	0.03052	0.04326	0.06872	0.06872	0.05599	0.06872
0.942	0.00506	0.05599	0.01779	0.01779	-0.00767	-0.00767	0.00506	0.03052
0.943	0.01779	-0.02041	0.03052	0.06872	0.06872	0.05599	0.01779	0.06872
0.944	0.01779	0.06872	0.03052	-0.00767	-0.03314	0.00506	0.01779	0.00506
0.945	-0.03314	-0.00767	0.04326	0.01779	0.06872	0.06872	0.04326	0.05599
0.946	0.05599	0.01779	0.01779	0.01779	-0.00767	0.00506	-0.00767	0.00506
0.947	-0.00767	0.01779	0.03052	0.04326	0.04326	0.04326	0.03052	0.05599
0.948	0.03052	0.03052	0.01779	0.01779	-0.00767	0.04326	-0.02041	0.00506
0.949	0.01779	0.03052	0.03052	0.03052	0.06872	0.04326	0.04326	0.04326
0.95	0.01779	0.01779	0.04326	0.01779	-0.02041	0.01779	-0.03314	0.00506
0.951	0.03052	0.01779	0.01779	0.01779	0.05599	0.03052	0.04326	0.06872
0.952	-0.00767	0.03052	0.01779	0.03052	-0.00767	0.03052	0.00506	-0.00767
0.953	0.03052	0.01779	0.00506	0.04326	0.06872	0.00506	0.06872	0.06872
0.954	0.01779	0.03052	0.05599	0.04326	-0.00767	0.06872	-0.02041	0.01779
0.955	0.01779	0.03052	-0.00767	-0.03314	0.05599	-0.02041	0.04326	0.01779
0.956	0.01779	0.03052	0.05599	0.03052	-0.00767	0.05599	-0.00767	0.03052
0.957	0.01779	0.01779	0.01779	-0.03314	0.03052	-0.00767	0.06872	0.03052
0.958	0.06872	0.03052	0.04326	0.06872	-0.02041	0.06872	-0.02041	0.04326
0.959	0.00506	0.01779	0.00506	0.00506	0.06872	-0.02041	0.04326	0.01779
0.96	0.05599	0.03052	0.03052	0.04326	-0.02041	0.06872	-0.00767	0.03052
0.961	-0.02041	0.01779	0.04326	0.00506	0.05599	-0.00767	0.04326	0.03052
0.962	0.04326	0.03052	0.03052	0.05599	-0.00767	0.05599	-0.00767	0.06872
0.963	0.03052	0.04326	0.01779	-0.00767	0.06872	0.00506	0.04326	-0.00767
0.964	0.00506	-0.02041	0.01779	0.06872	-0.00767	0.03052	-0.00767	0.01779
0.965	0.06872	0.04326	0.04326	0.03052	0.04326	0.00506	0.04326	0.00506
0.966	-0.00767	-0.00767	0.01779	0.01779	-0.00767	0.01779	0.04326	0.06872
0.967	0.04326	0.06872	0.03052	0.03052	0.03052	0.03052	0.01779	0.00506
0.968	-0.02041	0.00506	0.04326	0.04326	-0.00767	0.01779	0.01779	0.06872
0.969	0.05599	0.06872	0.04326	-0.00767	0.04326	0.01779	0.03052	-0.00767
0.97	0.03052	-0.00767	0.03052	0.05599	-0.03314	0.01779	0.03052	0.06872
0.971	0.01779	0.06872	0.01779	0.01779	0.05599	0.03052	0.01779	0.01779
0.972	0.04326	0.00506	0.01779	0.01779	0.00506	-0.00767	0.03052	0.03052
0.973	0.03052	0.06872	0.04326	0.01779	0.01779	0.01779	0.01779	0.01779
0.974	0.01779	-0.00767	0.03052	0.01779	0.01779	-0.02041	0.04326	0.01779
0.975	0.00506	0.06872	0.04326	0.01779	0.01779	0.05599	-0.00767	0.04326
0.976	0.03052	-0.00767	0.03052	-0.00767	0.06872	0.00506	0.03052	0.01779
0.977	0.01779	0.04326	0.00506	0.03052	0.01779	0.05599	0.00506	0.01779
0.978	0.04326	0.04326	0.01779	0.01779	0.04326	0.01779	0.01779	0.03052
0.979	0.01779	0.01779	0.03052	0.05599	0.00506	0.01779	0.01779	0.03052
0.98	0.01779	0.03052	0.04326	-0.00767	0.06872	0.03052	0.00506	0.05599
0.981	0.04326	0.03052	0.01779	0.05599	0.01779	0.01779	0.05599	-0.00767
0.982	-0.02041	0.03052	0.01779	0.00506	0.01779	0.04326	-0.02041	0.06872
0.983	0.06872	0.03052	0.01779	0.05599	0.01779	-0.00767	0.04326	-0.00767
0.984	0.00506	0.03052	0.01779	-0.02041	0.04326	0.05599	-0.00767	0.06872
0.985	0.00506	0.04326	0.04326	0.04326	0.01779	0.00506	0.05599	0.04326
0.986	0.06872	0.03052	-0.00767	-0.02041	0.01779	0.05599	0.00506	0.01779
0.987	-0.00767	0.04326	0.06872	0.05599	0.04326	0.03052	0.04326	0.00506
0.988	0.01779	0.01779	-0.00767	0.00506	0.03052	0.01779	-0.02041	0.05599
0.989	0.04326	0.06872	0.03052	0.01779	0.00506	0.01779	0.04326	0.01779
0.99	0.01779	-0.00767	0.01779	0.00506	0.05599	0.01779	-0.02041	0.03052
0.991	0.05599	0.06872	0.03052	0.01779	0.00506	0.05599	0.01779	0.03052
0.992	0.01779	0.04326	0.01779	0.00506	0.04326	-0.02041	0.03052	0.03052
0.993	0.01779	0.06872	0.01779	0.06872	0.00506	0.05599	0.03052	0.04326
0.994	0.00506	-0.00767	0.01779	-0.00767	0.01779	0.03052	0.01779	0.01779
0.995	-0.00767	0.05599	0.00506	0.03052	0.01779	0.03052	0.01779	0.05599
0.996	0.04326	-0.00767	0.05599	0.03052	0.01779	0.03052	0.04326	-0.00767
0.997	-0.02041	0.03052	-0.02041	0.01779	0.01779	-0.00767	-0.00767	0.05599
0.998	0.03052	0.05599	0.05599	0.03052	0.05599	0.06872	0.04326	-0.00767
0.999	0.01779	0.04326	-0.00767	0.03052	0.04326	-0.00767	-0.00767	0.05599
1	0.01779	0.03052	0.06872	0.03052	0.01779	0.04326	0.06872	0.03052
1.001	0.05599	0.01779	0.00506	-0.02041	0.01779	-0.03314	-0.00767	0.08145
1.002	-0.00767	0.03052	0.04326	0.01779	0.03052	0.06872	0.06872	-0.00767
1.003	0.03052	0.01779	0.00506	-0.02041	0.00506	-0.00767	0.01779	0.06872
1.004	0.00506	0.03052	0.05599	0.01779	0.00506	0.06872	0.01779	0.00506
1.005	0.01779	0.01779	0.01779	-0.00767	0.03052	0.03052	0.01779	0.05599
1.006	0.03052	0.04326	0.05599	0.03052	0.04326	0.01779	0.01779	-0.02041
1.007	-0.00767	-0.00767	-0.00767	0.03052	0.00506	0.01779	0.05599	0.06872
1.008	0.03052	0.03052	0.06872	0.04326	0.00506	0.01779	-0.02041	0.00506
1.009	0.01779	0.04326	0.04326	0.03052	0.01779	0.04326	0.05599	0.06872
1.01	0.01779	0.01779	0.03052	0.03052	0.01779	-0.00767	-0.00767	-0.00767
1.011	0.01779	0.00506	0.03052	0.06872	0.05599	0.05599	0.01779	0.06872
1.012	0.03052	0.05599	0.03052	-0.00767	-0.02041	-0.00767	0.05599	-0.02041
1.013	0.05599	0.03052	0.06872	0.06872	0.05599	0.04326	0.00506	0.05599
1.014	-0.00767	0.06872	0.00506	-0.00767	0.00506	-0.02041	0.01779	0.00506
1.015	0.03052	0.03052	0.01779	0.06872	0.05599	0.03052	0.01779	0.06872
1.016	0.01779	0.03052	0.00506	0.01779	-0.00767	0.03052	0.03052	-0.00767
1.017	0.01779	0.00506	0.04326	0.06872	0.06872	0.06872	0.04326	0.06872
1.018	0.05599	0.03052	-0.00767	0.00506	-0.00767	0.00506	0.03052	-0.00767
1.019	0.00506	0.01779	0.01779	0.01779	0.05599	0.05599	0.01779	0.06872
1.02	0.05599	0.03052	0.03052	0.01779	-0.00767	0.03052	0.01779	-0.02041
1.021	-0.02041	0.03052	0.01779	0.01779	0.06872	0.04326	0.01779	0.04326
1.022	0.03052	-0.03314	0.04326	0.03052	0.00506	0.01779	0.01779	0.00506
1.023	0.01779	0.06872	0.00506	0.03052	0.06872	0.01779	0.01779	0.04326
1.024	-0.00767	-0.02041	0.06872	0.03052	0.00506	0.05599	0.00506	0.03052
1.025	0.05599	0.05599	-0.00767	0.03052	0.05599	0.00506	0.05599	0.04326
1.026	-0.02041	-0.00767	0.04326	0.01779	0.01779	0.05599	-0.00767	0.06872
1.027	0.05599	0.06872	-0.00767	0.00506	0.01779	0.01779	0.06872	-0.00767
1.028	0.03052	0.00506	0.05599	0.05599	-0.02041	0.03052	0.00506	0.01779
1.029	0.01779	0.06872	0.04326	-0.02041	0.05599	0.03052	0.06872	0.01779
1.03	0.03052	-0.00767	0.03052	0.05599	-0.00767	0.06872	-0.00767	0.06872
1.031	0.03052	0.04326	0.01779	-0.02041	0.05599	-0.00767	0.05599	0.00506
1.032	0.04326	-0.00767	0.03052	0.03052	0.00506	0.05599	0.03052	0.04326
1.033	-0.00767	0.06872	0.03052	0.03052	0.05599	-0.00767	0.03052	0.01779
1.034	0.04326	-0.00767	-0.02041	0.04326	0.00506	0.03052	-0.00767	0.01779
1.035	0.03052	0.06872	0.06872	0.01779	0.04326	0.01779	0.06872	0.01779
1.036	0.01779	-0.00767	-0.00767	0.06872	-0.00767	0.04326	-0.00767	0.05599
1.037	0.05599	0.06872	0.06872	0.00506	0.01779	0.03052	0.04326	-0.00767
1.038	0.01779	-0.00767	-0.02041	0.06872	0.04326	0.01779	-0.00767	0.05599
1.039	0.05599	0.06872	0.01779	0.00506	0.01779	0.03052	0.08145	0.03052
1.04	-0.00767	0.00506	0.00506	0.04326	0.04326	0.05599	-0.00767	0.03052
1.041	0.04326	0.06872	0.05599	0.04326	0.01779	0.03052	0.06872	0.03052
1.042	-0.00767	0.00506	0.04326	0.01779	0.05599	0.05599	-0.00767	0.00506
1.043	0.04326	0.01779	0.03052	0.03052	0.00506	0.04326	0.06872	0.06872
1.044	-0.02041	0.03052	0.03052	0.01779	0.04326	0.04326	-0.00767	-0.00767
1.045	0.05599	0.01779	-0.00767	0.01779	0.01779	0.01779	0.06872	0.06872
1.046	-0.02041	0.01779	0.06872	0.00506	0.03052	0.01779	-0.02041	0.00506
1.047	0.03052	0.06872	0.03052	0.04326	0.03052	0.06872	0.05599	0.05599
1.048	-0.00767	0.00506	0.04326	-0.02041	0.04326	-0.00767	0.00506	-0.00767
1.049	0.05599	0.06872	0.03052	0.03052	0.03052	0.06872	0.05599	0.06872
1.05	0.00506	-0.00767	-0.00767	0.01779	0.03052	0.03052	0.04326	0.00506
1.051	0.01779	0.06872	0.06872	0.06872	0.05599	0.01779	0.04326	0.06872
1.052	0.03052	-0.02041	0.01779	0.01779	-0.02041	0.03052	0.03052	-0.00767
1.053	0.03052	0.01779	0.03052	0.01779	0.01779	0.04326	0.03052	0.06872
1.054	0.05599	0.03052	0.01779	0.01779	0.03052	0.04326	0.01779	0.00506
1.055	-0.02041	0.03052	0.00506	0.01779	0.03052	-0.02041	0.03052	0.03052
1.056	0.05599	0.03052	0.05599	0.00506	-0.00767	0.06872	0.01779	0.04326
1.057	0.03052	0.03052	0.00506	0.05599	0.05599	0.00506	0.00506	0.01779
1.058	0.01779	0.03052	0.06872	-0.02041	-0.00767	0.06872	0.06872	0.01779
1.059	0.05599	0.03052	0.01779	0.03052	0.01779	-0.00767	-0.02041	0.03052
1.06	-0.00767	0.03052	0.03052	0.04326	0.04326	0.05599	0.05599	0.03052
1.061	0.06872	0.01779	0.04326	0.03052	0.01779	0.00506	-0.00767	-0.00767
1.062	-0.00767	0.04326	0.01779	0.04326	-0.00767	0.05599	0.05599	0.05599
1.063	0.06872	0.03052	0.06872	0.04326	0.06872	0.00506	0.01779	0.01779
1.064	0.01779	0.03052	-0.02041	0.06872	0.00506	0.05599	0.05599	0.04326
1.065	0.03052	0.04326	0.01779	-0.00767	0.06872	-0.00767	0.01779	0.03052
1.066	0.03052	0.03052	0.04326	0.04326	0.03052	0.04326	0.01779	0.03052
1.067	0.01779	0.04326	0.03052	-0.00767	0.01779	-0.00767	0.04326	0.06872
1.068	0.05599	0.03052	0.06872	0.05599	0.01779	0.06872	0.01779	0.00506
1.069	0.00506	0.01779	0.00506	0.03052	0.01779	-0.02041	0.04326	0.01779
1.07	0.06872	0.05599	0.04326	0.04326	0.04326	0.05599	0.01779	0.04326
1.071	-0.00767	0.01779	0.00506	0.03052	0.01779	-0.02041	0.01779	0.01779
1.072	0.04326	0.06872	0.05599	0.03052	0.01779	0.06872	0.01779	0.05599
1.073	0.01779	0.03052	0.04326	0.01779	0.01779	-0.00767	0.01779	0.00506
1.074	0.03052	0.04326	0.04326	0.04326	0.01779	0.01779	0.01779	0.06872
1.075	0.01779	0.04326	0.01779	0.03052	0.01779	0.04326	0.03052	0.01779
1.076	0.00506	0.01779	-0.00767	0.01779	0.01779	0.05599	0.01779	0.06872
1.077	0.06872	0.03052	0.04326	0.03052	0.03052	0.01779	0.03052	-0.00767
1.078	-0.00767	0.01779	0.01779	0.01779	0.03052	0.01779	0.01779	0.01779
1.079	0.01779	0.03052	-0.00767	0.01779	0.01779	0.01779	0.01779	0.03052
1.08	0.03052	0.01779	0.05599	0.03052	0.01779	0.01779	0.04326	0.01779
1.081	0.00506	0.01779	-0.00767	0.01779	0.00506	0.01779	0.01779	0.00506
1.082	0.04326	0.06872	0.04326	0.01779	0.03052	0.04326	0.01779	0.03052
1.083	-0.00767	-0.00767	0.03052	-0.00767	0.05599	0.06872	0.05599	0.01779
1.084	0.04326	0.06872	0.00506	0.04326	0.01779	0.03052	-0.00767	0.03052
1.085	0.01779	-0.00767	0.05599	-0.00767	0.03052	0.01779	0.05599	0.01779
1.086	-0.00767	0.06872	0.04326	0.06872	0.01779	0.00506	-0.02041	0.03052
1.087	0.04326	0.01779	0.01779	-0.00767	0.01779	0.06872	0.06872	0.03052
1.088	-0.00767	0.03052	0.01779	0.06872	0.01779	-0.00767	-0.00767	-0.00767
1.089	0.06872	0.03052	0.00506	-0.02041	0.04326	0.06872	0.06872	0.04326
1.09	-0.00767	-0.00767	0.03052	0.01779	0.00506	-0.00767	-0.02041	0.00506
1.091	0.05599	0.05599	0.04326	0.03052	0.01779	0.04326	0.05599	0.05599
1.092	0.01779	0.00506	0.04326	0.03052	0.01779	-0.03314	0.03052	-0.00767
1.093	0.06872	0.05599	-0.00767	0.03052	0.01779	0.05599	0.01779	0.05599
1.094	-0.00767	-0.00767	0.05599	0.00506	0.03052	0.00506	0.01779	-0.03314
1.095	0.03052	0.01779	0.03052	0.05599	0.01779	0.05599	0.01779	0.06872
1.096	0.01779	0.03052	0.06872	-0.00767	-0.03314	-0.02041	0.04326	0.00506
1.097	0.00506	0.04326	0.01779	0.06872	0.03052	0.05599	0.01779	0.06872
1.098	0.04326	0.04326	0.01779	0.00506	-0.02041	0.00506	0.01779	-0.00767
1.099	0.00506	0.03052	0.04326	0.05599	0.01779	0.00506	0.03052	0.04326
1.1	0.06872	0.01779	0.03052	-0.00767	0.01779	0.03052	0.03052	-0.00767
1.101	-0.02041	0.01779	0.03052	0.06872	0.01779	0.01779	0.01779	0.04326
1.102	0.06872	0.08145	0.03052	0.01779	0.00506	0.04326	0.01779	-0.00767
1.103	0.05599	0.00506	0.03052	0.03052	0.00506	-0.00767	0.03052	0.04326
1.104	0.14511	0.14511	0.04326	0.17058	0.01779	0.09419	0.01779	0.00506
1.105	0.10692	0.62895	0.04326	0.31064	-0.00767	0.05599	0.01779	0.06872
1.106	0.36157	1.74939	0.23424	0.50162	-0.03314	0.11965	0.06872	0.01779
1.107	1.673	2.79345	0.61621	0.67987	0.05599	0.08145	0.00506	0.01779
1.108	3.74838	3.68471	1.04911	0.79447	-0.00767	0.11965	0.06872	0.01779
1.109	5.59457	4.41046	1.57114	0.94725	0.05599	0.13238	-0.00767	0.00506
1.11	6.90601	5.00888	1.88945	1.08731	0.03052	0.11965	0.06872	0.03052
1.111	8.00099	5.49271	2.27142	1.2019	0.05599	0.11965	-0.00767	-0.00767
1.112	8.714	5.90015	2.5006	1.30376	0.13238	0.11965	0.05599	0.00506
1.113	9.38882	6.25665	2.81891	1.39289	0.14511	0.13238	0.00506	0.00506
1.114	9.80899	6.49857	3.02263	1.48201	0.25971	0.10692	0.06872	-0.02041
1.115	10.1528	6.66409	3.18815	1.55841	0.22151	0.15785	0.00506	0.00506
1.116	10.3438	6.77868	3.3664	1.64754	0.2979	0.06872	0.04326	-0.00767
1.117	10.4329	6.85508	3.50646	1.69846	0.23424	0.11965	0.01779	-0.02041
1.118	10.4074	6.84234	3.62105	1.73666	0.31064	0.06872	0.00506	-0.02041
1.119	10.2292	6.81688	3.67198	1.82579	0.27244	0.10692	0.04326	-0.03314
1.12	10.1273	6.74048	3.78657	1.82579	0.36157	0.05599	-0.02041	-0.02041
1.121	9.79625	6.63863	3.81204	1.90218	0.31064	0.10692	0.03052	-0.03314
1.122	9.5798	6.53677	3.82477	1.87672	0.36157	0.06872	-0.00767	-0.02041
1.123	9.21056	6.39671	3.82477	1.94038	0.28517	0.06872	0.03052	-0.02041
1.124	8.94318	6.23119	3.81204	1.91492	0.31064	0.04326	-0.02041	-0.00767
1.125	8.53575	6.02747	3.8375	1.91492	0.28517	0.05599	0.03052	-0.0586
1.126	8.21744	5.84922	3.74838	1.92765	0.3361	0.01779	-0.00767	0.00506
1.127	7.8482	5.72189	3.76111	1.92765	0.28517	0.01779	0.01779	-0.0586
1.128	7.51716	5.44178	3.65925	1.92765	0.34883	0.00506	-0.02041	0.00506
1.129	7.19885	5.31446	3.64652	1.90218	0.25971	0.00506	-0.03314	-0.04587
1.13	6.79141	5.03435	3.55739	1.88945	0.28517	0.03052	0.00506	-0.00767
1.131	6.49857	4.86883	3.481	1.87672	0.19604	-0.03314	-0.00767	-0.0586
1.132	6.09113	4.67784	3.4046	1.85125	0.27244	0.01779	0.00506	0.00506
1.133	5.78556	4.47412	3.29001	1.81306	0.18331	-0.03314	-0.04587	-0.04587
1.134	5.42905	4.25767	3.26455	1.80032	0.25971	-0.00767	0.01779	0.00506
1.135	5.08528	4.05395	3.11176	1.77486	0.15785	-0.04587	-0.07134	-0.03314
1.136	4.75423	3.8375	3.07356	1.77486	0.19604	-0.04587	0.01779	-0.00767
1.137	4.42319	3.64652	2.95897	1.673	0.11965	-0.0586	-0.02041	-0.03314
1.138	4.13035	3.45553	2.86984	1.69846	0.18331	-0.0586	-0.02041	-0.03314
1.139	3.81204	3.21362	2.79345	1.64754	0.11965	-0.07134	-0.02041	-0.03314
1.14	3.53193	3.09903	2.64066	1.59661	0.11965	-0.10953	-0.03314	-0.00767
1.141	3.21362	2.85711	2.60246	1.58387	0.04326	-0.03314	-0.03314	-0.02041
1.142	3.02263	2.74252	2.44967	1.49475	0.09419	-0.10953	-0.0586	-0.03314
1.143	2.69159	2.51334	2.42421	1.54568	0.00506	-0.0586	-0.00767	-0.02041
1.144	2.51334	2.43694	2.25869	1.44382	0.05599	-0.12226	-0.0586	-0.03314
1.145	2.24596	2.19503	2.24596	1.45655	-0.04587	-0.07134	0.01779	-0.03314
1.146	2.1059	2.11863	2.0677	1.40562	-0.00767	-0.08407	-0.08407	-0.02041
1.147	1.85125	1.92765	2.05497	1.35469	-0.10953	-0.08407	-0.00767	-0.02041
1.148	1.68573	1.85125	1.90218	1.31649	-0.03314	-0.0586	-0.0586	0.00506
1.149	1.52021	1.66027	1.85125	1.29103	-0.12226	-0.12226	-0.02041	-0.00767
1.15	1.36742	1.59661	1.80032	1.2783	-0.07134	-0.07134	-0.0586	-0.00767
1.151	1.25283	1.43108	1.68573	1.17644	-0.16046	-0.08407	0.01779	-0.02041
1.152	1.06185	1.36742	1.64754	1.22737	-0.12226	-0.0968	-0.0586	-0.02041
1.153	0.97272	1.2019	1.52021	1.16371	-0.14773	-0.14773	-0.03314	-0.02041
1.154	0.85813	1.15097	1.45655	1.13824	-0.18593	-0.0586	-0.02041	-0.02041
1.155	0.74354	1.06185	1.36742	1.04911	-0.16046	-0.14773	-0.03314	-0.02041
1.156	0.64168	0.98545	1.34196	1.08731	-0.17319	-0.07134	-0.02041	-0.03314
1.157	0.56528	0.90906	1.2783	1.03638	-0.18593	-0.0968	-0.04587	0.00506
1.158	0.51435	0.81993	1.21463	0.98545	-0.18593	-0.10953	-0.02041	-0.02041
1.159	0.3743	0.769	1.12551	0.92179	-0.21139	-0.10953	-0.03314	-0.03314
1.16	0.3743	0.69261	1.08731	0.92179	-0.22412	-0.10953	-0.03314	-0.04587
1.161	0.2979	0.65441	1.03638	0.89632	-0.18593	-0.08407	-0.03314	0.01779
1.162	0.25971	0.57802	0.95999	0.87086	-0.23686	-0.10953	0.00506	-0.04587
1.163	0.19604	0.52709	0.93452	0.8454	-0.17319	-0.08407	-0.0586	-0.02041
1.164	0.14511	0.47616	0.88359	0.8072	-0.27505	-0.12226	0.00506	-0.0586
1.165	0.11965	0.42523	0.83266	0.78173	-0.18593	-0.07134	-0.07134	0.01779
1.166	0.01779	0.3743	0.78173	0.769	-0.28779	-0.135	0.00506	-0.04587
1.167	0.04326	0.34883	0.75627	0.75627	-0.22412	-0.07134	-0.02041	0.01779
1.168	-0.03314	0.2979	0.69261	0.70534	-0.28779	-0.12226	-0.02041	-0.04587
1.169	-0.03314	0.24697	0.65441	0.70534	-0.23686	-0.0586	-0.02041	0.01779
1.17	-0.07134	0.18331	0.61621	0.62895	-0.24959	-0.12226	-0.03314	-0.00767
1.171	-0.0968	0.22151	0.60348	0.67987	-0.26232	-0.07134	-0.03314	-0.02041
1.172	-0.12226	0.17058	0.52709	0.60348	-0.26232	-0.12226	-0.03314	-0.02041
1.173	-0.17319	0.20878	0.56528	0.62895	-0.28779	-0.03314	-0.02041	-0.02041
1.174	-0.135	0.06872	0.45069	0.57802	-0.27505	-0.10953	-0.02041	-0.04587
1.175	-0.22412	0.11965	0.46342	0.57802	-0.30052	-0.0586	0.00506	0.01779
1.176	-0.16046	0.01779	0.43796	0.55255	-0.24959	-0.12226	-0.02041	-0.00767
1.177	-0.21139	0.04326	0.39976	0.50162	-0.32598	-0.04587	-0.00767	-0.02041
1.178	-0.18593	0.04326	0.3743	0.53982	-0.22412	-0.10953	0.00506	-0.02041
1.179	-0.23686	0.03052	0.3743	0.47616	-0.28779	-0.0586	0.00506	-0.02041
1.18	-0.23686	0.01779	0.34883	0.51435	-0.27505	-0.10953	-0.02041	0.00506
1.181	-0.26232	-0.02041	0.31064	0.42523	-0.24959	-0.0586	-0.02041	-0.0586
1.182	-0.26232	-0.03314	0.31064	0.47616	-0.27505	-0.08407	-0.04587	0.01779
1.183	-0.26232	-0.04587	0.27244	0.38703	-0.26232	-0.03314	0.04326	-0.0586
1.184	-0.32598	-0.04587	0.25971	0.45069	-0.26232	-0.07134	-0.04587	0.01779
1.185	-0.30052	-0.03314	0.22151	0.3743	-0.24959	-0.02041	-0.00767	-0.03314
1.186	-0.31325	-0.10953	0.20878	0.42523	-0.30052	-0.08407	-0.04587	0.00506
1.187	-0.24959	-0.07134	0.18331	0.3743	-0.26232	-0.04587	0.00506	-0.04587
1.188	-0.32598	-0.135	0.20878	0.36157	-0.26232	-0.0586	-0.00767	0.03052
1.189	-0.32598	-0.08407	0.14511	0.34883	-0.21139	-0.0586	0.04326	-0.02041
1.19	-0.30052	-0.135	0.18331	0.3361	-0.30052	-0.0586	-0.03314	-0.00767
1.191	-0.31325	-0.10953	0.10692	0.32337	-0.21139	-0.0586	0.01779	-0.03314
1.192	-0.31325	-0.135	0.13238	0.31064	-0.28779	-0.04587	-0.04587	-0.03314
1.193	-0.32598	-0.135	0.11965	0.2979	-0.22412	-0.04587	0.04326	0.03052
1.194	-0.32598	-0.14773	0.10692	0.27244	-0.28779	-0.04587	-0.00767	-0.0586
1.195	-0.32598	-0.14773	0.09419	0.27244	-0.22412	-0.03314	0.03052	0.03052
1.196	-0.30052	-0.14773	0.08145	0.27244	-0.26232	-0.0586	-0.04587	-0.04587
1.197	-0.36418	-0.135	0.08145	0.28517	-0.19866	-0.00767	0.03052	0.01779
1.198	-0.31325	-0.18593	0.08145	0.22151	-0.30052	-0.08407	-0.03314	-0.04587
1.199	-0.38964	-0.12226	0.04326	0.25971	-0.24959	-0.00767	0.03052	-0.00767
1.2	-0.30052	-0.17319	0.04326	0.22151	-0.22412	-0.07134	-0.02041	-0.00767
1.201	-0.33872	-0.17319	0.04326	0.22151	-0.23686	-0.03314	0.01779	-0.00767
1.202	-0.32598	-0.17319	0.03052	0.20878	-0.21139	-0.04587	-0.03314	-0.00767
1.203	-0.33872	-0.16046	0.03052	0.20878	-0.22412	-0.02041	0.00506	-0.03314
1.204	-0.35145	-0.18593	0.01779	0.18331	-0.21139	-0.0586	0.00506	0.03052
1.205	-0.32598	-0.18593	0.03052	0.18331	-0.19866	-0.00767	-0.00767	-0.02041
1.206	-0.36418	-0.18593	0.01779	0.17058	-0.22412	-0.07134	-0.00767	0.03052
1.207	-0.31325	-0.19866	0.01779	0.17058	-0.23686	-0.03314	-0.00767	-0.04587
1.208	-0.37691	-0.18593	-0.00767	0.19604	-0.21139	-0.03314	0.04326	0.03052
1.209	-0.32598	-0.18593	-0.00767	0.11965	-0.21139	-0.02041	-0.04587	-0.03314
1.21	-0.36418	-0.19866	-0.00767	0.19604	-0.22412	0.01779	0.01779	0.01779
1.211	-0.33872	-0.18593	-0.02041	0.13238	-0.22412	-0.0586	-0.02041	-0.04587
1.212	-0.35145	-0.19866	-0.02041	0.15785	-0.21139	0.00506	0.04326	0.03052
1.213	-0.35145	-0.19866	-0.02041	0.10692	-0.22412	-0.0586	-0.02041	-0.04587
1.214	-0.33872	-0.23686	-0.07134	0.17058	-0.16046	0.01779	-0.00767	0.01779
1.215	-0.35145	-0.19866	0.00506	0.08145	-0.19866	-0.0586	0.00506	0.00506
1.216	-0.33872	-0.24959	-0.08407	0.14511	-0.135	0.01779	0.01779	-0.00767
1.217	-0.33872	-0.18593	-0.00767	0.11965	-0.21139	-0.04587	0.01779	-0.00767
1.218	-0.33872	-0.19866	-0.08407	0.10692	-0.17319	-0.02041	0.00506	-0.00767
1.219	-0.36418	-0.23686	-0.03314	0.10692	-0.18593	-0.02041	0.00506	-0.00767
1.22	-0.33872	-0.22412	-0.10953	0.08145	-0.18593	-0.00767	-0.00767	-0.00767
1.221	-0.36418	-0.19866	-0.02041	0.09419	-0.16046	-0.00767	0.00506	0.01779
1.222	-0.32598	-0.21139	-0.10953	0.06872	-0.16046	0.01779	-0.02041	0.00506
1.223	-0.36418	-0.22412	-0.08407	0.08145	-0.17319	-0.03314	0.03052	-0.00767
1.224	-0.33872	-0.14773	-0.07134	0.09419	-0.135	0.03052	-0.02041	-0.00767
1.225	-0.33872	-0.22412	-0.0586	0.09419	-0.18593	-0.04587	0.03052	0.01779
1.226	-0.33872	-0.19866	-0.08407	0.03052	-0.0968	0.03052	-0.03314	0.00506
1.227	-0.32598	-0.24959	-0.08407	0.09419	-0.17319	-0.0586	0.04326	0.04326
1.228	-0.33872	-0.18593	-0.0586	0.03052	-0.07134	0.01779	0.00506	-0.03314
1.229	-0.31325	-0.24959	-0.135	0.08145	-0.17319	-0.04587	0.03052	0.03052
1.23	-0.32598	-0.21139	-0.10953	0.01779	-0.135	-0.03314	-0.03314	-0.04587
1.231	-0.31325	-0.23686	-0.135	0.06872	-0.14773	-0.02041	0.01779	0.01779
1.232	-0.35145	-0.17319	-0.04587	0.01779	-0.10953	-0.02041	-0.00767	-0.03314
1.233	-0.26232	-0.24959	-0.10953	0.08145	-0.14773	0.00506	0.00506	0.03052
1.234	-0.35145	-0.17319	-0.08407	-0.00767	-0.0968	-0.0586	0.00506	-0.00767
1.235	-0.31325	-0.23686	-0.135	0.06872	-0.0968	0.01779	0.00506	-0.00767
1.236	-0.28779	-0.21139	-0.10953	-0.00767	-0.10953	-0.04587	0.01779	0.03052
1.237	-0.33872	-0.21139	-0.08407	0.00506	-0.12226	0.04326	-0.00767	-0.03314
1.238	-0.30052	-0.22412	-0.10953	0.03052	-0.08407	-0.04587	0.04326	0.04326
1.239	-0.31325	-0.21139	-0.0968	0.01779	-0.07134	0.03052	0.00506	-0.02041
1.24	-0.31325	-0.22412	-0.12226	0.01779	-0.08407	-0.03314	0.01779	-0.00767
1.241	-0.30052	-0.21139	-0.10953	0.01779	-0.08407	-0.02041	-0.02041	-0.00767
1.242	-0.30052	-0.21139	-0.0968	0.00506	-0.08407	-0.02041	0.03052	-0.00767
1.243	-0.31325	-0.19866	-0.12226	0.00506	-0.12226	-0.00767	-0.02041	0.00506
1.244	-0.30052	-0.18593	-0.10953	0.03052	-0.10953	-0.00767	-0.00767	-0.03314
1.245	-0.26232	-0.21139	-0.12226	-0.00767	-0.08407	-0.00767	0.01779	0.00506
1.246	-0.33872	-0.19866	-0.12226	0.05599	-0.03314	-0.02041	0.01779	-0.03314
1.247	-0.27505	-0.22412	-0.12226	-0.00767	-0.10953	0.00506	0.04326	-0.00767
1.248	-0.32598	-0.21139	-0.10953	0.03052	-0.02041	-0.00767	-0.04587	0.00506
1.249	-0.28779	-0.18593	-0.10953	-0.04587	-0.0968	-0.00767	0.04326	0.00506
1.25	-0.31325	-0.19866	-0.135	0.04326	-0.0586	-0.00767	0.00506	-0.02041
1.251	-0.30052	-0.19866	-0.135	-0.03314	-0.12226	0.01779	0.01779	-0.03314
1.252	-0.30052	-0.18593	-0.10953	0.03052	-0.0586	-0.04587	0.00506	0.03052
1.253	-0.28779	-0.21139	-0.135	-0.03314	-0.10953	-0.00767	0.03052	-0.0586
1.254	-0.24959	-0.19866	-0.135	0.00506	-0.04587	0.03052	-0.03314	0.01779
1.255	-0.32598	-0.19866	-0.0968	0.00506	-0.12226	-0.00767	0.04326	-0.03314
1.256	-0.24959	-0.19866	-0.10953	-0.00767	-0.04587	0.00506	-0.03314	0.03052
1.257	-0.31325	-0.18593	-0.12226	-0.02041	-0.10953	0.00506	0.01779	-0.03314
1.258	-0.24959	-0.18593	-0.12226	-0.00767	-0.03314	-0.00767	0.03052	0.01779
1.259	-0.32598	-0.21139	-0.10953	-0.02041	-0.0968	-0.00767	-0.00767	-0.04587
1.26	-0.26232	-0.19866	-0.135	-0.03314	-0.04587	0.00506	0.01779	0.03052
1.261	-0.30052	-0.24959	-0.12226	-0.03314	-0.12226	-0.00767	0.01779	-0.04587
1.262	-0.23686	-0.135	-0.10953	-0.0586	-0.04587	0.01779	0.00506	0.01779
1.263	-0.31325	-0.22412	-0.0968	0.01779	-0.12226	0.00506	-0.00767	-0.03314
1.264	-0.23686	-0.17319	-0.135	-0.0586	-0.08407	0.01779	0.00506	0.03052
1.265	-0.30052	-0.18593	-0.08407	0.01779	-0.04587	0.01779	0.00506	-0.02041
1.266	-0.23686	-0.18593	-0.16046	-0.02041	-0.0586	0.00506	-0.03314	0.00506
1.267	-0.26232	-0.19866	-0.0586	-0.02041	-0.07134	0.00506	0.00506	0.01779
1.268	-0.27505	-0.18593	-0.12226	-0.03314	-0.0586	-0.00767	0.00506	-0.00767
1.269	-0.24959	-0.18593	-0.12226	-0.02041	-0.04587	0.01779	0.01779	-0.00767
1.27	-0.28779	-0.17319	-0.08407	-0.04587	-0.0586	0.01779	0.01779	0.00506
1.271	-0.21139	-0.16046	-0.135	0.00506	-0.00767	-0.03314	-0.02041	0.04326
1.272	-0.27505	-0.18593	-0.08407	-0.02041	-0.07134	0.04326	0.05599	-0.03314
1.273	-0.21139	-0.17319	-0.135	-0.03314	-0.03314	-0.02041	-0.02041	0.05599
1.274	-0.28779	-0.18593	-0.08407	-0.03314	-0.0968	0.01779	0.04326	-0.03314
1.275	-0.24959	-0.17319	-0.135	-0.02041	-0.02041	0.00506	-0.02041	0.01779
1.276	-0.24959	-0.16046	-0.12226	-0.00767	-0.03314	0.00506	0.05599	-0.03314
1.277	-0.26232	-0.17319	-0.135	-0.03314	-0.04587	0.01779	-0.02041	0.03052
1.278	-0.23686	-0.18593	-0.10953	-0.02041	-0.02041	0.01779	0.03052	-0.02041
1.279	-0.28779	-0.135	-0.0968	0.00506	-0.03314	0.00506	0.00506	-0.00767
1.28	-0.21139	-0.22412	-0.10953	-0.03314	-0.02041	-0.02041	0.00506	-0.02041
1.281	-0.26232	-0.14773	-0.08407	-0.03314	-0.02041	0.04326	0.00506	0.04326
1.282	-0.23686	-0.16046	-0.14773	-0.03314	0.00506	-0.03314	0.01779	-0.03314
1.283	-0.23686	-0.16046	-0.08407	-0.0586	0.00506	0.04326	0.03052	0.04326
1.284	-0.23686	-0.17319	-0.135	0.00506	-0.00767	-0.02041	0.01779	-0.02041
1.285	-0.23686	-0.17319	-0.08407	-0.0586	-0.03314	0.04326	0.04326	0.01779
1.286	-0.23686	-0.17319	-0.14773	-0.00767	-0.02041	-0.02041	-0.02041	0.01779
1.287	-0.24959	-0.17319	-0.07134	-0.07134	-0.00767	0.00506	0.04326	0.04326
1.288	-0.23686	-0.16046	-0.135	0.00506	-0.02041	0.01779	-0.02041	0.01779
1.289	-0.19866	-0.14773	-0.08407	-0.0586	-0.02041	0.00506	0.05599	0.01779
1.29	-0.26232	-0.16046	-0.14773	-0.00767	-0.00767	0.01779	-0.00767	0.01779
1.291	-0.19866	-0.17319	-0.07134	-0.08407	-0.03314	0.01779	0.05599	0.01779
1.292	-0.26232	-0.16046	-0.135	-0.00767	0.03052	0.01779	-0.00767	0.00506
1.293	-0.22412	-0.16046	-0.07134	-0.07134	-0.02041	0.00506	0.04326	0.01779
1.294	-0.22412	-0.16046	-0.14773	-0.00767	-0.00767	-0.00767	-0.02041	0.03052
1.295	-0.23686	-0.16046	-0.0586	-0.07134	-0.03314	0.03052	0.01779	0.06872
1.296	-0.23686	-0.18593	-0.135	-0.00767	0.00506	0.01779	0.03052	-0.02041
1.297	-0.22412	-0.16046	-0.10953	-0.04587	-0.03314	-0.00767	0.01779	0.01779
1.298	-0.21139	-0.16046	-0.12226	-0.02041	0.01779	0.00506	0.04326	-0.02041
1.299	-0.24959	-0.14773	-0.10953	-0.03314	-0.03314	0.03052	0.04326	0.01779
1.3	-0.21139	-0.16046	-0.10953	-0.04587	0.03052	0.05599	0.01779	0.01779
1.301	-0.24959	-0.135	-0.14773	-0.04587	-0.03314	-0.00767	0.01779	0.00506
1.302	-0.18593	-0.19866	-0.07134	-0.03314	0.03052	0.05599	0.01779	0.01779
1.303	-0.24959	-0.12226	-0.135	-0.03314	-0.03314	0.01779	-0.02041	0.01779
1.304	-0.23686	-0.17319	-0.08407	-0.03314	0.03052	0.03052	0.06872	0.01779
1.305	-0.21139	-0.14773	-0.0968	-0.03314	0.01779	0.01779	0.00506	0.00506
1.306	-0.21139	-0.19866	-0.12226	-0.04587	0.01779	0.01779	0.01779	0.03052
1.307	-0.21139	-0.14773	-0.10953	-0.04587	0.01779	0.01779	0.03052	0.01779
1.308	-0.23686	-0.18593	-0.0968	-0.03314	0.03052	0.01779	0.01779	0.03052
1.309	-0.18593	-0.10953	-0.0968	-0.04587	-0.00767	0.03052	0.01779	0.00506
1.31	-0.23686	-0.18593	-0.0968	-0.04587	-0.02041	0.03052	0.03052	0.04326
1.311	-0.16046	-0.10953	-0.07134	-0.02041	0.01779	0.03052	0.03052	0.00506
1.312	-0.23686	-0.17319	-0.135	-0.03314	0.00506	0.03052	0.01779	0.05599
1.313	-0.17319	-0.12226	-0.08407	-0.03314	-0.00767	0.01779	0.01779	-0.00767
1.314	-0.22412	-0.18593	-0.135	-0.03314	-0.02041	-0.00767	0.03052	0.05599
1.315	-0.17319	-0.0968	-0.0586	-0.03314	0.03052	0.06872	0.04326	0.00506
1.316	-0.21139	-0.16046	-0.135	-0.03314	-0.04587	0.00506	0.01779	0.04326
1.317	-0.14773	-0.10953	-0.0586	-0.03314	0.03052	0.06872	0.01779	-0.00767
1.318	-0.21139	-0.14773	-0.135	-0.02041	-0.02041	0.00506	0.00506	0.03052
1.319	-0.14773	-0.10953	-0.07134	-0.03314	-0.00767	0.05599	0.06872	0.01779
1.32	-0.23686	-0.16046	-0.10953	-0.04587	0.01779	-0.00767	-0.00767	0.01779
1.321	-0.14773	-0.0968	-0.07134	-0.03314	0.01779	0.06872	0.05599	0.03052
1.322	-0.22412	-0.17319	-0.135	-0.0586	0.01779	0.04326	-0.00767	0.01779
1.323	-0.14773	-0.10953	-0.07134	-0.04587	0.00506	0.04326	0.06872	0.01779
1.324	-0.21139	-0.12226	-0.0968	-0.0586	0.01779	0.03052	-0.00767	0.03052
1.325	-0.14773	-0.135	-0.08407	-0.03314	0.00506	0.03052	0.04326	0.01779
1.326	-0.16046	-0.135	-0.08407	-0.04587	0.01779	0.03052	0.03052	0.01779
1.327	-0.16046	-0.135	-0.08407	-0.02041	0.03052	0.03052	0.01779	0.00506
1.328	-0.17319	-0.12226	-0.07134	0.00506	0.05599	0.03052	0.04326	0.01779
1.329	-0.19866	-0.10953	-0.08407	-0.07134	0.01779	0.03052	0.01779	0.03052
1.33	-0.14773	-0.12226	-0.07134	-0.00767	0.03052	0.04326	0.03052	0.03052
1.331	-0.17319	-0.12226	-0.08407	-0.0586	0.03052	0.03052	0.03052	0.05599
1.332	-0.17319	-0.135	-0.08407	-0.00767	0.01779	0.01779	0.01779	0.00506
1.333	-0.17319	-0.12226	-0.07134	-0.02041	0.01779	0.01779	0.01779	0.05599
1.334	-0.16046	-0.10953	-0.07134	-0.03314	0.01779	0.01779	0.04326	-0.00767
1.335	-0.135	-0.12226	-0.12226	-0.03314	-0.04587	0.03052	0.03052	0.06872
1.336	-0.19866	-0.135	-0.04587	-0.03314	0.03052	0.03052	0.03052	0.01779
1.337	-0.12226	-0.12226	-0.10953	-0.04587	-0.03314	0.01779	-0.03314	0.04326
1.338	-0.16046	-0.14773	-0.03314	-0.04587	0.03052	0.03052	0.06872	0.01779
1.339	-0.16046	-0.0968	-0.12226	-0.00767	-0.03314	0.03052	0.01779	0.04326
1.34	-0.16046	-0.135	-0.04587	-0.0586	0.06872	0.01779	0.06872	0.05599
1.341	-0.16046	-0.08407	-0.0586	0.00506	0.00506	0.03052	0.04326	-0.02041
1.342	-0.17319	-0.16046	-0.07134	-0.0586	0.06872	0.03052	0.05599	0.06872
1.343	-0.16046	-0.08407	-0.07134	0.00506	0.00506	0.04326	0.00506	0.01779
1.344	-0.12226	-0.12226	-0.08407	-0.08407	0.05599	0.01779	0.05599	0.04326
1.345	-0.17319	-0.08407	-0.0586	-0.03314	0.00506	0.03052	0.00506	-0.00767
1.346	-0.135	-0.14773	-0.08407	-0.08407	0.04326	0.03052	0.06872	0.01779
1.347	-0.18593	-0.10953	-0.0586	-0.03314	-0.00767	0.01779	-0.02041	-0.00767
1.348	-0.14773	-0.10953	-0.08407	-0.03314	0.04326	0.03052	0.03052	0.05599
1.349	-0.135	-0.10953	-0.07134	0.00506	-0.00767	0.03052	-0.00767	0.03052
1.35	-0.14773	-0.10953	-0.0968	-0.07134	0.05599	0.03052	0.00506	0.01779
1.351	-0.10953	-0.10953	-0.03314	0.00506	-0.03314	0.00506	0.01779	0.01779
1.352	-0.18593	-0.10953	-0.0968	-0.07134	0.06872	0.03052	0.00506	0.03052
1.353	-0.12226	-0.0968	-0.04587	-0.00767	-0.03314	-0.00767	0.05599	0.04326
1.354	-0.135	-0.0968	-0.10953	-0.02041	0.04326	0.06872	-0.00767	-0.00767
1.355	-0.16046	-0.12226	-0.03314	-0.03314	-0.02041	0.01779	0.06872	0.04326
1.356	-0.135	-0.08407	-0.0968	-0.02041	0.01779	0.03052	0.04326	-0.02041
1.357	-0.16046	-0.135	-0.03314	-0.04587	-0.00767	0.04326	0.03052	0.06872
1.358	-0.135	-0.07134	-0.10953	-0.03314	0.03052	0.03052	0.01779	0.00506
1.359	-0.135	-0.135	-0.0586	-0.03314	-0.02041	0.03052	0.01779	0.04326
1.36	-0.14773	-0.08407	-0.08407	-0.03314	0.06872	0.01779	0.04326	0.03052
1.361	-0.14773	-0.135	-0.0586	-0.02041	0.00506	0.05599	0.03052	0.03052
1.362	-0.18593	-0.08407	-0.0586	-0.03314	0.08145	-0.00767	0.06872	0.01779
1.363	-0.10953	-0.135	-0.07134	-0.07134	0.00506	0.06872	-0.00767	0.01779
1.364	-0.16046	-0.0586	-0.04587	0.00506	0.06872	0.00506	0.06872	0.01779
1.365	-0.12226	-0.12226	-0.0968	-0.04587	-0.02041	0.06872	0.00506	0.03052
1.366	-0.18593	-0.08407	-0.0586	0.00506	0.05599	-0.00767	0.05599	0.04326
1.367	-0.0968	-0.135	-0.0586	-0.07134	-0.00767	0.06872	0.00506	-0.00767
1.368	-0.18593	-0.08407	-0.0586	-0.02041	0.04326	-0.00767	0.05599	0.05599
1.369	-0.135	-0.08407	-0.07134	-0.07134	-0.00767	0.06872	0.00506	-0.02041
1.37	-0.14773	-0.0968	-0.03314	-0.03314	0.04326	0.03052	0.05599	0.06872
1.371	-0.135	-0.0968	-0.0968	-0.02041	0.03052	0.01779	-0.00767	-0.00767
1.372	-0.12226	-0.0968	-0.04587	-0.03314	0.00506	0.00506	0.05599	0.05599
1.373	-0.14773	-0.10953	-0.0586	-0.00767	-0.00767	0.03052	-0.02041	-0.02041
1.374	-0.12226	-0.10953	-0.0586	-0.0586	0.04326	0.04326	0.03052	0.05599
1.375	-0.135	-0.0968	-0.0586	-0.00767	0.01779	0.01779	0.04326	0.01779
1.376	-0.0968	-0.0968	-0.0586	-0.04587	0.05599	0.04326	0.03052	0.06872
1.377	-0.17319	-0.12226	-0.03314	-0.04587	-0.00767	0.04326	0.03052	-0.02041
1.378	-0.10953	-0.135	-0.0968	-0.03314	0.04326	0.03052	0.01779	0.01779
1.379	-0.17319	-0.0586	-0.03314	-0.03314	-0.02041	0.04326	0.01779	0.00506
1.38	-0.12226	-0.10953	-0.08407	-0.08407	0.06872	0.01779	0.04326	0.01779
1.381	-0.16046	-0.07134	-0.03314	0.00506	-0.00767	0.03052	0.03052	0.04326
1.382	-0.135	-0.14773	-0.0586	-0.07134	0.04326	0.04326	0.03052	0.01779
1.383	-0.12226	-0.08407	-0.0586	-0.03314	0.00506	0.03052	0.03052	0.03052
1.384	-0.14773	-0.12226	-0.04587	-0.04587	0.01779	0.04326	0.01779	0.01779
1.385	-0.135	-0.07134	-0.0586	-0.03314	0.00506	0.00506	0.03052	0.03052
1.386	-0.16046	-0.12226	-0.0968	-0.03314	0.04326	0.03052	0.03052	0.01779
1.387	-0.08407	-0.0968	-0.0968	-0.02041	-0.00767	0.04326	0.00506	0.06872
1.388	-0.14773	-0.0968	-0.03314	-0.03314	0.04326	0.01779	0.01779	-0.00767
1.389	-0.10953	-0.0968	-0.0968	-0.03314	-0.03314	0.01779	0.04326	0.05599
1.39	-0.12226	-0.0968	-0.0586	-0.02041	0.03052	0.03052	0.03052	-0.00767
1.391	-0.135	-0.0968	-0.0586	-0.03314	-0.02041	0.01779	0.03052	0.03052
1.392	-0.12226	-0.0968	-0.0586	-0.02041	0.03052	0.03052	0.03052	0.01779
1.393	-0.135	-0.0968	-0.07134	-0.0586	0.00506	0.03052	0.01779	0.03052
1.394	-0.0968	-0.0968	-0.08407	-0.02041	0.04326	0.03052	0.03052	0.03052
1.395	-0.14773	-0.0968	-0.07134	-0.03314	0.04326	0.03052	0.04326	0.00506
1.396	-0.0968	-0.0968	-0.04587	-0.04587	0.03052	0.01779	0.04326	0.05599
1.397	-0.135	-0.12226	-0.04587	-0.04587	0.01779	0.06872	0.00506	-0.00767
1.398	-0.12226	-0.0968	-0.0586	-0.03314	0.00506	-0.00767	0.04326	0.06872
1.399	-0.12226	-0.0968	-0.07134	-0.02041	0.01779	0.06872	0.04326	0.01779
1.4	-0.12226	-0.10953	-0.04587	-0.03314	0.04326	0.01779	0.03052	0.01779
1.401	-0.12226	-0.08407	-0.03314	-0.02041	0.03052	0.03052	0.00506	0.03052
1.402	-0.16046	-0.10953	-0.10953	-0.03314	0.01779	0.04326	0.01779	0.06872
1.403	-0.08407	-0.0968	-0.03314	-0.03314	-0.00767	0.01779	0.03052	0.04326
1.404	-0.12226	-0.0586	-0.10953	-0.07134	0.00506	0.03052	0.06872	0.04326
1.405	-0.10953	-0.135	-0.03314	-0.00767	0.00506	0.04326	0.03052	-0.02041
1.406	-0.135	-0.07134	-0.0968	-0.08407	-0.03314	0.04326	0.08145	0.05599
1.407	-0.10953	-0.08407	-0.03314	0.00506	0.03052	0.03052	-0.00767	-0.03314
1.408	-0.08407	-0.0968	-0.0586	-0.0586	-0.00767	0.04326	0.05599	0.05599
1.409	-0.135	-0.08407	-0.0586	-0.02041	0.00506	0.03052	-0.02041	-0.00767
1.41	-0.08407	-0.08407	-0.07134	-0.0968	0.01779	0.04326	0.04326	0.05599
1.411	-0.16046	-0.135	-0.0586	-0.00767	0.00506	0.03052	-0.02041	-0.00767
1.412	-0.08407	-0.04587	-0.0586	-0.03314	0.03052	0.04326	0.05599	0.05599
1.413	-0.14773	-0.135	-0.0586	-0.04587	0.01779	0.01779	-0.00767	-0.00767
1.414	-0.08407	-0.07134	-0.0586	-0.03314	0.03052	0.04326	0.06872	0.05599
1.415	-0.16046	-0.135	-0.07134	-0.02041	-0.02041	0.04326	-0.00767	0.03052
1.416	-0.10953	-0.0968	-0.03314	-0.03314	0.04326	0.03052	0.04326	0.01779
1.417	-0.0968	-0.0968	-0.0968	-0.03314	0.01779	0.05599	0.04326	0.01779
1.418	-0.135	-0.10953	-0.03314	-0.0586	0.04326	0.03052	0.06872	0.01779
1.419	-0.10953	-0.10953	-0.0968	0.00506	-0.02041	0.04326	-0.00767	0.05599
1.42	-0.14773	-0.07134	-0.03314	-0.03314	0.03052	0.03052	0.05599	0.04326
1.421	-0.08407	-0.135	-0.10953	-0.03314	-0.03314	0.03052	-0.00767	0.03052
1.422	-0.135	-0.0586	-0.02041	-0.03314	0.03052	0.03052	0.05599	-0.00767
1.423	-0.10953	-0.10953	-0.08407	-0.03314	0.00506	0.05599	-0.00767	0.06872
1.424	-0.10953	-0.07134	-0.03314	-0.03314	0.06872	0.01779	0.05599	-0.00767
1.425	-0.10953	-0.12226	-0.0968	-0.03314	0.01779	0.04326	-0.02041	0.04326
1.426	-0.12226	-0.07134	-0.03314	-0.03314	0.06872	0.04326	0.05599	0.03052
1.427	-0.10953	-0.12226	-0.08407	-0.03314	-0.03314	0.03052	0.03052	0.01779
1.428	-0.0968	-0.0586	-0.02041	0.01779	0.01779	0.04326	0.03052	0.01779
1.429	-0.14773	-0.135	-0.08407	-0.03314	0.00506	0.04326	0.01779	0.01779
1.43	-0.08407	-0.0586	-0.03314	-0.03314	0.04326	0.04326	0.01779	0.01779
1.431	-0.135	-0.10953	-0.08407	-0.03314	0.00506	0.04326	0.01779	0.04326
1.432	-0.10953	-0.0586	-0.03314	-0.03314	0.04326	0.03052	0.03052	0.03052
1.433	-0.0968	-0.12226	-0.10953	-0.03314	0.01779	0.03052	0.03052	0.01779
1.434	-0.0968	-0.0586	-0.03314	-0.03314	0.03052	0.05599	0.01779	0.03052
1.435	-0.10953	-0.08407	-0.0968	-0.04587	0.01779	0.04326	0.03052	0.00506
1.436	-0.135	-0.0968	-0.02041	-0.03314	-0.00767	0.03052	0.04326	0.04326
1.437	-0.0968	-0.08407	-0.08407	-0.02041	0.04326	0.06872	0.06872	0.01779
1.438	-0.14773	-0.08407	-0.02041	-0.03314	-0.00767	-0.02041	-0.00767	0.05599
1.439	-0.08407	-0.08407	-0.0968	-0.04587	0.06872	0.06872	0.06872	0.01779
1.44	-0.0968	-0.07134	-0.04587	-0.0586	-0.02041	0.00506	-0.00767	0.01779
1.441	-0.0968	-0.08407	-0.04587	0.00506	0.03052	0.06872	0.05599	0.03052
1.442	-0.0968	-0.08407	-0.02041	-0.08407	0.03052	0.04326	-0.00767	0.04326
1.443	-0.135	-0.07134	-0.08407	-0.00767	0.03052	0.04326	0.05599	0.01779
1.444	-0.07134	-0.07134	-0.04587	-0.07134	-0.02041	0.03052	0.03052	0.01779
1.445	-0.135	-0.0968	-0.04587	0.01779	0.05599	0.01779	0.06872	0.01779
1.446	-0.0586	-0.08407	-0.03314	-0.0586	-0.00767	0.01779	0.00506	0.03052
1.447	-0.12226	-0.0968	-0.03314	-0.00767	0.04326	0.04326	0.06872	0.03052
1.448	-0.08407	-0.08407	-0.07134	-0.0586	0.00506	0.03052	0.00506	0.03052
1.449	-0.135	-0.0586	-0.04587	-0.04587	0.01779	0.04326	0.06872	-0.00767
1.45	-0.0586	-0.08407	-0.04587	-0.03314	0.01779	0.03052	-0.02041	0.05599
1.451	-0.0968	-0.04587	-0.02041	-0.03314	0.03052	0.01779	0.03052	-0.00767
1.452	-0.0968	-0.0586	-0.0968	-0.07134	0.03052	0.00506	0.01779	0.04326
1.453	-0.0968	-0.07134	-0.00767	0.00506	0.03052	0.05599	0.03052	0.01779
1.454	-0.135	-0.08407	-0.08407	-0.04587	0.01779	0.00506	0.01779	0.01779
1.455	-0.0586	-0.08407	-0.04587	-0.02041	0.01779	0.06872	0.01779	0.03052
1.456	-0.135	-0.07134	-0.04587	-0.04587	0.03052	0.00506	0.03052	0.00506
1.457	-0.04587	-0.07134	-0.04587	-0.00767	0.00506	0.06872	0.01779	0.06872
1.458	-0.12226	-0.08407	-0.04587	-0.03314	0.04326	-0.00767	0.03052	0.00506
1.459	-0.08407	-0.03314	-0.08407	-0.03314	0.03052	0.01779	0.03052	0.04326
1.46	-0.0968	-0.10953	-0.02041	-0.02041	0.01779	0.03052	0.01779	0.01779
1.461	-0.12226	-0.04587	-0.0586	-0.02041	0.04326	0.04326	0.01779	0.01779
1.462	-0.04587	-0.12226	-0.02041	-0.03314	0.01779	0.03052	0.06872	0.04326
1.463	-0.0968	-0.03314	-0.0968	0.01779	0.01779	0.04326	0.00506	0.01779
1.464	-0.0968	-0.08407	-0.03314	-0.04587	0.03052	0.04326	0.05599	0.01779
1.465	-0.0968	-0.0586	-0.08407	-0.03314	0.03052	0.05599	-0.00767	0.04326
1.466	-0.07134	-0.07134	-0.02041	-0.08407	0.05599	0.03052	0.05599	0.03052
1.467	-0.08407	-0.08407	-0.07134	0.00506	0.00506	0.00506	0.00506	0.01779
1.468	-0.08407	-0.0968	-0.02041	-0.00767	0.05599	0.06872	0.06872	0.04326
1.469	-0.07134	-0.07134	-0.07134	0.00506	-0.02041	0.01779	0.00506	-0.02041
1.47	-0.10953	-0.0586	-0.00767	-0.04587	0.03052	0.04326	0.06872	0.05599
1.471	-0.04587	-0.08407	-0.08407	0.00506	0.03052	-0.00767	0.00506	-0.02041
1.472	-0.10953	-0.0586	-0.02041	-0.07134	0.03052	0.06872	0.01779	0.06872
1.473	-0.07134	-0.08407	-0.08407	-0.00767	0.04326	-0.00767	0.01779	0.03052
1.474	-0.135	-0.04587	-0.02041	-0.04587	0.06872	0.03052	0.04326	0.06872
1.475	-0.04587	-0.12226	-0.07134	0.00506	0.00506	0.01779	0.03052	-0.00767
1.476	-0.10953	-0.04587	-0.00767	-0.0586	0.06872	0.03052	0.01779	0.03052
1.477	-0.04587	-0.0968	-0.0968	-0.00767	-0.02041	0.01779	0.03052	0.01779
1.478	-0.12226	-0.04587	-0.02041	-0.0586	0.06872	0.05599	0.03052	0.01779
1.479	-0.07134	-0.12226	-0.08407	-0.00767	0.00506	0.00506	0.03052	0.01779
1.48	-0.12226	-0.0586	-0.03314	-0.03314	0.03052	0.06872	0.03052	0.06872
1.481	-0.0586	-0.0968	-0.07134	-0.02041	0.00506	0.01779	0.01779	0.03052
1.482	-0.10953	-0.04587	-0.00767	-0.02041	0.06872	0.06872	0.03052	0.06872
1.483	-0.07134	-0.07134	-0.04587	-0.03314	0.03052	0.03052	0.03052	0.03052
1.484	-0.12226	-0.0586	-0.02041	-0.03314	0.03052	0.04326	0.03052	0.04326
1.485	-0.0586	-0.08407	-0.04587	-0.02041	0.01779	0.03052	0.04326	0.04326
1.486	-0.0968	-0.0586	-0.0586	-0.04587	0.01779	0.03052	0.03052	0.01779
1.487	-0.07134	-0.07134	-0.03314	-0.03314	0.04326	0.04326	0.03052	0.03052
1.488	-0.08407	-0.07134	-0.0968	-0.00767	-0.02041	0.04326	-0.00767	-0.02041
1.489	-0.08407	-0.08407	0.00506	-0.03314	0.05599	0.04326	0.05599	0.05599
1.49	-0.08407	-0.07134	-0.08407	-0.03314	0.01779	0.05599	-0.00767	-0.00767
1.491	-0.07134	-0.07134	-0.0586	-0.03314	0.06872	0.01779	0.05599	0.01779
1.492	-0.07134	-0.07134	-0.04587	-0.03314	0.00506	0.03052	-0.00767	0.03052
1.493	-0.08407	-0.07134	-0.04587	-0.03314	0.04326	0.06872	0.05599	0.01779
1.494	-0.08407	-0.08407	-0.04587	-0.04587	0.01779	0.00506	-0.02041	0.05599
1.495	-0.12226	-0.0586	-0.0586	-0.02041	0.05599	0.05599	0.06872	0.03052
1.496	-0.04587	-0.0586	-0.04587	-0.02041	-0.02041	0.05599	0.01779	0.01779
1.497	-0.0968	-0.0586	-0.0586	-0.00767	0.04326	0.04326	0.03052	0.04326
1.498	-0.0586	-0.0586	-0.0586	-0.07134	-0.00767	0.04326	0.04326	0.06872
1.499	-0.08407	-0.07134	-0.07134	0.01779	0.05599	0.03052	0.03052	0.03052
1.5	-0.08407	-0.0968	-0.02041	-0.0586	0.04326	0.06872	0.03052	0.06872
1.501	-0.08407	-0.0586	-0.07134	-0.00767	0.06872	-0.00767	0.04326	0.00506
1.502	-0.12226	-0.10953	-0.0586	-0.07134	0.01779	0.06872	0.01779	0.05599
1.503	-0.08407	-0.04587	-0.0586	-0.00767	0.06872	0.03052	-0.02041	-0.02041
1.504	-0.0968	-0.12226	-0.03314	-0.0586	0.01779	0.03052	0.06872	0.05599
1.505	-0.0968	-0.03314	-0.08407	-0.02041	0.05599	0.03052	0.00506	0.00506
1.506	-0.07134	-0.0968	-0.00767	-0.0586	0.00506	0.04326	0.06872	0.05599
1.507	-0.12226	-0.0586	-0.04587	-0.00767	0.06872	0.05599	0.00506	-0.00767
1.508	-0.04587	-0.0968	-0.04587	-0.04587	0.00506	0.01779	0.05599	0.06872
1.509	-0.135	-0.03314	-0.02041	-0.00767	0.06872	0.03052	-0.00767	0.03052
1.51	-0.08407	-0.0586	-0.07134	-0.07134	-0.00767	0.03052	0.04326	0.01779
1.511	-0.135	-0.08407	-0.02041	0.01779	0.05599	0.05599	0.00506	0.03052
1.512	-0.0968	-0.10953	-0.04587	-0.0586	0.03052	0.00506	0.06872	0.03052
1.513	-0.08407	-0.03314	-0.04587	-0.00767	0.05599	0.04326	0.01779	0.03052
1.514	-0.08407	-0.10953	-0.03314	-0.0586	-0.02041	0.00506	0.04326	0.04326
1.515	-0.12226	-0.08407	-0.04587	-0.00767	0.06872	0.06872	0.04326	0.04326
1.516	-0.0968	-0.08407	-0.02041	-0.0586	0.01779	0.00506	0.06872	0.03052
1.517	-0.0968	-0.03314	-0.0968	-0.02041	0.05599	0.04326	-0.00767	0.01779
1.518	-0.08407	-0.07134	-0.03314	-0.04587	-0.00767	0.04326	0.05599	0.01779
1.519	-0.0968	-0.0968	-0.07134	-0.00767	0.01779	0.03052	0.00506	0.05599
1.52	-0.12226	-0.07134	-0.00767	-0.0586	0.03052	0.03052	0.06872	0.00506
1.521	-0.07134	-0.07134	-0.0968	-0.04587	0.01779	0.04326	-0.00767	0.06872
1.522	-0.12226	-0.08407	-0.0586	-0.07134	0.01779	0.04326	0.05599	0.00506
1.523	-0.04587	-0.0586	-0.0586	0.01779	0.04326	0.00506	-0.00767	0.04326
1.524	-0.135	-0.0586	-0.03314	-0.08407	0.03052	0.06872	0.05599	0.00506
1.525	-0.08407	-0.0968	-0.03314	-0.00767	0.03052	-0.00767	-0.00767	0.05599
1.526	-0.12226	-0.07134	-0.04587	-0.07134	0.01779	0.04326	0.05599	0.00506
1.527	-0.08407	-0.08407	-0.04587	-0.00767	0.01779	0.04326	-0.00767	0.06872
1.528	-0.08407	-0.0968	-0.0586	-0.03314	0.00506	0.03052	0.03052	-0.00767
1.529	-0.12226	-0.07134	-0.07134	-0.03314	0.04326	0.01779	0.03052	0.06872
1.53	-0.0586	-0.08407	-0.0586	-0.02041	0.05599	0.04326	0.01779	0.00506
1.531	-0.08407	-0.12226	-0.02041	-0.03314	-0.00767	0.05599	0.01779	0.06872
1.532	-0.0968	-0.03314	-0.07134	-0.03314	0.06872	-0.00767	0.03052	-0.00767
1.533	-0.08407	-0.10953	-0.02041	-0.03314	-0.00767	0.05599	0.03052	0.04326
1.534	-0.08407	-0.0586	-0.08407	-0.0586	0.06872	-0.00767	0.01779	-0.00767
1.535	-0.08407	-0.12226	-0.02041	0.00506	-0.02041	0.08145	0.01779	0.01779
1.536	-0.12226	-0.03314	-0.08407	-0.07134	0.04326	-0.00767	0.03052	0.06872
1.537	-0.07134	-0.12226	-0.03314	-0.00767	0.00506	0.05599	0.04326	-0.00767
1.538	-0.135	-0.03314	-0.0586	-0.03314	0.05599	-0.00767	0.04326	0.05599
1.539	-0.0586	-0.135	-0.04587	-0.03314	0.00506	0.05599	0.03052	-0.02041
1.54	-0.08407	-0.04587	-0.04587	-0.03314	0.06872	-0.00767	0.03052	0.03052
1.541	-0.08407	-0.0968	-0.0586	-0.03314	0.00506	0.06872	0.03052	0.03052
1.542	-0.0968	-0.0586	-0.04587	-0.03314	0.06872	0.01779	0.03052	-0.00767
1.543	-0.10953	-0.12226	-0.0586	-0.03314	-0.00767	0.03052	0.04326	0.05599
1.544	-0.12226	-0.07134	-0.02041	-0.04587	0.05599	0.03052	-0.00767	0.00506
1.545	-0.0968	-0.07134	-0.0968	-0.03314	-0.00767	0.03052	0.06872	0.06872
1.546	-0.0586	-0.08407	-0.03314	-0.03314	0.06872	0.04326	-0.00767	-0.02041
1.547	-0.12226	-0.08407	-0.08407	-0.03314	0.00506	0.04326	0.05599	0.06872
1.548	-0.07134	-0.0586	-0.0586	-0.04587	0.06872	-0.00767	-0.00767	0.00506
1.549	-0.12226	-0.08407	-0.08407	-0.03314	-0.00767	0.06872	0.04326	0.05599
1.55	-0.08407	-0.08407	-0.04587	-0.03314	0.06872	0.00506	-0.02041	0.00506
1.551	-0.0968	-0.07134	-0.07134	-0.03314	-0.00767	0.06872	0.06872	0.04326
1.552	-0.10953	-0.07134	-0.04587	-0.03314	0.05599	0.04326	-0.00767	0.03052
1.553	-0.08407	-0.08407	-0.00767	-0.02041	-0.00767	0.01779	0.06872	0.03052
1.554	-0.0968	-0.0586	-0.08407	-0.00767	0.06872	0.03052	0.00506	0.03052
1.555	-0.04587	-0.07134	-0.03314	-0.00767	-0.00767	0.06872	0.05599	0.04326
1.556	-0.135	-0.0586	-0.03314	0.00506	0.04326	-0.00767	-0.00767	0.03052
1.557	-0.0968	-0.0586	-0.0586	-0.0586	0.00506	0.05599	0.06872	-0.00767
1.558	-0.07134	-0.12226	-0.04587	0.00506	0.05599	0.03052	0.03052	0.06872
1.559	-0.10953	-0.03314	-0.0586	-0.07134	-0.03314	0.03052	0.01779	-0.00767
1.56	-0.07134	-0.0968	-0.04587	-0.00767	0.06872	0.04326	0.01779	0.05599
1.561	-0.135	-0.04587	-0.08407	-0.07134	-0.00767	0.00506	0.01779	-0.00767
1.562	-0.08407	-0.10953	-0.04587	-0.00767	0.05599	0.06872	0.03052	0.06872
1.563	-0.12226	-0.04587	-0.07134	-0.0586	0.00506	-0.00767	-0.00767	0.00506
1.564	-0.08407	-0.10953	-0.0586	0.01779	0.04326	0.05599	0.04326	0.06872
1.565	-0.07134	-0.04587	-0.02041	-0.04587	0.01779	0.01779	-0.00767	-0.00767
1.566	-0.10953	-0.0586	-0.07134	0.00506	0.03052	0.04326	0.04326	0.05599
1.567	-0.03314	-0.03314	-0.02041	-0.07134	0.03052	0.00506	-0.00767	-0.00767
1.568	-0.10953	-0.0968	-0.04587	0.00506	0.04326	0.05599	0.05599	0.05599
1.569	-0.10953	-0.03314	-0.03314	-0.0586	0.01779	-0.00767	-0.00767	-0.00767
1.57	-0.10953	-0.10953	-0.03314	-0.00767	0.03052	0.03052	0.06872	0.06872
1.571	-0.07134	-0.03314	-0.04587	-0.0586	0.03052	0.00506	-0.00767	0.03052
1.572	-0.0968	-0.10953	-0.03314	-0.03314	0.01779	0.05599	0.06872	0.05599
1.573	-0.07134	-0.03314	-0.04587	-0.03314	0.01779	0.00506	-0.02041	0.03052
1.574	-0.08407	-0.0586	-0.04587	-0.03314	0.01779	0.06872	0.03052	0.01779
1.575	-0.07134	-0.03314	-0.03314	-0.00767	0.00506	-0.00767	-0.00767	0.04326
1.576	-0.08407	-0.07134	-0.03314	-0.07134	0.05599	0.06872	0.03052	0.01779
1.577	-0.08407	-0.07134	-0.03314	0.00506	-0.00767	0.00506	-0.00767	0.01779
1.578	-0.03314	-0.0586	-0.04587	-0.0586	0.05599	0.06872	0.01779	0.00506
1.579	-0.12226	-0.0586	-0.04587	0.01779	-0.00767	0.00506	0.01779	0.05599
1.58	-0.03314	-0.07134	-0.03314	-0.02041	0.04326	0.06872	0.03052	0.05599
1.581	-0.08407	-0.0586	-0.0586	-0.03314	0.08145	-0.00767	0.04326	0.05599
1.582	-0.07134	-0.07134	-0.02041	-0.02041	0.04326	0.05599	0.03052	0.01779
1.583	-0.0586	-0.0586	-0.08407	0.00506	0.06872	0.00506	0.05599	0.05599
1.584	-0.0586	-0.07134	0.00506	-0.0586	0.00506	0.04326	-0.00767	0.03052
1.585	-0.0586	-0.07134	-0.07134	0.00506	0.05599	-0.00767	0.06872	-0.00767
1.586	-0.0586	-0.04587	-0.00767	-0.07134	0.01779	0.06872	0.00506	0.03052
1.587	-0.07134	-0.0586	-0.08407	-0.00767	0.06872	-0.00767	0.04326	0.03052
1.588	-0.10953	-0.07134	-0.00767	-0.04587	0.00506	0.04326	0.00506	0.01779
1.589	-0.03314	-0.0586	-0.07134	0.01779	0.06872	0.00506	0.05599	0.04326
1.59	-0.04587	-0.08407	0.00506	-0.07134	-0.02041	0.05599	0.00506	-0.02041
1.591	-0.0586	-0.03314	-0.07134	-0.00767	0.05599	0.01779	0.05599	0.05599
1.592	-0.08407	-0.10953	0.00506	-0.04587	0.01779	0.06872	-0.00767	0.00506
1.593	-0.0968	-0.04587	-0.0586	-0.02041	0.04326	0.00506	0.04326	0.05599
1.594	-0.03314	-0.0586	-0.02041	-0.02041	0.03052	0.05599	0.00506	-0.00767
1.595	-0.08407	-0.0586	-0.0586	-0.03314	0.04326	-0.02041	0.05599	0.06872
1.596	-0.03314	-0.04587	-0.02041	-0.03314	0.01779	0.06872	0.03052	-0.00767
1.597	-0.04587	-0.04587	-0.04587	-0.02041	0.03052	0.00506	0.06872	0.06872
1.598	-0.10953	-0.04587	-0.03314	-0.02041	0.05599	0.05599	-0.03314	0.00506
1.599	-0.02041	-0.00767	-0.03314	-0.0586	0.03052	0.04326	0.06872	0.06872
1.6	-0.08407	-0.04587	-0.02041	0.00506	0.01779	0.01779	-0.02041	-0.00767
1.601	-0.07134	-0.04587	-0.03314	-0.04587	0.05599	0.04326	0.06872	0.06872
1.602	-0.04587	-0.07134	-0.03314	0.00506	0.01779	0.01779	0.00506	-0.02041
1.603	-0.0586	-0.03314	-0.03314	-0.03314	0.01779	0.04326	0.04326	0.06872
1.604	-0.0586	-0.0586	-0.03314	-0.02041	0.04326	0.03052	-0.02041	-0.02041
1.605	-0.04587	-0.04587	0.01779	-0.02041	0.03052	0.03052	0.01779	0.06872
1.606	-0.03314	-0.0586	-0.0586	-0.02041	0.00506	-0.00767	0.01779	-0.00767
1.607	-0.07134	-0.02041	0.01779	-0.02041	0.01779	0.04326	0.01779	0.00506
1.608	-0.03314	-0.0968	-0.0586	-0.00767	0.01779	0.01779	0.01779	0.04326
1.609	-0.08407	-0.03314	0.00506	-0.02041	0.04326	0.06872	0.01779	0.01779
1.61	-0.02041	-0.08407	-0.07134	-0.02041	0.01779	0.00506	0.03052	0.01779
1.611	-0.08407	-0.00767	0.00506	-0.00767	0.03052	0.03052	0.01779	0.03052
1.612	-0.02041	-0.03314	-0.02041	-0.04587	0.03052	0.04326	0.03052	0.03052
1.613	-0.08407	-0.03314	-0.03314	0.01779	0.03052	0.05599	0.01779	0.04326
1.614	-0.00767	-0.03314	-0.03314	-0.04587	0.00506	0.04326	0.04326	0.03052
1.615	-0.04587	-0.03314	-0.03314	0.03052	0.06872	0.05599	0.01779	0.01779
1.616	-0.03314	-0.03314	-0.00767	-0.03314	-0.02041	-0.00767	0.04326	0.03052
1.617	-0.00767	-0.04587	-0.03314	-0.02041	0.06872	0.06872	0.03052	0.03052
1.618	-0.03314	-0.03314	-0.00767	-0.00767	0.01779	-0.00767	0.01779	0.03052
1.619	-0.04587	-0.04587	-0.0586	-0.00767	0.04326	0.06872	-0.02041	0.04326
1.62	-0.03314	-0.03314	-0.00767	-0.00767	-0.00767	-0.00767	0.06872	0.03052
1.621	-0.03314	-0.08407	-0.04587	-0.02041	0.05599	0.06872	-0.00767	0.04326
1.622	-0.00767	0.00506	-0.02041	-0.0586	0.00506	-0.00767	0.04326	0.03052
1.623	-0.07134	-0.04587	-0.0586	0.00506	0.08145	0.06872	0.03052	0.01779
1.624	-0.00767	0.00506	-0.03314	-0.03314	0.01779	0.00506	0.01779	0.04326
1.625	-0.04587	-0.04587	-0.00767	0.03052	0.03052	0.01779	0.03052	-0.00767
1.626	-0.03314	-0.02041	-0.03314	-0.02041	0.04326	0.03052	0.03052	0.04326
1.627	-0.02041	-0.08407	-0.00767	0.01779	0.06872	0.03052	0.05599	0.01779
1.628	-0.03314	0.00506	-0.02041	-0.04587	0.03052	0.03052	0.00506	0.03052
1.629	-0.03314	-0.0586	0.00506	0.01779	0.01779	0.04326	0.06872	0.01779
1.63	-0.08407	-0.00767	-0.04587	-0.03314	0.03052	0.04326	-0.03314	0.03052
1.631	0.00506	-0.07134	0.01779	0.01779	0.00506	0.03052	0.06872	0.00506
1.632	-0.08407	-0.00767	-0.0586	-0.03314	0.01779	0.04326	0.00506	0.06872
1.633	0.00506	-0.03314	0.00506	0.01779	0.00506	0.06872	0.04326	-0.02041
1.634	-0.0586	-0.03314	-0.04587	-0.04587	0.00506	0.00506	-0.02041	0.06872
1.635	0.00506	-0.02041	0.01779	0.03052	0.05599	0.04326	0.05599	-0.00767
1.636	-0.07134	-0.02041	-0.04587	-0.04587	0.00506	0.01779	0.03052	0.03052
1.637	-0.03314	-0.03314	0.01779	0.04326	0.05599	0.05599	0.03052	0.00506
1.638	-0.03314	-0.02041	-0.02041	-0.03314	0.01779	0.01779	0.01779	0.01779
1.639	-0.0586	-0.03314	-0.00767	0.01779	0.04326	0.05599	0.03052	-0.02041
1.64	-0.00767	-0.04587	-0.00767	-0.04587	0.03052	0.03052	0.01779	0.06872
1.641	-0.0586	-0.03314	-0.03314	0.01779	0.03052	0.03052	0.01779	0.03052
1.642	-0.03314	-0.04587	0.03052	-0.00767	0.04326	-0.00767	0.01779	0.03052
1.643	-0.03314	-0.00767	-0.0586	-0.00767	0.03052	0.04326	-0.00767	0.01779
1.644	-0.00767	-0.04587	0.03052	-0.00767	0.05599	-0.00767	0.06872	0.00506
1.645	0.00506	-0.02041	-0.03314	0.03052	0.05599	0.06872	0.01779	0.06872
1.646	-0.07134	-0.04587	0.01779	-0.03314	-0.00767	-0.00767	0.04326	0.00506
1.647	0.00506	0.01779	-0.03314	0.01779	0.06872	0.06872	0.03052	0.04326
1.648	-0.04587	-0.02041	-0.00767	-0.03314	0.03052	0.00506	0.01779	0.01779
1.649	0.01779	0.00506	0.00506	0.03052	0.04326	0.06872	0.04326	0.03052
1.65	-0.04587	-0.02041	-0.02041	-0.03314	0.03052	-0.00767	0.00506	0.01779
1.651	-0.03314	-0.00767	0.01779	0.03052	0.03052	0.06872	0.06872	0.03052
1.652	-0.03314	-0.00767	0.00506	-0.03314	0.05599	0.00506	-0.00767	0.06872
1.653	-0.0586	0.00506	-0.00767	0.00506	-0.03314	0.06872	0.06872	0.01779
1.654	0.00506	-0.0586	0.00506	-0.00767	0.06872	-0.00767	-0.00767	0.05599
1.655	-0.03314	0.01779	0.05599	0.00506	-0.02041	0.06872	0.05599	-0.00767
1.656	-0.03314	-0.02041	-0.03314	0.00506	0.06872	0.03052	-0.00767	0.06872
1.657	-0.03314	-0.02041	0.01779	0.00506	0.00506	0.03052	0.06872	0.00506
1.658	-0.02041	-0.00767	-0.03314	-0.02041	0.04326	0.03052	-0.00767	0.05599
1.659	0.00506	-0.00767	0.03052	0.00506	-0.00767	0.05599	0.05599	0.04326
1.66	-0.04587	-0.00767	-0.02041	-0.00767	0.08145	0.00506	0.01779	0.01779
1.661	0.01779	-0.02041	-0.00767	-0.00767	0.00506	0.06872	0.03052	0.04326
1.662	-0.07134	-0.02041	0.00506	0.03052	0.04326	-0.00767	0.03052	0.01779
1.663	-0.03314	-0.02041	0.00506	-0.03314	0.01779	0.06872	0.00506	0.01779
1.664	-0.02041	0.01779	-0.00767	0.01779	0.03052	-0.00767	0.03052	0.04326
1.665	-0.0586	-0.04587	0.01779	0.00506	0.05599	0.03052	0.01779	0.01779
1.666	0.01779	0.03052	0.00506	-0.00767	0.04326	0.04326	0.06872	0.03052
1.667	-0.04587	-0.03314	-0.02041	0.01779	0.01779	0.04326	-0.00767	0.04326
1.668	-0.00767	0.03052	0.03052	-0.00767	0.04326	0.01779	0.04326	0.01779
1.669	-0.00767	-0.02041	-0.03314	0.00506	0.04326	0.03052	-0.02041	0.04326
1.67	-0.02041	0.01779	0.03052	0.01779	0.03052	0.04326	0.03052	0.03052
1.671	-0.02041	-0.03314	-0.02041	-0.02041	0.04326	-0.00767	0.03052	0.03052
1.672	-0.00767	0.01779	0.04326	0.05599	0.03052	0.05599	0.03052	0.04326
1.673	0.01779	-0.04587	-0.03314	-0.04587	0.03052	0.01779	-0.00767	0.06872
1.674	-0.03314	0.03052	0.04326	0.04326	0.01779	0.05599	0.05599	0.00506
1.675	0.00506	-0.03314	-0.04587	-0.00767	0.05599	0.03052	-0.00767	0.06872
1.676	-0.00767	0.03052	0.04326	0.01779	-0.00767	0.05599	0.06872	-0.00767
1.677	-0.02041	-0.04587	0.00506	0.00506	0.05599	-0.00767	0.03052	0.05599
1.678	-0.00767	0.03052	0.00506	0.00506	0.00506	0.06872	0.04326	0.03052
1.679	-0.03314	-0.04587	0.04326	0.00506	0.05599	0.00506	0.04326	0.03052
1.68	-0.02041	0.03052	-0.02041	0.00506	-0.00767	0.06872	0.03052	0.03052
1.681	-0.00767	-0.04587	0.03052	0.01779	0.06872	0.00506	0.05599	0.01779
1.682	0.03052	0.01779	-0.03314	0.04326	0.04326	0.03052	0.03052	0.03052
1.683	-0.03314	-0.00767	0.04326	-0.04587	0.04326	0.01779	0.05599	0.04326
1.684	0.00506	0.01779	-0.03314	0.04326	0.06872	0.06872	0.00506	0.00506
1.685	-0.04587	0.00506	0.01779	-0.03314	-0.00767	0.03052	0.06872	0.05599
1.686	-0.00767	-0.00767	-0.00767	0.04326	0.06872	0.06872	-0.00767	0.04326
1.687	-0.03314	-0.03314	0.01779	0.00506	0.00506	0.04326	0.01779	0.03052
1.688	-0.02041	-0.00767	0.01779	0.01779	0.05599	0.01779	0.04326	0.06872
1.689	-0.00767	-0.00767	0.00506	0.00506	0.04326	0.01779	0.03052	-0.02041
1.69	0.00506	-0.00767	0.01779	0.03052	0.03052	0.04326	0.04326	0.05599
1.691	0.00506	0.00506	0.00506	-0.03314	0.03052	0.06872	0.03052	0.00506
1.692	-0.00767	-0.00767	0.04326	0.04326	0.01779	-0.00767	0.04326	0.03052
1.693	0.00506	-0.02041	-0.02041	-0.03314	0.08145	0.01779	0.00506	0.03052
1.694	-0.04587	-0.00767	0.03052	0.05599	-0.02041	-0.00767	0.03052	0.01779
1.695	0.01779	0.00506	-0.03314	-0.02041	0.06872	0.06872	-0.00767	0.01779
1.696	0.00506	0.00506	0.04326	0.04326	0.04326	-0.00767	0.05599	-0.02041
1.697	-0.02041	-0.00767	-0.02041	0.00506	0.06872	0.06872	-0.00767	0.06872
1.698	0.01779	-0.02041	0.00506	0.04326	0.01779	-0.00767	0.05599	-0.00767
1.699	-0.0586	-0.00767	0.00506	-0.02041	0.06872	0.06872	-0.00767	0.06872
1.7	0.03052	-0.00767	-0.00767	0.03052	0.00506	-0.00767	0.06872	0.00506
1.701	-0.0586	0.01779	0.00506	-0.03314	0.08145	0.04326	-0.03314	0.05599
1.702	-0.00767	-0.04587	0.01779	0.04326	0.03052	0.03052	0.05599	0.03052
1.703	0.00506	-0.02041	0.03052	0.00506	0.03052	0.03052	0.01779	0.04326
1.704	-0.03314	-0.02041	-0.00767	0.01779	0.01779	0.03052	0.05599	0.01779
1.705	-0.00767	0.03052	0.03052	-0.03314	0.03052	0.01779	-0.00767	0.03052
1.706	-0.00767	-0.03314	-0.03314	0.01779	0.03052	0.03052	0.05599	0.04326
1.707	-0.00767	0.01779	0.04326	-0.02041	0.01779	0.04326	0.01779	0.04326
1.708	-0.04587	-0.02041	0.01779	0.04326	0.04326	0.03052	0.05599	0.04326
1.709	0.03052	-0.00767	0.00506	-0.03314	0.00506	0.04326	0.01779	0.03052
1.71	-0.03314	-0.03314	0.01779	0.03052	0.06872	0.05599	0.06872	0.05599
1.711	-0.00767	0.03052	-0.00767	-0.02041	-0.00767	0.03052	-0.00767	0.03052
1.712	0.00506	-0.03314	0.03052	0.03052	0.04326	0.03052	0.05599	0.01779
1.713	-0.02041	0.01779	-0.03314	-0.02041	0.04326	0.04326	-0.00767	0.01779
1.714	0.01779	-0.03314	0.05599	0.03052	0.04326	0.01779	0.04326	0.04326
1.715	-0.0586	0.01779	-0.03314	-0.00767	0.04326	0.03052	-0.00767	0.04326
1.716	0.01779	-0.03314	0.01779	0.01779	-0.00767	0.05599	0.05599	0.03052
1.717	-0.03314	0.01779	-0.02041	0.01779	0.08145	0.04326	-0.02041	0.04326
1.718	-0.00767	-0.03314	0.00506	-0.00767	0.01779	0.04326	0.06872	0.03052
1.719	-0.03314	0.01779	0.03052	0.01779	0.04326	0.06872	-0.00767	0.03052
1.72	0.00506	-0.00767	-0.03314	0.01779	0.00506	0.00506	0.04326	0.04326
1.721	-0.03314	0.03052	0.03052	0.00506	0.08145	0.03052	0.03052	0.01779
1.722	-0.02041	-0.04587	-0.02041	-0.00767	0.00506	0.05599	0.04326	0.03052
1.723	0.00506	0.01779	0.04326	0.05599	0.06872	0.01779	0.03052	0.04326
1.724	-0.04587	0.00506	-0.03314	0.01779	-0.00767	0.04326	0.00506	-0.00767
1.725	0.01779	0.00506	0.00506	0.00506	0.06872	0.01779	0.01779	0.05599
1.726	-0.0586	-0.03314	-0.02041	-0.00767	0.00506	0.01779	0.04326	0.01779
1.727	-0.00767	0.04326	0.04326	0.01779	0.04326	0.03052	0.03052	0.01779
1.728	-0.02041	-0.02041	-0.00767	0.03052	0.03052	0.01779	0.03052	0.03052
1.729	0.00506	0.03052	-0.00767	0.00506	-0.00767	0.04326	0.03052	0.04326
1.73	-0.00767	-0.03314	0.00506	-0.00767	0.05599	0.04326	0.03052	0.04326
1.731	-0.04587	0.03052	0.01779	0.00506	-0.00767	0.06872	0.05599	0.00506
1.732	0.01779	-0.03314	0.01779	-0.00767	0.06872	0.03052	0.01779	0.03052
1.733	-0.00767	0.01779	-0.03314	0.00506	0.03052	0.03052	0.05599	0.03052
1.734	-0.00767	-0.03314	0.03052	-0.00767	0.06872	0.01779	-0.00767	0.01779
1.735	-0.02041	0.04326	0.00506	0.00506	0.03052	0.03052	0.05599	0.04326
1.736	-0.02041	-0.00767	0.00506	0.01779	0.06872	0.01779	0.03052	0.03052
1.737	0.03052	-0.00767	0.00506	0.04326	-0.00767	0.03052	0.04326	-0.02041
1.738	-0.04587	-0.02041	0.01779	0.00506	0.06872	0.04326	0.03052	0.06872
1.739	0.03052	-0.00767	0.04326	0.04326	0.00506	0.03052	0.03052	0.03052
1.74	-0.03314	0.01779	-0.03314	0.01779	0.06872	-0.00767	0.01779	0.06872
1.741	0.01779	-0.00767	0.01779	0.01779	0.04326	0.04326	0.05599	-0.00767
1.742	-0.0586	-0.04587	0.00506	0.01779	0.03052	-0.00767	0.03052	0.06872
1.743	-0.00767	-0.00767	0.01779	0.01779	0.03052	0.06872	0.04326	-0.02041
1.744	0.03052	-0.04587	0.03052	0.00506	-0.00767	-0.02041	0.03052	0.04326
1.745	-0.00767	-0.02041	-0.03314	0.00506	0.04326	0.04326	0.06872	0.04326
1.746	0.01779	0.00506	0.04326	0.04326	0.00506	0.00506	-0.00767	0.00506
1.747	-0.03314	0.01779	-0.02041	-0.00767	0.06872	0.06872	0.05599	0.04326
1.748	0.01779	0.01779	0.01779	0.03052	0.00506	0.00506	-0.02041	0.03052
1.749	-0.00767	-0.00767	-0.03314	-0.03314	0.03052	0.06872	0.08145	0.04326
1.75	-0.00767	0.00506	0.00506	0.03052	-0.00767	0.01779	-0.02041	0.03052
1.751	0.01779	-0.00767	0.00506	-0.02041	0.03052	0.01779	0.05599	0.03052
1.752	-0.04587	-0.00767	0.01779	0.04326	0.03052	0.03052	-0.00767	0.04326
1.753	0.03052	0.00506	0.04326	-0.03314	0.03052	0.03052	0.06872	0.01779
1.754	-0.02041	0.03052	-0.03314	0.04326	0.04326	0.05599	-0.00767	-0.00767
1.755	-0.00767	0.00506	0.04326	-0.02041	0.04326	0.00506	0.04326	0.06872
1.756	-0.00767	-0.03314	-0.02041	0.00506	0.01779	0.06872	0.01779	0.01779
1.757	-0.04587	0.00506	0.04326	-0.00767	0.03052	0.00506	0.03052	0.04326
1.758	0.00506	0.00506	-0.02041	0.04326	0.06872	0.05599	0.03052	0.04326
1.759	-0.04587	0.00506	0.01779	-0.03314	-0.02041	-0.00767	0.04326	0.03052
1.76	0.01779	-0.03314	-0.02041	0.05599	0.04326	0.06872	0.03052	0.04326
1.761	-0.00767	-0.00767	0.01779	-0.00767	0.03052	0.00506	0.01779	0.01779
1.762	0.00506	0.01779	-0.02041	0.04326	0.04326	0.04326	0.03052	0.04326
1.763	-0.02041	-0.00767	0.03052	-0.02041	0.03052	-0.00767	0.03052	0.03052
1.764	-0.02041	-0.00767	-0.03314	0.04326	0.04326	0.04326	0.03052	0.03052
1.765	0.01779	0.00506	0.03052	-0.02041	0.00506	-0.02041	0.01779	0.04326
1.766	-0.04587	0.00506	-0.02041	0.00506	-0.00767	0.05599	0.05599	0.04326
1.767	0.01779	-0.04587	0.03052	0.00506	0.04326	-0.02041	0.03052	0.00506
1.768	-0.04587	0.03052	-0.02041	-0.00767	-0.02041	0.06872	0.03052	0.05599
1.769	0.04326	-0.03314	0.03052	0.01779	0.05599	0.01779	0.01779	0.03052
1.77	-0.0586	0.01779	-0.02041	0.03052	0.01779	0.03052	0.01779	0.04326
1.771	0.04326	-0.0586	0.00506	-0.00767	0.03052	0.00506	0.01779	0.06872
1.772	-0.00767	0.01779	0.01779	0.01779	0.03052	0.05599	0.03052	0.00506
1.773	0.00506	-0.03314	0.04326	-0.03314	0.03052	0.04326	0.01779	0.06872
1.774	0.00506	0.01779	-0.03314	0.04326	0.04326	0.01779	0.03052	0.04326
1.775	0.00506	-0.00767	0.00506	-0.03314	0.03052	0.05599	0.03052	0.04326
1.776	-0.00767	0.01779	0.00506	0.03052	0.04326	0.04326	0.03052	0.03052
1.777	-0.00767	-0.03314	0.00506	-0.04587	0.03052	0.08145	0.03052	0.04326
1.778	-0.02041	0.01779	0.00506	0.03052	0.01779	0.01779	0.00506	-0.02041
1.779	-0.00767	-0.02041	0.03052	-0.02041	0.00506	0.03052	0.03052	0.06872
1.78	0.01779	0.03052	0.00506	0.04326	0.04326	0.01779	0.03052	-0.00767
1.781	-0.03314	-0.04587	-0.00767	-0.02041	0.01779	0.06872	0.01779	0.05599
1.782	0.01779	0.00506	0.00506	0.04326	0.06872	0.00506	0.04326	-0.00767
1.783	-0.03314	-0.00767	-0.00767	-0.03314	0.01779	0.06872	0.01779	0.06872
1.784	0.01779	-0.00767	0.00506	0.03052	0.03052	-0.00767	0.03052	0.00506
1.785	-0.03314	-0.04587	0.00506	-0.02041	0.03052	0.05599	0.01779	0.05599
1.786	0.03052	0.03052	0.00506	0.04326	0.04326	0.00506	0.03052	0.01779
1.787	-0.02041	-0.03314	0.00506	-0.03314	0.04326	0.05599	0.04326	0.03052
1.788	-0.00767	0.04326	0.04326	0.05599	-0.00767	0.00506	0.03052	0.04326
1.789	0.03052	-0.03314	-0.03314	-0.03314	0.04326	0.05599	0.00506	0.01779
1.79	-0.04587	0.03052	0.03052	0.00506	0.01779	-0.02041	0.06872	0.05599
1.791	0.01779	-0.04587	-0.02041	-0.00767	0.04326	0.04326	-0.02041	0.03052
1.792	-0.03314	0.03052	0.03052	0.00506	0.01779	0.01779	0.06872	0.03052
1.793	0.01779	-0.04587	-0.03314	0.00506	0.01779	0.06872	-0.03314	0.04326
1.794	-0.03314	0.01779	0.00506	0.00506	0.01779	0.00506	0.06872	0.00506
1.795	0.00506	-0.02041	0.00506	-0.02041	-0.00767	0.06872	-0.00767	0.05599
1.796	-0.02041	0.00506	-0.00767	0.03052	0.04326	-0.02041	0.04326	0.00506
1.797	-0.04587	-0.03314	-0.02041	0.01779	-0.02041	0.06872	-0.00767	0.05599
1.798	0.04326	0.03052	0.03052	0.00506	0.05599	0.00506	0.06872	0.00506
1.799	-0.0586	-0.04587	-0.03314	0.00506	0.01779	0.06872	-0.00767	0.06872
1.8	0.01779	0.03052	-0.00767	0.01779	0.03052	0.00506	0.06872	-0.00767
1.801	0.00506	-0.02041	-0.00767	0.01779	0.04326	0.04326	0.00506	0.06872
1.802	-0.02041	-0.02041	0.01779	-0.03314	0.03052	-0.02041	0.05599	0.01779
1.803	0.00506	-0.03314	-0.02041	0.03052	0.03052	0.04326	-0.00767	0.04326
1.804	-0.0586	0.01779	0.04326	-0.02041	0.03052	0.03052	0.04326	0.04326
1.805	0.00506	-0.02041	-0.02041	0.03052	0.04326	0.03052	0.03052	0.01779
1.806	-0.0586	-0.00767	0.03052	-0.02041	-0.03314	0.03052	0.01779	0.03052
1.807	0.01779	0.01779	0.00506	0.00506	0.05599	-0.00767	0.06872	-0.00767
1.808	-0.04587	0.00506	-0.00767	-0.00767	-0.02041	0.06872	-0.02041	0.05599
1.809	0.01779	0.00506	-0.02041	0.00506	0.05599	0.04326	0.05599	0.03052
1.81	-0.03314	-0.00767	-0.00767	-0.00767	-0.02041	0.01779	-0.00767	0.03052
1.811	0.01779	0.00506	0.01779	0.00506	0.06872	0.04326	0.01779	0.03052
1.812	-0.0586	0.00506	0.00506	-0.00767	-0.03314	0.01779	0.03052	0.03052
1.813	0.01779	0.01779	-0.02041	0.01779	0.01779	0.01779	0.01779	0.01779
1.814	-0.03314	-0.0586	0.01779	0.00506	0.03052	0.03052	0.01779	0.04326
1.815	0.01779	0.01779	-0.00767	0.00506	0.01779	0.04326	0.06872	0.01779
1.816	-0.02041	-0.03314	0.00506	0.00506	0.03052	0.00506	-0.00767	0.03052
1.817	0.01779	0.01779	0.00506	0.00506	0.01779	0.08145	0.06872	0.03052
1.818	-0.02041	-0.04587	0.01779	0.01779	0.06872	0.04326	0.00506	0.00506
1.819	-0.03314	0.01779	0.00506	0.01779	0.00506	0.01779	0.06872	0.01779
1.82	-0.00767	-0.03314	-0.00767	-0.03314	0.04326	0.03052	-0.00767	0.00506
1.821	-0.02041	0.01779	0.00506	0.05599	-0.00767	0.01779	0.05599	0.06872
1.822	-0.02041	-0.04587	0.00506	-0.02041	0.06872	0.01779	0.00506	-0.00767
1.823	-0.00767	0.01779	0.01779	0.04326	0.00506	0.01779	0.06872	0.06872
1.824	-0.02041	-0.03314	0.01779	-0.04587	0.04326	0.03052	0.00506	-0.00767
1.825	-0.04587	0.01779	0.00506	0.00506	0.00506	0.03052	0.06872	0.04326
1.826	0.00506	-0.02041	0.01779	-0.02041	0.01779	0.03052	0.01779	0.01779
1.827	-0.04587	0.04326	0.00506	0.00506	-0.02041	0.01779	0.04326	0.06872
1.828	0.01779	-0.00767	0.04326	0.00506	0.01779	0.06872	0.03052	0.01779
1.829	-0.03314	0.00506	-0.00767	0.03052	0.01779	0.03052	0.04326	0.05599
1.83	-0.02041	0.01779	0.01779	-0.03314	0.04326	0.04326	0.03052	0.03052
1.831	-0.00767	-0.00767	0.00506	0.01779	0.03052	-0.02041	0.01779	0.04326
1.832	0.01779	0.01779	0.00506	-0.03314	0.01779	0.05599	0.04326	0.01779
1.833	-0.04587	-0.04587	-0.00767	0.03052	0.01779	-0.00767	0.01779	0.00506
1.834	0.01779	0.03052	0.00506	-0.00767	0.00506	0.05599	0.03052	0.03052
1.835	-0.04587	-0.04587	0.01779	0.00506	0.06872	-0.00767	0.03052	0.05599
1.836	0.00506	0.01779	-0.00767	-0.04587	-0.00767	0.06872	0.01779	-0.00767
1.837	-0.04587	-0.03314	0.01779	-0.00767	0.01779	-0.03314	0.04326	0.06872
1.838	-0.02041	0.01779	-0.00767	-0.00767	-0.00767	0.03052	0.01779	0.00506
1.839	-0.02041	-0.04587	0.01779	-0.00767	0.01779	0.01779	0.04326	0.05599
1.84	-0.00767	0.01779	-0.03314	0.01779	0.03052	0.04326	0.03052	-0.00767
1.841	0.01779	-0.00767	0.00506	-0.02041	0.03052	0.03052	0.03052	0.06872
1.842	-0.0586	-0.02041	-0.03314	0.04326	0.03052	0.03052	0.04326	0.03052
1.843	0.03052	-0.00767	0.01779	-0.00767	0.03052	0.04326	0.03052	0.04326
1.844	-0.0586	-0.00767	-0.00767	0.04326	0.01779	0.00506	0.05599	0.01779
1.845	0.01779	0.00506	0.04326	-0.03314	0.04326	0.00506	-0.02041	0.04326
1.846	-0.04587	0.00506	-0.04587	0.04326	0.03052	0.03052	0.05599	0.06872
1.847	0.01779	0.00506	0.03052	-0.03314	0.04326	0.03052	-0.02041	-0.00767
1.848	-0.02041	0.00506	-0.03314	0.04326	0.01779	0.04326	0.06872	0.06872
1.849	-0.03314	-0.00767	0.03052	-0.02041	0.03052	0.06872	0.00506	-0.00767
1.85	-0.04587	-0.02041	-0.02041	0.03052	0.03052	0.01779	0.01779	0.01779
1.851	0.01779	-0.00767	0.03052	-0.03314	0.03052	0.04326	0.03052	0.04326
1.852	-0.03314	0.00506	-0.02041	0.03052	0.05599	0.01779	0.03052	0.01779
1.853	0.01779	-0.00767	0.00506	-0.03314	-0.02041	0.01779	0.03052	0.03052
1.854	-0.04587	0.00506	0.00506	0.00506	0.06872	0.00506	0.01779	0.03052
1.855	0.03052	-0.00767	0.00506	-0.00767	0.00506	0.04326	0.01779	-0.00767
1.856	-0.03314	-0.02041	0.01779	0.00506	0.05599	-0.00767	-0.00767	0.03052
1.857	0.01779	0.00506	-0.03314	-0.02041	-0.00767	0.06872	0.06872	0.03052
1.858	-0.04587	-0.03314	0.01779	0.04326	0.03052	0.03052	-0.02041	0.04326
1.859	-0.00767	0.01779	-0.03314	-0.03314	0.01779	0.03052	0.06872	0.00506
1.86	-0.00767	0.00506	0.03052	0.01779	0.01779	0.04326	-0.00767	0.04326
1.861	-0.00767	-0.02041	-0.03314	0.01779	0.01779	0.03052	0.06872	-0.00767
1.862	-0.02041	-0.00767	0.06872	0.00506	0.01779	0.03052	-0.00767	0.06872
1.863	-0.02041	0.01779	-0.02041	0.01779	0.01779	0.05599	0.06872	0.03052
1.864	0.01779	0.00506	-0.00767	0.00506	0.03052	-0.00767	0.01779	0.06872
1.865	-0.03314	-0.02041	-0.03314	0.01779	0.01779	0.06872	0.05599	-0.03314
1.866	-0.03314	-0.02041	0.05599	0.00506	0.03052	0.01779	0.00506	0.05599
1.867	-0.03314	0.00506	-0.03314	0.01779	0.04326	0.05599	0.01779	-0.00767
1.868	-0.00767	-0.00767	0.04326	0.00506	0.03052	0.04326	0.03052	0.06872
1.869	-0.02041	-0.00767	-0.03314	0.01779	0.05599	0.01779	0.01779	0.00506
1.87	-0.00767	-0.02041	0.04326	-0.00767	-0.02041	0.01779	0.01779	0.06872
1.871	-0.00767	-0.00767	-0.00767	0.01779	0.06872	0.01779	0.01779	-0.00767
1.872	-0.02041	-0.04587	0.03052	0.00506	-0.00767	0.05599	0.04326	0.06872
1.873	-0.02041	0.03052	-0.03314	-0.00767	0.05599	0.04326	0.05599	-0.00767
1.874	-0.04587	0.00506	0.00506	-0.02041	0.03052	0.00506	-0.00767	0.04326
1.875	0.00506	-0.00767	0.00506	0.01779	0.01779	0.06872	0.06872	0.04326
1.876	-0.04587	-0.03314	0.00506	-0.00767	0.01779	-0.02041	-0.00767	0.03052
1.877	-0.00767	-0.00767	0.05599	0.01779	0.06872	0.03052	0.06872	0.03052
1.878	-0.02041	0.00506	-0.03314	-0.03314	-0.03314	0.03052	0.03052	0.03052
1.879	-0.02041	0.01779	0.04326	0.03052	0.05599	0.03052	0.06872	-0.00767
1.88	-0.00767	-0.02041	0.00506	-0.02041	-0.00767	0.01779	0.03052	0.05599
1.881	-0.00767	0.03052	0.00506	0.03052	0.04326	0.03052	0.06872	0.01779
1.882	0.01779	-0.03314	0.00506	-0.03314	0.03052	0.03052	0.03052	0.01779
1.883	-0.04587	0.01779	0.01779	0.03052	0.03052	0.01779	0.01779	0.03052
1.884	0.03052	-0.04587	0.00506	-0.02041	0.01779	0.01779	0.03052	0.03052
1.885	-0.04587	0.03052	0.00506	0.04326	0.03052	0.03052	0.01779	0.01779
1.886	0.04326	-0.04587	0.01779	-0.03314	0.01779	0.03052	0.03052	0.04326
1.887	-0.02041	0.01779	0.00506	0.00506	0.01779	0.03052	0.03052	0.04326
1.888	0.01779	0.00506	0.00506	0.01779	0.01779	0.01779	0.03052	0.03052
1.889	-0.0586	-0.00767	-0.00767	0.01779	0.03052	0.01779	0.04326	0.03052
1.89	0.01779	-0.03314	0.01779	0.01779	0.05599	0.04326	0.04326	0.01779
1.891	-0.04587	-0.00767	0.00506	0.03052	-0.03314	0.04326	0.01779	0.04326
1.892	0.00506	0.00506	0.01779	-0.03314	0.05599	0.04326	0.06872	0.01779
1.893	-0.00767	0.00506	0.00506	0.04326	-0.00767	0.01779	0.00506	0.01779
1.894	-0.00767	-0.00767	0.00506	-0.03314	0.04326	0.01779	0.01779	0.00506
1.895	0.01779	0.00506	0.00506	0.00506	0.00506	0.00506	0.04326	0.03052
1.896	-0.04587	0.00506	0.00506	0.01779	0.01779	0.04326	0.03052	0.03052
1.897	-0.00767	-0.00767	-0.00767	0.01779	0.00506	0.03052	0.03052	0.04326
1.898	-0.00767	0.00506	0.01779	0.00506	0.00506	0.03052	0.03052	0.01779
1.899	-0.00767	-0.02041	-0.00767	-0.02041	0.00506	0.04326	0.00506	0.03052
1.9	0.01779	-0.00767	0.01779	0.04326	-0.02041	0.04326	0.06872	0.03052
1.901	-0.03314	-0.00767	-0.04587	-0.04587	0.00506	0.01779	-0.02041	0.03052
1.902	0.00506	-0.04587	0.03052	0.01779	0.01779	0.03052	0.06872	0.01779
1.903	-0.00767	0.04326	0.01779	-0.02041	0.04326	0.04326	-0.00767	0.03052
1.904	-0.04587	-0.03314	0.01779	0.04326	-0.02041	0.03052	0.06872	-0.02041
1.905	0.03052	0.01779	-0.04587	-0.02041	0.04326	0.04326	-0.00767	0.04326
1.906	-0.04587	0.00506	0.04326	0.04326	-0.02041	0.00506	0.05599	-0.00767
1.907	-0.00767	-0.00767	-0.00767	0.00506	0.05599	0.06872	-0.00767	0.05599
1.908	-0.00767	0.00506	0.00506	0.00506	-0.02041	0.01779	0.05599	0.00506
1.909	0.01779	0.01779	-0.03314	0.01779	0.01779	0.05599	-0.00767	0.05599
1.91	-0.00767	-0.00767	0.00506	0.00506	0.03052	0.03052	0.05599	-0.00767
1.911	0.01779	0.01779	-0.02041	0.01779	0.01779	0.03052	0.01779	0.06872
1.912	-0.00767	-0.03314	0.04326	0.03052	0.01779	0.04326	0.03052	0.00506
1.913	-0.00767	0.01779	-0.03314	-0.03314	0.03052	0.01779	0.06872	0.05599
1.914	-0.00767	-0.00767	0.00506	0.01779	0.01779	0.04326	-0.00767	0.01779
1.915	-0.00767	0.01779	-0.02041	0.00506	0.01779	0.03052	0.06872	0.06872
1.916	-0.00767	0.00506	0.04326	0.01779	0.00506	0.01779	0.03052	0.00506
1.917	-0.03314	-0.03314	-0.00767	0.00506	0.01779	0.04326	0.03052	0.04326
1.918	0.01779	0.03052	0.00506	0.01779	0.01779	0.04326	0.03052	0.01779
1.919	-0.04587	-0.03314	-0.03314	0.01779	0.03052	0.00506	0.06872	0.05599
1.92	-0.00767	0.05599	0.03052	0.00506	0.06872	0.04326	0.00506	0.03052
1.921	-0.02041	-0.04587	-0.03314	0.01779	-0.02041	0.06872	0.06872	0.03052
1.922	-0.02041	0.03052	0.03052	0.00506	0.04326	-0.02041	-0.00767	0.04326
1.923	-0.02041	-0.00767	-0.00767	0.01779	0.00506	0.06872	0.06872	0.03052
1.924	0.00506	0.03052	0.03052	0.00506	0.05599	0.00506	-0.00767	0.01779
1.925	0.04326	-0.03314	-0.02041	0.01779	0.00506	0.04326	0.06872	0.01779
1.926	-0.03314	0.03052	0.01779	0.01779	0.04326	-0.00767	-0.00767	0.04326
1.927	-0.00767	-0.03314	-0.03314	0.00506	0.01779	0.06872	0.05599	0.01779
1.928	0.00506	0.03052	0.01779	0.03052	0.04326	-0.02041	-0.00767	0.03052
1.929	-0.04587	-0.03314	-0.02041	-0.02041	0.03052	0.05599	0.03052	0.01779
1.93	0.00506	0.01779	-0.00767	0.04326	0.03052	-0.00767	0.01779	0.04326
1.931	-0.02041	-0.02041	-0.02041	-0.02041	0.01779	0.04326	0.01779	0.03052
1.932	-0.00767	0.03052	0.01779	0.01779	0.01779	-0.00767	0.01779	0.03052
1.933	-0.00767	-0.03314	-0.02041	-0.03314	0.01779	0.06872	0.04326	-0.00767
1.934	-0.04587	0.03052	0.00506	0.00506	0.01779	-0.00767	0.03052	0.05599
1.935	0.01779	-0.04587	-0.00767	0.01779	0.03052	0.06872	0.04326	-0.00767
1.936	0.00506	0.03052	0.01779	0.01779	0.01779	-0.00767	0.01779	0.04326
1.937	0.00506	-0.03314	-0.03314	0.00506	0.00506	0.06872	0.04326	0.00506
1.938	-0.00767	0.03052	0.00506	0.00506	-0.00767	0.01779	0.00506	0.06872
1.939	-0.02041	-0.04587	0.03052	0.00506	0.05599	0.06872	0.06872	0.03052
1.94	0.03052	0.04326	-0.00767	-0.00767	0.00506	-0.00767	0.00506	0.03052
1.941	-0.03314	-0.04587	0.00506	-0.00767	0.03052	0.05599	0.01779	0.03052
1.942	0.01779	0.01779	-0.00767	0.04326	-0.02041	-0.00767	0.01779	0.05599
1.943	-0.02041	0.00506	0.01779	-0.00767	0.01779	0.01779	0.03052	0.00506
1.944	-0.00767	0.01779	0.01779	-0.00767	0.00506	0.03052	0.03052	0.06872
1.945	-0.00767	-0.04587	0.00506	0.01779	0.06872	0.01779	0.01779	0.00506
1.946	-0.00767	0.01779	-0.00767	0.01779	-0.00767	0.03052	0.01779	0.06872
1.947	0.00506	-0.00767	0.00506	-0.00767	0.06872	0.03052	0.03052	-0.00767
1.948	-0.00767	-0.02041	-0.02041	0.00506	0.04326	0.01779	0.01779	0.04326
1.949	-0.00767	0.01779	0.04326	0.00506	0.06872	0.00506	0.03052	0.00506
1.95	-0.03314	-0.00767	0.00506	-0.02041	-0.02041	0.06872	0.06872	0.04326
1.951	0.01779	0.00506	0.03052	0.00506	0.06872	-0.02041	0.00506	0.00506
1.952	-0.03314	-0.00767	-0.03314	0.04326	0.00506	0.06872	0.05599	0.06872
1.953	0.03052	0.00506	-0.00767	0.00506	0.06872	-0.00767	-0.00767	-0.00767
1.954	-0.04587	0.01779	0.00506	0.04326	0.00506	0.06872	0.06872	0.06872
1.955	-0.02041	0.01779	0.03052	-0.03314	0.05599	0.05599	-0.00767	0.00506
1.956	0.01779	-0.03314	-0.03314	0.05599	0.00506	0.00506	0.06872	0.05599
1.957	-0.0586	-0.02041	0.03052	0.00506	0.06872	0.03052	0.00506	-0.00767
1.958	0.00506	-0.00767	-0.03314	0.00506	-0.02041	0.00506	0.03052	0.05599
1.959	0.00506	0.01779	0.00506	0.03052	0.01779	0.03052	0.01779	-0.02041
1.96	-0.00767	-0.00767	0.01779	-0.00767	-0.02041	0.03052	0.03052	0.03052
1.961	0.00506	0.03052	-0.00767	0.00506	0.01779	0.04326	0.00506	0.01779
1.962	-0.03314	0.01779	0.00506	0.00506	0.03052	0.03052	0.03052	0.03052
1.963	0.01779	-0.00767	-0.00767	0.00506	0.03052	0.03052	0.00506	0.06872
1.964	-0.0586	-0.02041	0.00506	-0.03314	0.01779	0.01779	0.03052	0.00506
1.965	0.01779	-0.03314	-0.00767	0.03052	0.01779	0.04326	0.04326	0.06872
1.966	-0.03314	0.00506	-0.00767	-0.03314	0.03052	0.01779	0.04326	-0.02041
1.967	-0.00767	0.00506	0.01779	0.00506	0.01779	0.03052	0.03052	0.05599
1.968	-0.00767	-0.00767	0.01779	0.00506	0.03052	-0.00767	0.01779	-0.00767
1.969	-0.02041	-0.00767	0.01779	0.00506	0.04326	0.05599	0.03052	0.03052
1.97	-0.02041	-0.02041	-0.00767	0.00506	0.01779	-0.00767	0.00506	0.04326
1.971	-0.02041	-0.00767	-0.00767	-0.00767	0.01779	0.05599	0.06872	0.01779
1.972	-0.00767	-0.03314	0.00506	0.01779	0.05599	0.00506	-0.00767	0.01779
1.973	-0.00767	0.00506	0.00506	0.00506	0.03052	0.05599	0.04326	0.03052
1.974	-0.02041	-0.02041	-0.02041	0.00506	0.03052	-0.00767	-0.00767	0.03052
1.975	-0.03314	0.00506	-0.02041	-0.00767	0.03052	0.06872	0.06872	0.01779
1.976	0.03052	-0.00767	0.01779	-0.00767	0.03052	0.00506	-0.00767	0.04326
1.977	-0.02041	-0.00767	-0.00767	-0.02041	0.01779	0.05599	0.06872	0.04326
1.978	-0.03314	-0.02041	0.01779	0.01779	0.03052	-0.00767	-0.00767	0.00506
1.979	-0.04587	-0.02041	0.03052	0.01779	0.03052	0.04326	0.05599	0.05599
1.98	-0.02041	-0.02041	0.01779	0.01779	0.04326	0.04326	-0.00767	0.04326
1.981	0.00506	0.00506	0.00506	0.00506	0.03052	0.04326	0.05599	0.03052
1.982	-0.0586	-0.00767	-0.00767	0.00506	0.04326	0.00506	0.03052	0.03052
1.983	0.01779	0.00506	0.03052	0.01779	0.03052	0.01779	0.03052	0.03052
1.984	-0.00767	-0.00767	0.00506	0.00506	0.04326	0.03052	0.01779	0.03052
1.985	-0.00767	-0.00767	0.01779	0.01779	0.00506	0.01779	0.03052	0.03052
1.986	-0.02041	-0.00767	0.01779	-0.00767	0.01779	0.01779	0.03052	0.03052
1.987	-0.03314	-0.02041	-0.02041	0.01779	0.01779	0.03052	0.03052	0.03052
1.988	0.03052	-0.00767	0.03052	0.00506	0.05599	0.03052	0.03052	0.03052
1.989	-0.04587	-0.02041	-0.02041	-0.00767	0.04326	0.03052	0.03052	0.04326
1.99	0.01779	-0.00767	0.03052	0.00506	0.03052	0.01779	0.03052	0.03052
1.991	-0.04587	0.00506	-0.03314	0.00506	0.03052	0.03052	0.01779	0.01779
1.992	-0.00767	-0.00767	0.03052	0.01779	0.05599	0.03052	0.01779	0.03052
1.993	-0.04587	-0.02041	-0.02041	0.01779	-0.00767	0.03052	0.03052	0.03052
1.994	0.01779	0.00506	0.01779	0.04326	0.06872	0.03052	0.03052	0.03052
1.995	0.00506	0.01779	-0.03314	0.01779	0.03052	0.01779	0.00506	0.04326
1.996	-0.04587	-0.00767	0.01779	0.01779	0.01779	0.01779	0.05599	0.03052
[truncated: 1,003 more rows]

## Sheet: b
Figure 7 b
pH dependencies
biNHA2∆N
	pH 7.5	pH 8.5	pH 6.5
0	-0.02041	-0.03314	0.04326
0.001	0.05599	0.03052	0.03052
0.002	-0.03314	0.01779	0.03052
0.003	-0.00767	-0.00767	-0.00767
0.004	0.01779	0.01779	0.06872
0.005	0.00506	0.00506	-0.00767
0.006	0.01779	-0.03314	0.06872
0.007	0.04326	0.05599	-0.00767
0.008	-0.02041	-0.03314	0.05599
0.009	0.00506	0.03052	0.01779
0.01	0.01779	0.00506	0.05599
0.011	0.01779	0.00506	0.03052
0.012	-0.02041	0.03052	0.01779
0.013	0.05599	0.01779	0.01779
0.014	0.01779	-0.02041	0.03052
0.015	0.01779	-0.00767	0.06872
0.016	0.00506	0.01779	-0.00767
0.017	-0.00767	0.00506	0.05599
0.018	0.01779	0.00506	0.00506
0.019	0.00506	-0.00767	0.05599
0.02	0.05599	0.00506	-0.03314
0.021	-0.02041	0.01779	0.05599
0.022	0.04326	0.03052	-0.00767
0.023	-0.00767	0.05599	0.03052
0.024	0.05599	-0.03314	0.03052
0.025	0.01779	0.03052	0.01779
0.026	0.06872	-0.02041	0.03052
0.027	-0.03314	0.04326	0.06872
0.028	0.05599	-0.02041	0.04326
0.029	0.01779	0.01779	0.06872
0.03	0.03052	0.00506	-0.00767
0.031	0.01779	0.00506	0.05599
0.032	0.01779	0.00506	0.04326
0.033	0.04326	0.00506	0.01779
0.034	-0.02041	0.00506	0.04326
0.035	0.04326	0.01779	0.01779
0.036	-0.00767	0.00506	0.01779
0.037	0.04326	0.00506	0.03052
0.038	0.00506	-0.00767	0.03052
0.039	0.04326	0.03052	0.03052
0.04	-0.00767	0.01779	0.03052
0.041	0.04326	0.00506	0.01779
0.042	-0.00767	0.01779	0.01779
0.043	0.00506	0.01779	0.03052
0.044	0.03052	0.01779	0.03052
0.045	0.01779	0.01779	0.01779
0.046	0.06872	0.01779	0.04326
0.047	-0.02041	0.00506	0.04326
0.048	0.06872	0.01779	0.01779
0.049	-0.02041	0.01779	0.04326
0.05	0.06872	0.00506	0.03052
0.051	-0.00767	0.00506	0.03052
0.052	0.04326	-0.02041	0.01779
0.053	0.00506	0.01779	0.01779
0.054	0.04326	0.01779	0.03052
0.055	0.00506	0.04326	0.04326
0.056	0.04326	-0.04587	0.03052
0.057	-0.03314	0.03052	0.04326
0.058	0.04326	-0.04587	0.03052
0.059	0.03052	0.05599	0.03052
0.06	0.01779	-0.02041	0.01779
0.061	0.03052	0.05599	0.03052
0.062	0.01779	-0.02041	0.05599
0.063	0.01779	0.03052	0.00506
0.064	-0.00767	-0.02041	0.06872
0.065	0.01779	0.03052	0.03052
0.066	0.03052	0.01779	0.06872
0.067	0.04326	0.03052	-0.00767
0.068	-0.02041	-0.03314	0.05599
0.069	0.04326	0.04326	0.00506
0.07	-0.00767	-0.00767	0.06872
0.071	0.04326	-0.00767	0.00506
0.072	0.00506	-0.02041	0.04326
0.073	0.03052	0.03052	0.03052
0.074	-0.00767	-0.02041	0.01779
0.075	0.01779	0.04326	0.00506
0.076	0.03052	-0.02041	0.05599
0.077	0.01779	0.03052	-0.00767
0.078	0.01779	-0.02041	0.04326
0.079	0.01779	0.05599	-0.00767
0.08	-0.00767	-0.03314	0.05599
0.081	0.05599	0.06872	-0.02041
0.082	0.01779	-0.02041	0.06872
0.083	0.06872	0.04326	0.00506
0.084	-0.03314	-0.00767	0.06872
0.085	0.06872	0.03052	0.00506
0.086	-0.02041	0.01779	0.05599
0.087	0.05599	0.00506	-0.02041
0.088	0.00506	0.01779	0.06872
0.089	0.04326	0.01779	-0.02041
0.09	-0.02041	0.01779	0.04326
0.091	0.03052	0.01779	0.04326
0.092	0.01779	0.00506	0.03052
0.093	0.01779	0.01779	0.03052
0.094	-0.03314	-0.02041	0.04326
0.095	0.05599	0.05599	0.01779
0.096	0.00506	-0.02041	0.03052
0.097	0.04326	0.04326	0.01779
0.098	-0.00767	-0.02041	0.03052
0.099	0.06872	0.00506	0.05599
0.1	-0.00767	-0.00767	0.01779
0.101	0.06872	0.04326	0.01779
0.102	-0.00767	-0.02041	0.00506
0.103	0.04326	0.04326	0.06872
0.104	-0.00767	0.00506	0.00506
0.105	0.04326	0.01779	0.01779
0.106	-0.02041	0.00506	0.01779
0.107	0.01779	0.01779	0.03052
0.108	0.01779	-0.02041	0.04326
0.109	0.03052	0.04326	0.04326
0.11	0.01779	0.00506	0.01779
0.111	0.01779	0.04326	0.00506
0.112	0.00506	-0.02041	0.03052
0.113	0.00506	0.06872	0.01779
0.114	0.03052	0.01779	0.01779
0.115	0.03052	0.01779	0.01779
0.116	0.05599	0.03052	0.03052
0.117	-0.00767	0.01779	0.04326
0.118	0.04326	0.01779	0.04326
0.119	-0.00767	0.01779	0.03052
0.12	0.04326	0.01779	0.03052
0.121	0.03052	-0.00767	0.01779
0.122	0.00506	0.04326	0.04326
0.123	0.01779	-0.00767	0.03052
0.124	0.01779	0.04326	0.03052
0.125	0.03052	-0.03314	0.01779
0.126	0.03052	0.06872	0.03052
0.127	0.01779	-0.02041	0.01779
0.128	0.03052	0.03052	0.01779
0.129	0.01779	-0.02041	0.06872
0.13	-0.02041	0.04326	-0.02041
0.131	0.04326	-0.03314	0.06872
0.132	0.00506	0.04326	0.00506
0.133	0.04326	-0.02041	0.05599
0.134	0.01779	0.01779	0.00506
0.135	0.03052	0.00506	0.05599
0.136	0.01779	0.03052	-0.00767
0.137	0.03052	-0.02041	0.05599
0.138	0.01779	0.01779	0.00506
0.139	0.01779	0.01779	0.06872
0.14	0.01779	0.01779	-0.03314
0.141	-0.00767	0.00506	0.06872
0.142	0.06872	0.01779	-0.00767
0.143	-0.00767	0.01779	0.03052
0.144	0.05599	0.01779	0.03052
0.145	0.01779	0.01779	0.03052
0.146	0.05599	0.01779	0.00506
0.147	0.03052	0.00506	0.06872
0.148	0.06872	0.00506	0.01779
0.149	-0.02041	0.04326	0.01779
0.15	0.04326	-0.00767	0.03052
0.151	-0.00767	0.03052	0.03052
0.152	0.04326	0.00506	0.00506
0.153	-0.02041	0.01779	0.05599
0.154	0.01779	0.00506	0.00506
0.155	-0.02041	0.01779	0.06872
0.156	0.06872	0.03052	-0.00767
0.157	-0.00767	0.00506	0.05599
0.158	0.05599	0.03052	-0.00767
0.159	0.03052	0.01779	0.06872
0.16	0.06872	0.01779	0.00506
0.161	-0.02041	0.01779	0.06872
0.162	0.06872	0.01779	0.01779
0.163	0.03052	-0.03314	0.01779
0.164	0.01779	0.04326	0.01779
0.165	0.00506	-0.02041	0.03052
0.166	0.04326	0.04326	0.06872
0.167	0.05599	-0.02041	0.00506
0.168	-0.02041	0.03052	0.06872
0.169	0.04326	-0.03314	-0.00767
0.17	0.01779	0.04326	0.04326
0.171	0.04326	-0.02041	0.03052
0.172	-0.00767	0.05599	0.01779
0.173	0.04326	-0.00767	0.06872
0.174	0.01779	0.04326	0.01779
0.175	0.03052	-0.02041	0.01779
0.176	0.03052	0.06872	0.04326
0.177	0.00506	0.00506	0.05599
0.178	0.01779	0.00506	-0.00767
0.179	0.00506	0.01779	0.06872
0.18	0.04326	0.06872	0.00506
0.181	-0.00767	-0.00767	0.01779
0.182	0.06872	0.06872	-0.00767
0.183	-0.00767	-0.00767	0.04326
0.184	0.06872	0.01779	0.01779
0.185	-0.00767	0.01779	0.03052
0.186	0.06872	0.00506	0.03052
0.187	-0.02041	0.06872	0.00506
0.188	0.04326	-0.03314	0.06872
0.189	-0.00767	0.05599	-0.00767
0.19	0.04326	-0.03314	0.04326
0.191	-0.00767	0.04326	-0.02041
0.192	0.04326	-0.03314	0.05599
0.193	-0.00767	0.05599	0.03052
0.194	0.05599	0.01779	0.01779
0.195	-0.02041	0.03052	0.03052
0.196	0.04326	0.00506	0.01779
0.197	0.04326	0.01779	0.04326
0.198	0.03052	0.01779	0.03052
0.199	0.01779	0.03052	0.03052
0.2	0.03052	0.00506	0.00506
0.201	0.04326	0.01779	0.06872
0.202	0.01779	0.00506	0.03052
0.203	0.01779	0.00506	0.01779
0.204	0.03052	-0.02041	0.04326
0.205	0.01779	0.06872	0.03052
0.206	-0.02041	-0.03314	0.03052
0.207	0.04326	0.04326	0.01779
0.208	-0.02041	-0.02041	0.03052
0.209	0.04326	0.01779	0.03052
0.21	-0.00767	-0.00767	0.03052
0.211	0.04326	0.01779	0.06872
0.212	-0.00767	0.03052	-0.00767
0.213	0.01779	0.04326	0.04326
0.214	0.03052	-0.00767	0.03052
0.215	0.04326	0.03052	0.06872
0.216	-0.00767	-0.03314	-0.02041
0.217	0.06872	0.00506	0.05599
0.218	-0.03314	0.01779	0.00506
0.219	0.03052	0.04326	0.06872
0.22	0.01779	0.00506	0.00506
0.221	0.03052	0.01779	0.06872
0.222	0.01779	0.03052	-0.00767
0.223	0.01779	-0.00767	0.03052
0.224	0.03052	0.05599	0.03052
0.225	-0.00767	0.01779	0.06872
0.226	0.05599	0.00506	0.00506
0.227	0.00506	0.03052	0.05599
0.228	0.05599	0.01779	0.00506
0.229	-0.02041	0.01779	0.06872
0.23	0.05599	0.01779	-0.02041
0.231	0.00506	0.01779	0.05599
0.232	0.01779	0.01779	-0.00767
0.233	0.01779	0.03052	0.05599
0.234	0.03052	0.01779	-0.00767
0.235	0.01779	0.04326	0.05599
0.236	0.01779	0.01779	-0.02041
0.237	0.04326	0.00506	0.06872
0.238	0.01779	0.01779	-0.02041
0.239	0.06872	0.06872	0.05599
0.24	-0.00767	0.04326	-0.02041
0.241	0.05599	0.01779	0.04326
0.242	-0.00767	-0.02041	0.01779
0.243	0.03052	0.03052	0.05599
0.244	0.01779	0.03052	0.00506
0.245	0.03052	0.01779	0.06872
0.246	0.01779	0.01779	-0.00767
0.247	-0.02041	0.01779	0.03052
0.248	0.05599	0.01779	-0.00767
0.249	0.03052	0.00506	0.03052
0.25	0.05599	0.01779	0.03052
0.251	0.00506	-0.02041	0.01779
0.252	0.03052	0.00506	0.00506
0.253	0.00506	0.01779	0.04326
0.254	0.01779	0.03052	-0.00767
0.255	0.00506	-0.00767	0.06872
0.256	0.01779	0.03052	-0.00767
0.257	0.05599	0.01779	0.06872
0.258	0.01779	0.06872	0.00506
0.259	0.05599	-0.03314	0.05599
0.26	0.00506	0.05599	0.00506
0.261	0.04326	-0.00767	0.05599
0.262	0.00506	0.05599	0.03052
0.263	0.04326	-0.02041	0.03052
0.264	0.00506	0.01779	0.04326
0.265	0.04326	0.03052	0.01779
0.266	0.03052	0.00506	0.04326
0.267	0.01779	0.01779	0.03052
0.268	0.01779	0.01779	0.01779
0.269	0.03052	0.01779	0.03052
0.27	0.03052	0.01779	0.03052
0.271	0.03052	0.01779	0.01779
0.272	0.01779	0.01779	0.01779
0.273	0.03052	0.03052	0.03052
0.274	0.05599	0.00506	0.01779
0.275	0.00506	0.01779	0.04326
0.276	0.01779	0.01779	0.03052
0.277	-0.00767	0.04326	0.04326
0.278	0.06872	-0.00767	0.01779
0.279	0.00506	0.04326	0.03052
0.28	0.05599	-0.02041	0.01779
0.281	0.01779	0.03052	0.04326
0.282	0.01779	-0.03314	0.06872
0.283	0.01779	0.05599	-0.00767
0.284	0.03052	-0.00767	0.05599
0.285	0.06872	0.05599	-0.00767
0.286	-0.02041	0.01779	0.08145
0.287	0.01779	0.01779	0.00506
0.288	0.01779	0.01779	0.03052
0.289	0.01779	0.04326	0.03052
0.29	0.01779	-0.02041	0.01779
0.291	0.00506	0.06872	0.03052
0.292	0.01779	-0.00767	0.04326
0.293	0.01779	0.01779	0.01779
0.294	0.03052	0.00506	0.03052
0.295	0.05599	0.01779	0.03052
0.296	-0.00767	0.01779	-0.00767
0.297	0.06872	0.01779	0.05599
0.298	-0.00767	0.03052	-0.00767
0.299	0.08145	0.01779	0.06872
0.3	-0.00767	0.01779	0.00506
0.301	0.05599	0.01779	0.03052
0.302	0.04326	0.04326	0.03052
0.303	0.05599	0.06872	0.06872
0.304	0.08145	0.11965	-0.00767
0.305	0.11965	0.20878	0.08145
0.306	0.18331	0.18331	0.01779
0.307	0.24697	0.2979	0.11965
0.308	0.28517	0.28517	0.11965
0.309	0.34883	0.28517	0.23424
0.31	0.31064	0.32337	0.23424
0.311	0.36157	0.36157	0.31064
0.312	0.32337	0.43796	0.24697
0.313	0.45069	0.48889	0.34883
0.314	0.47616	0.65441	0.31064
0.315	0.66714	0.70534	0.32337
0.316	0.71807	0.83266	0.36157
0.317	0.87086	0.94725	0.38703
0.318	0.88359	1.04911	0.42523
0.319	1.06185	1.12551	0.45069
0.32	1.06185	1.25283	0.47616
0.321	1.21463	1.30376	0.47616
0.322	1.34196	1.45655	0.56528
0.323	1.43108	1.45655	0.61621
0.324	1.54568	1.57114	0.69261
0.325	1.62207	1.54568	0.75627
0.326	1.72393	1.64754	0.769
0.327	1.76213	1.6348	0.78173
0.328	1.76213	1.72393	0.85813
0.329	1.74939	1.74939	0.83266
0.33	1.87672	1.77486	0.94725
0.331	1.85125	1.81306	0.98545
0.332	1.96584	1.78759	1.03638
0.333	1.91492	1.78759	1.04911
0.334	2.01677	1.73666	1.11278
0.335	1.88945	1.68573	1.06185
0.336	1.87672	1.6348	1.12551
0.337	1.673	1.49475	1.04911
0.338	1.60934	1.50748	1.03638
0.339	1.55841	1.49475	0.97272
0.34	1.60934	1.50748	0.93452
0.341	1.62207	1.35469	0.85813
0.342	1.53294	1.21463	0.88359
0.343	1.40562	1.08731	0.92179
0.344	1.25283	0.92179	0.85813
0.345	1.11278	0.769	0.75627
0.346	0.98545	0.67987	0.64168
0.347	0.88359	0.50162	0.57802
0.348	0.71807	0.42523	0.50162
0.349	0.60348	0.19604	0.41249
0.35	0.39976	0.10692	0.36157
0.351	0.2979	-0.135	0.3361
0.352	0.08145	-0.22412	0.17058
0.353	-0.00767	-0.45331	0.11965
0.354	-0.21139	-0.51697	-0.03314
0.355	-0.24959	-0.63156	-0.14773
0.356	-0.40238	-0.61883	-0.26232
0.357	-0.44057	-0.66976	-0.38964
0.358	-0.46604	-0.61883	-0.45331
0.359	-0.46604	-0.61883	-0.51697
0.36	-0.45331	-0.50424	-0.44057
0.361	-0.44057	-0.4915	-0.51697
0.362	-0.37691	-0.33872	-0.46604
0.363	-0.33872	-0.17319	-0.50424
0.364	-0.18593	-0.02041	-0.37691
0.365	-0.0968	0.11965	-0.41511
0.366	0.08145	0.20878	-0.31325
0.367	0.13238	0.22151	-0.27505
0.368	0.19604	0.18331	-0.23686
0.369	0.19604	0.14511	-0.18593
0.37	0.19604	0.11965	-0.16046
0.371	0.17058	0.13238	-0.135
0.372	0.17058	0.14511	-0.12226
0.373	0.17058	0.14511	-0.0968
0.374	0.17058	0.13238	-0.07134
0.375	0.18331	0.06872	-0.07134
0.376	0.18331	0.11965	-0.03314
0.377	0.15785	0.05599	-0.02041
0.378	0.15785	0.03052	0.00506
0.379	0.13238	-0.02041	-0.00767
0.38	0.09419	-0.04587	-0.00767
0.381	0.08145	-0.08407	0.00506
0.382	0.03052	-0.10953	-0.03314
0.383	0.03052	-0.14773	-0.00767
0.384	-0.02041	-0.23686	-0.04587
0.385	-0.00767	-0.19866	0.01779
0.386	-0.0968	-0.27505	-0.04587
0.387	-0.07134	-0.28779	0.03052
0.388	-0.17319	-0.30052	-0.04587
0.389	-0.12226	-0.32598	0.01779
0.39	-0.21139	-0.35145	-0.0586
0.391	-0.17319	-0.41511	0.01779
0.392	-0.23686	-0.33872	-0.07134
0.393	-0.22412	-0.42784	-0.00767
0.394	-0.24959	-0.37691	-0.02041
0.395	-0.26232	-0.45331	-0.03314
0.396	-0.26232	-0.38964	-0.04587
0.397	-0.28779	-0.46604	-0.04587
0.398	-0.30052	-0.40238	-0.08407
0.399	-0.32598	-0.47877	-0.00767
0.4	-0.32598	-0.44057	-0.03314
0.401	-0.32598	-0.47877	-0.0586
0.402	-0.33872	-0.42784	-0.04587
0.403	-0.33872	-0.46604	-0.0586
0.404	-0.31325	-0.44057	-0.04587
0.405	-0.38964	-0.50424	-0.03314
0.406	-0.33872	-0.44057	-0.03314
0.407	-0.40238	-0.47877	-0.04587
0.408	-0.35145	-0.42784	-0.07134
0.409	-0.40238	-0.4915	-0.04587
0.41	-0.40238	-0.44057	-0.0586
0.411	-0.37691	-0.4915	-0.08407
0.412	-0.37691	-0.42784	-0.04587
0.413	-0.38964	-0.45331	-0.03314
0.414	-0.36418	-0.45331	-0.08407
0.415	-0.36418	-0.44057	-0.0586
0.416	-0.40238	-0.45331	-0.07134
0.417	-0.35145	-0.46604	-0.07134
0.418	-0.42784	-0.46604	-0.07134
0.419	-0.36418	-0.42784	-0.07134
0.42	-0.36418	-0.44057	-0.03314
0.421	-0.38964	-0.42784	-0.0968
0.422	-0.37691	-0.44057	-0.02041
0.423	-0.35145	-0.40238	-0.08407
0.424	-0.37691	-0.45331	-0.03314
0.425	-0.36418	-0.37691	-0.0968
0.426	-0.36418	-0.44057	-0.03314
0.427	-0.38964	-0.38964	-0.10953
0.428	-0.33872	-0.45331	-0.03314
0.429	-0.37691	-0.36418	-0.08407
0.43	-0.31325	-0.42784	-0.03314
0.431	-0.38964	-0.37691	-0.0968
0.432	-0.31325	-0.37691	-0.02041
0.433	-0.36418	-0.35145	-0.07134
0.434	-0.31325	-0.41511	-0.0586
0.435	-0.32598	-0.36418	-0.07134
0.436	-0.35145	-0.36418	-0.03314
0.437	-0.31325	-0.37691	-0.0968
0.438	-0.33872	-0.36418	-0.07134
0.439	-0.32598	-0.36418	-0.03314
0.44	-0.33872	-0.33872	-0.04587
0.441	-0.32598	-0.33872	-0.0586
0.442	-0.31325	-0.33872	-0.04587
0.443	-0.33872	-0.35145	-0.03314
0.444	-0.28779	-0.32598	-0.04587
0.445	-0.35145	-0.30052	-0.0586
0.446	-0.27505	-0.31325	-0.04587
0.447	-0.32598	-0.30052	-0.0586
0.448	-0.28779	-0.30052	-0.07134
0.449	-0.28779	-0.30052	-0.00767
0.45	-0.28779	-0.27505	-0.08407
0.451	-0.27505	-0.27505	-0.00767
0.452	-0.24959	-0.26232	-0.07134
0.453	-0.26232	-0.24959	-0.00767
0.454	-0.26232	-0.27505	-0.03314
0.455	-0.28779	-0.22412	0.00506
0.456	-0.19866	-0.24959	-0.07134
0.457	-0.24959	-0.26232	0.00506
0.458	-0.18593	-0.21139	-0.0586
0.459	-0.24959	-0.24959	0.00506
0.46	-0.21139	-0.21139	-0.0586
0.461	-0.23686	-0.17319	0.01779
0.462	-0.17319	-0.18593	-0.02041
0.463	-0.23686	-0.17319	-0.00767
0.464	-0.14773	-0.17319	-0.03314
0.465	-0.22412	-0.18593	-0.02041
0.466	-0.14773	-0.17319	-0.03314
0.467	-0.21139	-0.14773	-0.00767
0.468	-0.135	-0.135	-0.02041
0.469	-0.21139	-0.135	0.00506
0.47	-0.135	-0.135	-0.00767
0.471	-0.17319	-0.135	-0.00767
0.472	-0.12226	-0.10953	-0.00767
0.473	-0.21139	-0.135	-0.03314
0.474	-0.14773	-0.10953	0.01779
0.475	-0.19866	-0.10953	-0.04587
0.476	-0.12226	-0.12226	0.01779
0.477	-0.17319	-0.0968	-0.03314
0.478	-0.12226	-0.0968	0.03052
0.479	-0.135	-0.0968	-0.04587
0.48	-0.12226	-0.08407	0.00506
0.481	-0.135	-0.0968	-0.00767
0.482	-0.12226	-0.08407	0.01779
0.483	-0.0968	-0.07134	-0.02041
0.484	-0.14773	-0.08407	-0.02041
0.485	-0.08407	-0.08407	0.00506
0.486	-0.135	-0.07134	-0.00767
0.487	-0.07134	-0.10953	0.04326
0.488	-0.14773	-0.03314	-0.04587
0.489	-0.0968	-0.08407	0.03052
0.49	-0.135	-0.03314	-0.00767
0.491	-0.0586	-0.0968	0.01779
0.492	-0.135	-0.02041	-0.02041
0.493	-0.0586	-0.0968	0.01779
0.494	-0.12226	0.00506	-0.00767
0.495	-0.07134	-0.03314	0.00506
0.496	-0.07134	-0.0586	0.00506
0.497	-0.07134	-0.04587	0.00506
0.498	-0.07134	-0.02041	0.03052
0.499	-0.0586	-0.07134	0.00506
0.5	-0.0968	-0.00767	0.01779
0.501	-0.135	-0.08407	-0.00767
0.502	-0.0586	-0.02041	0.01779
0.503	-0.08407	-0.0968	-0.03314
0.504	-0.04587	-0.04587	0.04326
0.505	-0.10953	-0.0586	0.00506
0.506	-0.04587	-0.0586	-0.02041
0.507	-0.12226	-0.0586	0.00506
0.508	-0.04587	-0.04587	0.00506
0.509	-0.10953	-0.04587	0.00506
0.51	-0.04587	-0.0968	0.01779
0.511	-0.0968	-0.03314	0.01779
0.512	-0.07134	-0.10953	-0.03314
0.513	-0.08407	-0.03314	0.04326
0.514	-0.07134	-0.10953	-0.03314
0.515	-0.08407	-0.04587	0.03052
0.516	-0.08407	-0.0968	-0.03314
0.517	-0.0968	-0.0586	0.00506
0.518	-0.07134	-0.0968	-0.03314
0.519	-0.07134	-0.10953	0.03052
0.52	-0.12226	-0.0968	-0.04587
0.521	-0.0968	-0.08407	0.03052
0.522	-0.12226	-0.07134	-0.03314
0.523	-0.07134	-0.0968	0.03052
0.524	-0.08407	-0.08407	-0.04587
0.525	-0.10953	-0.08407	0.01779
0.526	-0.0968	-0.0968	-0.03314
0.527	-0.0968	-0.0968	0.04326
0.528	-0.0968	-0.08407	-0.03314
0.529	-0.0968	-0.0968	-0.00767
0.53	-0.0968	-0.0586	-0.02041
0.531	-0.0968	-0.135	0.04326
0.532	-0.10953	-0.10953	-0.03314
0.533	-0.0968	-0.14773	0.01779
0.534	-0.10953	-0.08407	0.00506
0.535	-0.10953	-0.14773	-0.00767
0.536	-0.07134	-0.07134	-0.03314
0.537	-0.135	-0.135	0.04326
0.538	-0.0586	-0.08407	-0.04587
0.539	-0.135	-0.12226	-0.00767
0.54	-0.0586	-0.08407	-0.00767
0.541	-0.135	-0.12226	-0.00767
0.542	-0.0586	-0.08407	-0.02041
0.543	-0.10953	-0.12226	0.01779
0.544	-0.0586	-0.0586	0.00506
0.545	-0.135	-0.135	-0.03314
0.546	-0.08407	-0.0586	0.05599
0.547	-0.08407	-0.10953	-0.03314
0.548	-0.08407	-0.03314	0.04326
0.549	-0.07134	-0.10953	0.00506
0.55	-0.07134	-0.03314	0.01779
0.551	-0.0586	-0.10953	-0.02041
0.552	-0.07134	-0.03314	0.00506
0.553	-0.0586	-0.08407	-0.03314
0.554	-0.04587	-0.03314	-0.00767
0.555	-0.0586	-0.07134	0.01779
0.556	-0.0586	0.00506	-0.00767
0.557	-0.04587	-0.0968	0.01779
0.558	-0.0586	0.01779	-0.00767
0.559	-0.03314	-0.0586	0.01779
0.56	-0.08407	0.01779	0.00506
0.561	-0.03314	-0.0586	0.05599
0.562	-0.08407	0.04326	-0.00767
0.563	-0.03314	-0.04587	0.01779
0.564	-0.0586	0.03052	-0.02041
0.565	0.01779	-0.04587	0.00506
0.566	-0.0586	0.04326	0.01779
0.567	-0.00767	-0.02041	0.03052
0.568	-0.04587	0.03052	0.01779
0.569	0.01779	-0.02041	0.01779
0.57	-0.07134	-0.00767	0.01779
0.571	0.00506	0.00506	0.00506
0.572	-0.0586	0.01779	-0.00767
0.573	-0.02041	-0.00767	0.00506
0.574	-0.04587	-0.00767	0.05599
0.575	0.01779	0.03052	0.03052
0.576	-0.04587	0.01779	0.04326
0.577	0.00506	0.01779	-0.02041
0.578	-0.03314	0.00506	0.04326
0.579	0.01779	-0.00767	-0.02041
0.58	-0.03314	0.00506	0.04326
0.581	-0.00767	0.00506	-0.00767
0.582	-0.02041	-0.04587	0.05599
0.583	-0.04587	0.03052	0.01779
0.584	-0.02041	-0.02041	0.01779
0.585	-0.02041	-0.02041	-0.00767
0.586	-0.00767	-0.03314	0.01779
0.587	0.01779	-0.00767	0.01779
0.588	-0.0586	-0.00767	-0.00767
0.589	0.01779	-0.00767	0.06872
0.59	-0.04587	-0.03314	-0.03314
0.591	-0.02041	-0.03314	0.04326
0.592	-0.02041	-0.00767	-0.02041
0.593	-0.03314	0.00506	0.01779
0.594	-0.02041	-0.03314	0.01779
0.595	-0.03314	-0.02041	0.00506
0.596	-0.03314	-0.03314	0.01779
0.597	-0.02041	-0.07134	0.03052
0.598	-0.0586	-0.03314	0.01779
0.599	-0.00767	-0.03314	0.01779
0.6	-0.07134	-0.03314	0.00506
0.601	0.01779	-0.03314	-0.02041
0.602	-0.0586	0.00506	0.06872
0.603	0.00506	-0.02041	-0.00767
0.604	-0.0586	-0.04587	0.05599
0.605	-0.02041	-0.04587	-0.02041
0.606	-0.07134	-0.03314	0.04326
0.607	0.00506	-0.03314	-0.02041
0.608	-0.0586	-0.03314	0.01779
0.609	-0.00767	-0.03314	0.01779
0.61	-0.04587	-0.04587	0.01779
0.611	0.00506	-0.04587	0.01779
0.612	-0.07134	-0.03314	0.01779
0.613	-0.03314	-0.04587	0.01779
0.614	-0.0586	-0.00767	0.01779
0.615	-0.00767	-0.08407	0.01779
0.616	-0.07134	-0.02041	0.00506
0.617	0.00506	-0.04587	0.00506
0.618	-0.08407	-0.03314	-0.03314
0.619	-0.02041	-0.0586	0.05599
0.62	-0.03314	-0.02041	-0.02041
0.621	-0.04587	-0.07134	0.04326
0.622	-0.03314	-0.03314	-0.00767
0.623	-0.03314	-0.07134	0.01779
0.624	-0.03314	-0.00767	0.01779
0.625	-0.03314	-0.04587	0.01779
0.626	-0.03314	-0.0586	0.01779
0.627	-0.03314	-0.04587	0.05599
0.628	-0.04587	-0.02041	-0.03314
0.629	-0.04587	-0.08407	0.05599
0.63	-0.04587	-0.02041	-0.02041
0.631	-0.03314	-0.07134	0.04326
0.632	-0.03314	-0.00767	-0.00767
0.633	-0.03314	-0.0968	0.00506
0.634	-0.03314	-0.03314	0.01779
0.635	-0.0968	-0.08407	0.00506
0.636	-0.02041	-0.03314	0.00506
0.637	-0.08407	-0.08407	-0.00767
0.638	-0.00767	-0.0586	0.04326
0.639	-0.07134	-0.08407	0.01779
0.64	-0.00767	-0.03314	0.01779
0.641	-0.07134	-0.08407	0.01779
0.642	-0.02041	-0.02041	0.01779
0.643	-0.07134	-0.0968	0.01779
0.644	-0.02041	-0.03314	-0.02041
0.645	-0.07134	-0.10953	0.03052
0.646	-0.00767	-0.03314	-0.02041
0.647	-0.08407	-0.10953	0.04326
0.648	-0.02041	-0.02041	-0.02041
0.649	-0.08407	-0.0968	0.04326
0.65	0.00506	-0.02041	-0.02041
0.651	-0.07134	-0.08407	0.00506
0.652	-0.02041	-0.03314	0.00506
0.653	-0.07134	-0.08407	0.01779
0.654	-0.03314	-0.02041	0.00506
0.655	-0.03314	-0.08407	-0.02041
0.656	-0.03314	-0.03314	0.01779
0.657	-0.03314	-0.08407	-0.02041
0.658	-0.0586	-0.00767	0.01779
0.659	-0.07134	-0.07134	0.01779
0.66	-0.03314	-0.0586	-0.02041
0.661	-0.04587	-0.04587	0.03052
0.662	-0.04587	-0.04587	-0.03314
0.663	-0.02041	-0.0586	0.01779
0.664	0.00506	-0.0586	-0.02041
0.665	-0.03314	-0.04587	0.04326
0.666	-0.03314	-0.03314	-0.02041
0.667	-0.04587	-0.03314	0.03052
0.668	-0.07134	-0.0968	-0.03314
0.669	-0.02041	-0.08407	0.03052
0.67	-0.0586	-0.04587	0.00506
0.671	-0.02041	-0.04587	0.00506
0.672	-0.08407	-0.0586	0.00506
0.673	-0.00767	-0.0586	0.01779
0.674	-0.07134	-0.08407	-0.00767
0.675	-0.03314	-0.02041	0.00506
0.676	-0.0968	-0.04587	0.01779
0.677	-0.02041	-0.04587	-0.00767
0.678	-0.08407	-0.04587	0.01779
0.679	-0.00767	-0.04587	0.00506
0.68	-0.0968	-0.02041	0.04326
0.681	-0.02041	-0.07134	-0.04587
0.682	-0.0586	-0.04587	0.04326
0.683	-0.00767	-0.04587	-0.02041
0.684	-0.08407	-0.04587	0.03052
0.685	-0.00767	-0.03314	0.00506
0.686	-0.0586	-0.04587	0.00506
0.687	-0.00767	-0.03314	0.01779
0.688	-0.07134	-0.04587	0.00506
0.689	0.00506	-0.04587	0.00506
0.69	-0.07134	-0.04587	0.00506
0.691	-0.00767	-0.03314	0.01779
0.692	-0.08407	-0.07134	0.01779
0.693	-0.03314	-0.03314	0.04326
0.694	-0.03314	-0.03314	-0.02041
0.695	-0.03314	-0.02041	0.04326
0.696	-0.03314	-0.02041	-0.03314
0.697	-0.02041	-0.02041	0.03052
0.698	-0.03314	-0.02041	-0.03314
0.699	-0.03314	-0.04587	0.03052
0.7	-0.02041	-0.03314	-0.03314
0.701	-0.03314	-0.02041	0.04326
0.702	0.00506	-0.03314	-0.03314
0.703	-0.07134	-0.02041	0.03052
0.704	0.00506	0.00506	0.01779
0.705	-0.07134	-0.04587	0.01779
0.706	0.01779	-0.03314	0.00506
0.707	-0.07134	-0.02041	0.01779
0.708	0.01779	-0.02041	0.00506
0.709	-0.07134	0.00506	0.01779
0.71	0.00506	-0.04587	-0.00767
0.711	-0.0586	0.00506	0.01779
0.712	0.01779	-0.04587	0.00506
0.713	-0.0586	-0.00767	0.00506
0.714	-0.03314	-0.0586	0.03052
0.715	-0.03314	0.00506	-0.03314
0.716	-0.02041	-0.0586	0.03052
0.717	-0.00767	-0.03314	-0.02041
0.718	0.00506	-0.00767	0.03052
0.719	-0.07134	-0.03314	0.01779
0.72	0.01779	-0.03314	0.00506
0.721	-0.04587	-0.03314	-0.00767
0.722	0.01779	-0.02041	0.00506
0.723	-0.00767	-0.02041	0.00506
0.724	-0.03314	-0.03314	0.00506
0.725	-0.00767	-0.03314	0.01779
0.726	-0.02041	-0.00767	-0.03314
0.727	-0.02041	-0.03314	0.04326
0.728	-0.03314	-0.02041	-0.00767
0.729	-0.02041	-0.03314	0.01779
0.73	-0.03314	-0.02041	0.00506
0.731	-0.02041	-0.00767	0.00506
0.732	-0.00767	-0.04587	0.01779
0.733	-0.03314	0.00506	0.03052
0.734	-0.00767	-0.04587	-0.00767
0.735	-0.02041	0.00506	0.01779
0.736	-0.00767	-0.03314	0.01779
0.737	-0.02041	-0.00767	-0.03314
0.738	-0.00767	-0.04587	0.04326
0.739	-0.02041	0.01779	-0.02041
0.74	-0.00767	-0.0586	0.01779
0.741	-0.00767	0.00506	-0.02041
0.742	-0.02041	-0.0586	0.04326
0.743	-0.02041	0.01779	-0.02041
0.744	-0.02041	-0.03314	0.04326
0.745	0.01779	0.01779	-0.00767
0.746	-0.0586	-0.04587	0.03052
0.747	0.00506	0.01779	0.01779
0.748	-0.04587	-0.02041	0.00506
0.749	0.01779	-0.00767	0.04326
0.75	-0.0586	-0.04587	-0.03314
0.751	0.01779	0.01779	0.00506
0.752	-0.02041	-0.04587	0.00506
0.753	-0.00767	0.00506	0.04326
0.754	-0.0586	-0.0586	-0.00767
0.755	0.00506	0.00506	0.03052
0.756	-0.04587	-0.03314	-0.02041
0.757	0.00506	0.00506	0.04326
0.758	-0.04587	-0.03314	-0.02041
0.759	0.03052	-0.02041	0.00506
0.76	-0.04587	-0.00767	0.01779
0.761	0.03052	-0.02041	0.00506
0.762	-0.03314	0.00506	0.00506
0.763	0.01779	-0.00767	-0.00767
0.764	-0.04587	-0.02041	0.01779
0.765	0.01779	-0.00767	-0.02041
0.766	-0.03314	0.00506	0.01779
0.767	-0.00767	-0.03314	-0.03314
0.768	-0.02041	-0.02041	0.01779
0.769	-0.00767	-0.00767	0.00506
0.77	-0.02041	-0.02041	0.01779
0.771	-0.00767	-0.02041	0.01779
0.772	-0.03314	-0.03314	0.00506
0.773	-0.03314	0.03052	0.04326
0.774	-0.02041	-0.0586	-0.03314
0.775	0.01779	0.04326	0.04326
0.776	-0.02041	-0.04587	-0.02041
0.777	-0.02041	0.00506	0.04326
0.778	-0.02041	-0.04587	-0.02041
0.779	-0.00767	0.00506	0.03052
0.78	-0.00767	-0.03314	0.00506
0.781	-0.00767	0.01779	0.01779
0.782	-0.02041	-0.04587	0.00506
0.783	0.00506	0.03052	-0.00767
0.784	-0.02041	-0.04587	0.00506
0.785	-0.00767	0.01779	0.01779
0.786	-0.00767	-0.03314	0.03052
0.787	0.00506	0.00506	-0.02041
0.788	-0.00767	-0.02041	0.03052
0.789	-0.02041	0.01779	-0.02041
0.79	-0.02041	-0.00767	0.03052
0.791	0.00506	-0.02041	-0.04587
0.792	-0.02041	-0.00767	0.05599
0.793	-0.00767	-0.00767	-0.03314
0.794	-0.00767	-0.00767	0.04326
0.795	0.00506	0.00506	-0.04587
0.796	-0.00767	-0.00767	0.03052
0.797	0.00506	0.00506	-0.03314
0.798	-0.00767	0.01779	0.00506
0.799	-0.02041	-0.03314	0.00506
0.8	-0.00767	0.00506	0.03052
0.801	-0.00767	-0.04587	0.01779
0.802	-0.00767	0.04326	0.01779
0.803	-0.00767	-0.04587	-0.00767
0.804	0.00506	-0.02041	0.01779
0.805	-0.03314	-0.00767	-0.00767
0.806	0.04326	-0.00767	-0.00767
0.807	-0.03314	-0.00767	-0.02041
0.808	0.04326	0.00506	0.03052
0.809	-0.03314	-0.00767	0.00506
0.81	0.01779	0.00506	0.00506
0.811	-0.03314	0.01779	0.00506
0.812	0.00506	-0.03314	0.03052
0.813	-0.03314	0.01779	-0.00767
0.814	-0.02041	-0.03314	0.03052
0.815	-0.04587	0.01779	0.01779
0.816	0.00506	-0.03314	0.03052
0.817	-0.03314	0.01779	0.03052
0.818	0.03052	-0.00767	-0.02041
0.819	-0.03314	0.03052	0.03052
0.82	0.03052	-0.04587	-0.02041
0.821	-0.04587	0.01779	0.00506
0.822	0.01779	-0.03314	0.00506
0.823	-0.04587	0.01779	0.01779
0.824	0.01779	-0.03314	0.01779
0.825	-0.02041	0.00506	0.00506
0.826	0.03052	-0.03314	0.04326
0.827	-0.03314	0.03052	-0.02041
0.828	0.01779	-0.03314	0.04326
0.829	-0.03314	-0.03314	-0.00767
0.83	0.03052	-0.02041	0.04326
0.831	-0.03314	0.03052	-0.02041
0.832	0.03052	-0.03314	0.05599
0.833	-0.03314	0.03052	-0.02041
0.834	0.04326	-0.0586	0.01779
0.835	-0.03314	0.01779	0.00506
0.836	0.03052	-0.0586	0.04326
0.837	-0.03314	0.01779	-0.02041
0.838	0.01779	-0.02041	0.04326
0.839	-0.03314	0.00506	-0.02041
0.84	0.03052	-0.04587	0.04326
0.841	-0.03314	0.03052	0.03052
0.842	0.00506	-0.0586	0.01779
0.843	0.00506	0.01779	0.01779
0.844	-0.00767	-0.02041	0.01779
0.845	0.00506	0.01779	0.00506
0.846	0.03052	-0.04587	0.00506
0.847	-0.03314	-0.00767	-0.02041
0.848	0.01779	-0.02041	0.04326
0.849	-0.03314	-0.00767	-0.00767
0.85	0.01779	0.00506	0.01779
0.851	0.00506	-0.02041	0.00506
0.852	-0.00767	-0.02041	0.00506
0.853	-0.02041	0.00506	0.01779
0.854	-0.00767	-0.00767	0.01779
0.855	-0.00767	-0.0586	0.03052
0.856	0.00506	0.03052	0.00506
0.857	0.00506	-0.03314	0.06872
0.858	-0.02041	0.01779	0.01779
0.859	0.01779	-0.03314	0.04326
0.86	-0.03314	0.01779	-0.00767
0.861	0.01779	0.00506	0.04326
0.862	-0.04587	-0.00767	0.00506
0.863	-0.00767	-0.00767	0.04326
0.864	-0.00767	-0.00767	-0.03314
0.865	-0.00767	0.01779	0.00506
0.866	-0.00767	-0.00767	-0.03314
0.867	0.00506	-0.04587	0.03052
0.868	-0.00767	0.03052	0.01779
0.869	0.00506	-0.03314	0.03052
0.87	-0.03314	0.05599	0.01779
0.871	-0.02041	-0.04587	0.01779
0.872	-0.02041	-0.02041	0.01779
0.873	0.01779	-0.03314	-0.02041
0.874	0.01779	0.00506	0.03052
0.875	0.01779	-0.03314	-0.02041
0.876	-0.03314	0.01779	0.03052
0.877	0.00506	0.00506	-0.00767
0.878	-0.03314	0.01779	0.04326
0.879	0.03052	-0.00767	-0.00767
0.88	-0.03314	0.00506	0.01779
0.881	0.01779	0.00506	0.00506
0.882	-0.02041	0.00506	0.04326
0.883	0.03052	0.01779	-0.02041
0.884	-0.02041	-0.00767	0.05599
0.885	0.03052	0.01779	-0.00767
0.886	-0.03314	-0.04587	0.04326
0.887	0.04326	0.03052	-0.00767
0.888	-0.03314	-0.00767	0.04326
0.889	0.04326	0.01779	-0.03314
0.89	-0.00767	-0.03314	0.04326
0.891	0.04326	0.00506	-0.02041
0.892	-0.04587	0.00506	0.01779
0.893	0.04326	0.00506	0.01779
0.894	-0.03314	0.00506	0.01779
0.895	0.04326	-0.02041	0.04326
0.896	-0.04587	-0.00767	-0.02041
0.897	0.04326	0.00506	0.05599
0.898	-0.02041	-0.00767	-0.02041
0.899	0.01779	0.01779	0.05599
0.9	-0.03314	-0.00767	-0.00767
0.901	0.04326	0.00506	0.04326
0.902	-0.02041	-0.00767	-0.00767
0.903	0.03052	-0.02041	0.03052
0.904	-0.03314	0.04326	-0.02041
0.905	0.04326	-0.03314	0.06872
0.906	-0.03314	-0.00767	-0.02041
0.907	0.03052	-0.03314	0.03052
0.908	-0.02041	0.04326	-0.03314
0.909	0.03052	-0.03314	0.04326
0.91	-0.03314	0.03052	-0.02041
0.911	0.01779	-0.02041	0.05599
0.912	-0.03314	0.01779	0.00506
0.913	0.04326	-0.00767	0.01779
0.914	-0.02041	0.04326	0.01779
0.915	0.03052	-0.02041	0.03052
0.916	-0.03314	0.03052	0.04326
0.917	0.04326	-0.04587	-0.00767
0.918	-0.02041	0.04326	0.04326
0.919	0.01779	0.00506	0.03052
0.92	0.00506	0.03052	0.04326
0.921	0.03052	0.01779	-0.03314
0.922	0.04326	-0.00767	0.04326
0.923	-0.04587	0.01779	-0.00767
0.924	0.04326	0.01779	0.03052
0.925	-0.03314	0.00506	0.01779
0.926	0.04326	0.01779	0.03052
0.927	-0.02041	0.00506	0.03052
0.928	0.01779	0.03052	0.00506
0.929	-0.03314	-0.03314	0.03052
0.93	0.03052	0.01779	0.00506
0.931	0.01779	0.00506	0.01779
0.932	0.01779	0.04326	0.03052
0.933	0.01779	-0.0586	0.01779
0.934	0.01779	0.03052	0.03052
0.935	0.01779	-0.03314	0.01779
0.936	-0.03314	0.04326	0.03052
0.937	0.04326	-0.03314	-0.00767
0.938	-0.03314	0.00506	0.03052
0.939	0.04326	0.00506	0.01779
0.94	0.01779	0.00506	0.01779
0.941	0.04326	0.00506	0.01779
0.942	-0.02041	0.00506	-0.02041
0.943	0.04326	0.00506	0.04326
0.944	-0.02041	0.01779	-0.02041
0.945	0.03052	0.01779	0.01779
0.946	-0.03314	-0.00767	0.04326
0.947	0.04326	0.04326	0.03052
0.948	-0.03314	-0.02041	0.06872
0.949	0.03052	0.05599	-0.02041
0.95	-0.03314	-0.03314	0.05599
0.951	0.05599	0.04326	0.00506
0.952	-0.02041	-0.02041	0.03052
0.953	0.04326	0.01779	0.01779
0.954	-0.03314	-0.02041	0.03052
0.955	0.03052	0.04326	-0.02041
0.956	-0.02041	-0.02041	0.04326
0.957	0.04326	0.03052	0.01779
0.958	-0.03314	-0.03314	0.03052
0.959	0.04326	0.04326	-0.00767
0.96	-0.02041	-0.03314	0.03052
0.961	0.04326	0.03052	0.00506
0.962	-0.03314	-0.00767	0.05599
0.963	0.03052	0.04326	0.03052
0.964	-0.03314	0.00506	0.01779
0.965	0.04326	0.01779	0.01779
0.966	-0.03314	0.04326	0.01779
0.967	0.04326	0.00506	0.04326
0.968	-0.03314	0.04326	-0.00767
0.969	0.03052	-0.00767	0.04326
0.97	-0.00767	0.03052	-0.03314
0.971	0.04326	-0.00767	0.06872
0.972	-0.03314	0.04326	-0.02041
0.973	0.03052	0.00506	0.05599
0.974	-0.02041	0.04326	0.00506
0.975	0.03052	-0.00767	0.04326
0.976	-0.03314	0.03052	-0.00767
0.977	0.03052	-0.02041	0.05599
0.978	-0.03314	0.04326	-0.00767
0.979	0.04326	-0.03314	0.04326
0.98	0.00506	0.04326	0.01779
0.981	0.04326	0.01779	0.00506
0.982	-0.00767	0.01779	0.01779
0.983	0.05599	0.01779	0.01779
0.984	-0.03314	-0.00767	0.03052
0.985	0.00506	0.00506	-0.00767
0.986	0.00506	0.00506	0.04326
0.987	0.00506	0.03052	-0.00767
0.988	0.01779	0.00506	0.05599
0.989	0.03052	0.01779	-0.03314
0.99	0.01779	0.03052	0.05599
0.991	-0.02041	0.05599	0.01779
0.992	0.05599	0.01779	0.01779
0.993	-0.02041	0.00506	0.01779
0.994	0.04326	-0.03314	0.00506
0.995	-0.02041	0.04326	0.03052
0.996	0.01779	-0.02041	0.03052
0.997	-0.02041	0.04326	0.01779
0.998	0.03052	-0.00767	0.00506
0.999	-0.02041	0.01779	0.06872
1	0.04326	0.03052	-0.00767
1.001	-0.03314	0.01779	0.04326
1.002	0.01779	0.01779	-0.03314
1.003	0.00506	0.03052	0.06872
1.004	0.03052	0.00506	0.01779
1.005	0.01779	0.01779	0.01779
1.006	0.00506	0.01779	0.00506
1.007	0.01779	0.03052	0.03052
1.008	0.01779	-0.03314	0.00506
1.009	0.04326	0.04326	-0.00767
1.01	0.00506	-0.02041	0.05599
1.011	0.04326	0.03052	-0.00767
1.012	-0.00767	-0.02041	0.05599
1.013	0.04326	0.01779	-0.00767
1.014	-0.03314	0.00506	0.01779
1.015	0.03052	0.01779	0.04326
1.016	-0.02041	0.04326	0.04326
1.017	0.03052	0.00506	-0.00767
1.018	0.01779	0.01779	0.03052
1.019	-0.00767	0.01779	0.01779
1.02	0.03052	0.00506	0.01779
1.021	-0.03314	0.01779	0.04326
1.022	0.06872	0.01779	0.01779
1.023	-0.02041	0.01779	0.03052
1.024	0.03052	0.01779	-0.00767
1.025	-0.02041	-0.02041	0.04326
1.026	0.04326	0.04326	-0.00767
1.027	-0.02041	-0.02041	0.03052
1.028	0.03052	0.04326	0.04326
1.029	-0.03314	0.00506	0.01779
1.03	0.03052	0.03052	0.01779
1.031	-0.02041	0.01779	0.01779
1.032	0.05599	0.01779	0.05599
1.033	-0.03314	0.01779	-0.00767
1.034	0.01779	0.05599	0.05599
1.035	-0.04587	-0.02041	-0.00767
1.036	0.00506	0.04326	0.01779
1.037	0.01779	-0.02041	-0.02041
1.038	0.00506	0.04326	0.06872
1.039	0.00506	-0.00767	-0.00767
1.04	0.00506	0.01779	0.04326
1.041	0.03052	0.01779	0.03052
1.042	0.00506	-0.00767	0.01779
1.043	0.01779	0.01779	0.03052
1.044	0.00506	0.00506	0.00506
1.045	0.01779	0.05599	0.05599
1.046	0.01779	0.04326	0.01779
1.047	0.01779	0.06872	0.06872
1.048	0.00506	-0.00767	0.03052
1.049	0.01779	0.06872	0.01779
1.05	0.01779	-0.00767	-0.00767
1.051	0.01779	0.04326	0.01779
1.052	-0.03314	-0.03314	0.04326
1.053	0.04326	0.03052	0.03052
1.054	-0.03314	-0.00767	0.01779
1.055	0.01779	0.03052	0.00506
1.056	0.01779	-0.02041	0.01779
1.057	0.01779	0.01779	0.03052
1.058	0.00506	0.03052	0.01779
1.059	0.01779	0.03052	0.01779
1.06	0.01779	0.03052	0.01779
1.061	0.03052	0.00506	0.01779
1.062	0.03052	0.01779	-0.00767
1.063	-0.00767	0.01779	0.04326
1.064	0.01779	0.03052	-0.02041
1.065	-0.00767	0.00506	0.04326
1.066	0.04326	0.03052	-0.02041
1.067	-0.00767	0.01779	0.01779
1.068	0.00506	0.00506	0.03052
1.069	0.01779	-0.02041	0.04326
1.07	0.01779	0.01779	0.01779
1.071	0.00506	0.01779	0.01779
1.072	0.00506	0.04326	0.05599
1.073	0.03052	-0.02041	-0.03314
1.074	0.00506	0.04326	0.04326
1.075	0.03052	-0.02041	-0.00767
1.076	0.04326	0.05599	0.05599
1.077	0.00506	-0.00767	-0.00767
1.078	0.01779	0.04326	0.05599
1.079	0.00506	0.00506	-0.02041
1.08	-0.00767	0.01779	0.04326
1.081	0.01779	0.01779	-0.02041
1.082	0.01779	0.01779	0.05599
1.083	0.00506	0.00506	-0.02041
1.084	0.04326	0.01779	0.05599
1.085	0.01779	0.01779	0.00506
1.086	0.00506	0.01779	0.00506
1.087	0.00506	0.04326	0.01779
1.088	0.01779	-0.00767	0.01779
1.089	0.01779	0.01779	0.03052
1.09	0.01779	0.01779	-0.02041
1.091	0.00506	0.01779	0.04326
1.092	0.01779	-0.02041	-0.03314
1.093	0.00506	0.04326	0.04326
1.094	0.01779	-0.00767	0.00506
1.095	0.01779	0.04326	0.05599
1.096	0.01779	-0.02041	-0.02041
1.097	0.03052	0.03052	0.05599
1.098	0.06872	0.01779	0.01779
1.099	0.04326	0.03052	0.04326
1.1	0.11965	0.03052	0.00506
1.101	0.09419	0.08145	0.01779
1.102	0.83266	0.11965	0.01779
1.103	2.5006	0.14511	0.01779
1.104	4.385	0.93452	0.32337
1.105	5.82375	2.89531	0.83266
1.106	6.91874	4.90702	1.50748
1.107	7.70814	6.34578	1.96584
1.108	8.33203	7.3771	2.48787
1.109	8.82859	8.09012	2.81891
1.11	9.1851	8.62487	3.22635
1.111	9.42702	9.01958	3.43007
1.112	9.52887	9.27423	3.72291
1.113	9.59253	9.41428	3.8757
1.114	9.55434	9.42702	4.14308
1.115	9.45248	9.35062	4.19401
1.116	9.27423	9.19783	4.39773
1.117	9.04504	8.95592	4.41046
1.118	8.7522	8.67581	4.51232
1.119	8.54848	8.38296	4.49959
1.12	8.19197	8.03919	4.57598
1.121	7.91186	7.70814	4.49959
1.122	7.60628	7.36437	4.55052
1.123	7.30071	7.04606	4.46139
1.124	7.00786	6.68955	4.46139
1.125	6.66409	6.35851	4.3468
1.126	6.35851	6.02747	4.35953
1.127	6.0402	5.67096	4.20674
1.128	5.72189	5.40358	4.19401
1.129	5.40358	5.03435	4.04122
1.13	5.11074	4.72877	4.01576
1.131	4.7797	4.39773	3.86297
1.132	4.46139	4.15581	3.78657
1.133	4.24494	3.79931	3.63379
1.134	3.8757	3.57012	3.54466
1.135	3.68471	3.22635	3.4428
1.136	3.3664	3.02263	3.34094
1.137	3.12449	2.70432	3.18815
1.138	2.86984	2.48787	3.09903
1.139	2.62793	2.24596	2.98443
1.14	2.42421	2.05497	2.85711
1.141	2.22049	1.85125	2.75525
1.142	2.02951	1.62207	2.64066
1.143	1.83852	1.52021	2.56427
1.144	1.7112	1.31649	2.41148
1.145	1.48201	1.2401	2.36055
1.146	1.39289	1.01092	2.16956
1.147	1.22737	0.93452	2.15683
1.148	1.13824	0.79447	1.97858
1.149	0.98545	0.71807	1.95311
1.15	0.89632	0.61621	1.78759
1.151	0.78173	0.50162	1.77486
1.152	0.69261	0.45069	1.60934
1.153	0.60348	0.3743	1.58387
1.154	0.52709	0.31064	1.45655
1.155	0.41249	0.23424	1.44382
1.156	0.41249	0.20878	1.30376
1.157	0.28517	0.15785	1.26556
1.158	0.2979	0.10692	1.16371
1.159	0.22151	0.04326	1.15097
1.16	0.22151	0.03052	1.06185
1.161	0.09419	-0.02041	1.03638
1.162	0.06872	-0.0586	0.95999
1.163	0.00506	-0.0968	0.88359
1.164	0.05599	-0.0968	0.83266
1.165	-0.03314	-0.135	0.78173
1.166	-0.0586	-0.14773	0.7308
1.167	-0.0968	-0.17319	0.69261
1.168	-0.07134	-0.19866	0.62895
1.169	-0.135	-0.21139	0.56528
1.17	-0.10953	-0.22412	0.56528
1.171	-0.18593	-0.23686	0.53982
1.172	-0.135	-0.21139	0.50162
1.173	-0.21139	-0.31325	0.42523
1.174	-0.16046	-0.23686	0.42523
1.175	-0.22412	-0.30052	0.38703
1.176	-0.21139	-0.26232	0.36157
1.177	-0.28779	-0.33872	0.3361
1.178	-0.23686	-0.26232	0.31064
1.179	-0.28779	-0.33872	0.28517
1.18	-0.23686	-0.30052	0.25971
1.181	-0.32598	-0.35145	0.24697
1.182	-0.24959	-0.30052	0.19604
1.183	-0.28779	-0.35145	0.23424
1.184	-0.27505	-0.31325	0.13238
1.185	-0.32598	-0.37691	0.19604
1.186	-0.30052	-0.31325	0.10692
1.187	-0.33872	-0.37691	0.11965
1.188	-0.28779	-0.31325	0.10692
1.189	-0.35145	-0.35145	0.10692
1.19	-0.31325	-0.32598	0.08145
1.191	-0.35145	-0.35145	0.06872
1.192	-0.32598	-0.36418	0.08145
1.193	-0.32598	-0.35145	0.00506
1.194	-0.32598	-0.33872	0.06872
1.195	-0.33872	-0.33872	0.03052
1.196	-0.36418	-0.36418	0.04326
1.197	-0.30052	-0.33872	0.00506
1.198	-0.36418	-0.35145	0.00506
1.199	-0.30052	-0.33872	-0.02041
1.2	-0.37691	-0.38964	-0.00767
1.201	-0.28779	-0.30052	-0.03314
1.202	-0.36418	-0.38964	-0.0586
1.203	-0.30052	-0.33872	-0.04587
1.204	-0.36418	-0.38964	-0.04587
1.205	-0.30052	-0.32598	-0.08407
1.206	-0.38964	-0.40238	-0.0586
1.207	-0.35145	-0.33872	-0.0586
1.208	-0.33872	-0.38964	-0.07134
1.209	-0.33872	-0.31325	-0.08407
1.21	-0.32598	-0.33872	-0.08407
1.211	-0.33872	-0.35145	-0.08407
1.212	-0.30052	-0.35145	-0.08407
1.213	-0.35145	-0.33872	-0.0586
1.214	-0.30052	-0.33872	-0.135
1.215	-0.37691	-0.37691	-0.08407
1.216	-0.30052	-0.33872	-0.16046
1.217	-0.36418	-0.36418	-0.0968
1.218	-0.31325	-0.30052	-0.16046
1.219	-0.36418	-0.35145	-0.10953
1.22	-0.28779	-0.31325	-0.12226
1.221	-0.36418	-0.35145	-0.12226
1.222	-0.28779	-0.28779	-0.12226
1.223	-0.36418	-0.35145	-0.16046
1.224	-0.31325	-0.28779	-0.0968
1.225	-0.33872	-0.35145	-0.16046
1.226	-0.31325	-0.28779	-0.0968
1.227	-0.35145	-0.35145	-0.17319
1.228	-0.28779	-0.26232	-0.10953
1.229	-0.35145	-0.35145	-0.18593
1.23	-0.32598	-0.28779	-0.12226
1.231	-0.32598	-0.33872	-0.16046
1.232	-0.31325	-0.27505	-0.12226
1.233	-0.31325	-0.33872	-0.17319
1.234	-0.30052	-0.28779	-0.135
1.235	-0.30052	-0.35145	-0.17319
1.236	-0.31325	-0.27505	-0.12226
1.237	-0.28779	-0.32598	-0.17319
1.238	-0.28779	-0.26232	-0.12226
1.239	-0.31325	-0.33872	-0.17319
1.24	-0.30052	-0.27505	-0.14773
1.241	-0.30052	-0.32598	-0.14773
1.242	-0.33872	-0.26232	-0.17319
1.243	-0.27505	-0.30052	-0.16046
1.244	-0.31325	-0.26232	-0.14773
1.245	-0.28779	-0.28779	-0.16046
1.246	-0.33872	-0.27505	-0.19866
1.247	-0.27505	-0.30052	-0.0968
1.248	-0.32598	-0.28779	-0.17319
1.249	-0.27505	-0.24959	-0.135
1.25	-0.28779	-0.30052	-0.18593
1.251	-0.28779	-0.24959	-0.0968
1.252	-0.26232	-0.30052	-0.14773
1.253	-0.24959	-0.24959	-0.16046
1.254	-0.30052	-0.31325	-0.14773
1.255	-0.24959	-0.26232	-0.135
1.256	-0.31325	-0.30052	-0.135
1.257	-0.23686	-0.24959	-0.14773
1.258	-0.30052	-0.30052	-0.14773
1.259	-0.23686	-0.23686	-0.135
1.26	-0.30052	-0.30052	-0.14773
1.261	-0.23686	-0.24959	-0.135
1.262	-0.30052	-0.30052	-0.16046
1.263	-0.22412	-0.23686	-0.135
1.264	-0.28779	-0.28779	-0.135
1.265	-0.22412	-0.23686	-0.12226
1.266	-0.31325	-0.24959	-0.14773
1.267	-0.23686	-0.22412	-0.17319
1.268	-0.28779	-0.26232	-0.135
1.269	-0.22412	-0.22412	-0.14773
1.27	-0.24959	-0.30052	-0.14773
1.271	-0.21139	-0.21139	-0.135
1.272	-0.28779	-0.26232	-0.135
1.273	-0.23686	-0.22412	-0.14773
1.274	-0.27505	-0.26232	-0.10953
1.275	-0.23686	-0.19866	-0.16046
1.276	-0.24959	-0.27505	-0.10953
1.277	-0.24959	-0.18593	-0.14773
1.278	-0.23686	-0.23686	-0.08407
1.279	-0.24959	-0.23686	-0.16046
1.28	-0.22412	-0.23686	-0.0968
1.281	-0.23686	-0.23686	-0.16046
1.282	-0.21139	-0.24959	-0.12226
1.283	-0.24959	-0.23686	-0.135
1.284	-0.21139	-0.22412	-0.135
1.285	-0.26232	-0.23686	-0.16046
1.286	-0.22412	-0.23686	-0.135
1.287	-0.28779	-0.23686	-0.135
1.288	-0.18593	-0.22412	-0.12226
1.289	-0.26232	-0.22412	-0.135
1.29	-0.23686	-0.22412	-0.10953
1.291	-0.24959	-0.23686	-0.0968
1.292	-0.23686	-0.21139	-0.14773
1.293	-0.19866	-0.21139	-0.0968
1.294	-0.27505	-0.24959	-0.135
1.295	-0.17319	-0.27505	-0.135
1.296	-0.26232	-0.21139	-0.135
1.297	-0.18593	-0.27505	-0.135
1.298	-0.24959	-0.18593	-0.12226
1.299	-0.18593	-0.24959	-0.14773
1.3	-0.24959	-0.19866	-0.08407
1.301	-0.23686	-0.24959	-0.16046
1.302	-0.19866	-0.19866	-0.10953
1.303	-0.21139	-0.24959	-0.12226
1.304	-0.21139	-0.18593	-0.08407
1.305	-0.21139	-0.22412	-0.16046
1.306	-0.22412	-0.17319	-0.07134
1.307	-0.18593	-0.24959	-0.14773
1.308	-0.24959	-0.19866	-0.10953
1.309	-0.17319	-0.19866	-0.135
1.31	-0.24959	-0.18593	-0.16046
1.311	-0.16046	-0.19866	-0.08407
1.312	-0.22412	-0.18593	-0.135
1.313	-0.19866	-0.18593	-0.07134
1.314	-0.21139	-0.22412	-0.12226
1.315	-0.17319	-0.18593	-0.12226
1.316	-0.18593	-0.22412	-0.0968
1.317	-0.17319	-0.14773	-0.08407
1.318	-0.18593	-0.22412	-0.10953
1.319	-0.18593	-0.14773	-0.08407
1.32	-0.17319	-0.21139	-0.0968
1.321	-0.18593	-0.18593	-0.0968
1.322	-0.21139	-0.18593	-0.08407
1.323	-0.14773	-0.17319	-0.12226
1.324	-0.16046	-0.17319	-0.08407
1.325	-0.135	-0.22412	-0.08407
1.326	-0.17319	-0.14773	-0.0968
1.327	-0.17319	-0.21139	-0.0968
1.328	-0.17319	-0.14773	-0.0968
1.329	-0.17319	-0.21139	-0.10953
1.33	-0.17319	-0.14773	-0.07134
1.331	-0.16046	-0.19866	-0.135
1.332	-0.135	-0.135	-0.04587
1.333	-0.18593	-0.17319	-0.12226
1.334	-0.135	-0.17319	-0.04587
1.335	-0.18593	-0.16046	-0.10953
1.336	-0.12226	-0.21139	-0.0968
1.337	-0.21139	-0.12226	-0.08407
1.338	-0.17319	-0.19866	-0.07134
1.339	-0.16046	-0.135	-0.08407
1.34	-0.17319	-0.19866	-0.07134
1.341	-0.16046	-0.14773	-0.08407
1.342	-0.16046	-0.16046	-0.0586
1.343	-0.17319	-0.135	-0.04587
1.344	-0.16046	-0.16046	-0.10953
1.345	-0.12226	-0.16046	-0.02041
1.346	-0.18593	-0.16046	-0.0968
1.347	-0.10953	-0.16046	-0.0586
1.348	-0.17319	-0.16046	-0.0968
1.349	-0.12226	-0.16046	-0.07134
1.35	-0.19866	-0.16046	-0.08407
1.351	-0.12226	-0.16046	-0.07134
1.352	-0.19866	-0.14773	-0.03314
1.353	-0.12226	-0.16046	-0.12226
1.354	-0.18593	-0.14773	-0.03314
1.355	-0.10953	-0.19866	-0.10953
1.356	-0.14773	-0.135	-0.02041
1.357	-0.14773	-0.18593	-0.08407
1.358	-0.135	-0.10953	-0.07134
1.359	-0.135	-0.135	-0.08407
1.36	-0.14773	-0.16046	-0.0586
1.361	-0.19866	-0.14773	-0.08407
1.362	-0.10953	-0.19866	-0.0968
1.363	-0.18593	-0.10953	-0.04587
1.364	-0.10953	-0.19866	-0.07134
1.365	-0.17319	-0.12226	-0.03314
1.366	-0.14773	-0.18593	-0.08407
1.367	-0.14773	-0.12226	-0.03314
1.368	-0.135	-0.135	-0.10953
1.369	-0.14773	-0.135	-0.02041
1.37	-0.17319	-0.16046	-0.07134
1.371	-0.12226	-0.135	-0.03314
1.372	-0.17319	-0.14773	-0.07134
1.373	-0.10953	-0.135	-0.07134
1.374	-0.16046	-0.16046	-0.0586
1.375	-0.10953	-0.135	-0.07134
1.376	-0.18593	-0.17319	-0.07134
1.377	-0.0968	-0.14773	-0.0586
1.378	-0.16046	-0.135	-0.08407
1.379	-0.10953	-0.14773	-0.07134
1.38	-0.135	-0.12226	-0.02041
1.381	-0.14773	-0.17319	-0.08407
1.382	-0.14773	-0.10953	-0.04587
1.383	-0.12226	-0.17319	-0.08407
1.384	-0.14773	-0.14773	-0.03314
1.385	-0.16046	-0.14773	-0.10953
1.386	-0.12226	-0.16046	-0.0586
1.387	-0.17319	-0.16046	-0.0586
1.388	-0.10953	-0.14773	-0.04587
1.389	-0.14773	-0.16046	-0.03314
1.39	-0.0968	-0.14773	-0.0968
1.391	-0.17319	-0.17319	-0.02041
1.392	-0.12226	-0.135	-0.0968
1.393	-0.16046	-0.135	-0.07134
1.394	-0.12226	-0.135	-0.10953
1.395	-0.17319	-0.135	-0.0586
1.396	-0.12226	-0.14773	-0.07134
1.397	-0.135	-0.16046	-0.07134
1.398	-0.135	-0.135	-0.07134
1.399	-0.135	-0.135	-0.08407
1.4	-0.14773	-0.135	-0.03314
1.401	-0.135	-0.14773	-0.08407
1.402	-0.135	-0.135	-0.03314
1.403	-0.135	-0.14773	-0.10953
1.404	-0.135	-0.17319	-0.03314
1.405	-0.12226	-0.135	-0.0968
1.406	-0.16046	-0.135	-0.02041
1.407	-0.0968	-0.135	-0.0968
1.408	-0.17319	-0.12226	-0.07134
1.409	-0.135	-0.135	-0.0586
1.41	-0.135	-0.135	-0.0586
1.411	-0.135	-0.135	-0.04587
1.412	-0.16046	-0.17319	-0.10953
1.413	-0.08407	-0.135	-0.04587
1.414	-0.12226	-0.135	-0.0968
1.415	-0.135	-0.135	-0.04587
1.416	-0.12226	-0.135	-0.0968
1.417	-0.135	-0.14773	-0.03314
1.418	-0.12226	-0.135	-0.0968
1.419	-0.10953	-0.135	-0.03314
1.42	-0.10953	-0.12226	-0.0586
1.421	-0.10953	-0.12226	-0.02041
1.422	-0.10953	-0.14773	-0.08407
1.423	-0.10953	-0.135	-0.04587
1.424	-0.12226	-0.16046	-0.10953
1.425	-0.10953	-0.0968	-0.02041
1.426	-0.10953	-0.16046	-0.0968
1.427	-0.135	-0.10953	-0.07134
1.428	-0.12226	-0.16046	-0.07134
1.429	-0.12226	-0.12226	-0.04587
1.43	-0.0968	-0.14773	-0.04587
1.431	-0.0968	-0.0968	-0.04587
1.432	-0.12226	-0.135	-0.04587
1.433	-0.12226	-0.135	-0.0586
1.434	-0.0968	-0.135	-0.0586
1.435	-0.10953	-0.135	-0.04587
1.436	-0.14773	-0.12226	-0.0586
1.437	-0.08407	-0.135	-0.0586
1.438	-0.135	-0.135	-0.07134
1.439	-0.08407	-0.135	-0.0968
1.44	-0.14773	-0.135	-0.03314
1.441	-0.07134	-0.12226	-0.10953
1.442	-0.14773	-0.12226	-0.02041
1.443	-0.10953	-0.135	-0.08407
1.444	-0.12226	-0.12226	-0.02041
1.445	-0.10953	-0.14773	-0.08407
1.446	-0.10953	-0.16046	-0.0586
1.447	-0.0968	-0.135	-0.0586
1.448	-0.08407	-0.0968	-0.0586
1.449	-0.135	-0.135	-0.04587
1.45	-0.07134	-0.135	-0.03314
1.451	-0.10953	-0.12226	-0.0586
1.452	-0.08407	-0.0968	-0.10953
1.453	-0.12226	-0.10953	-0.00767
1.454	-0.08407	-0.0968	-0.08407
1.455	-0.135	-0.17319	-0.0586
1.456	-0.0586	-0.135	-0.0586
1.457	-0.135	-0.12226	-0.03314
1.458	-0.07134	-0.10953	-0.04587
1.459	-0.14773	-0.12226	-0.07134
1.46	-0.0586	-0.12226	-0.0586
1.461	-0.135	-0.12226	-0.04587
1.462	-0.08407	-0.10953	-0.0586
1.463	-0.135	-0.135	-0.0586
1.464	-0.07134	-0.10953	-0.00767
1.465	-0.135	-0.10953	-0.07134
1.466	-0.07134	-0.12226	-0.04587
1.467	-0.0968	-0.12226	-0.07134
1.468	-0.0586	-0.12226	-0.04587
1.469	-0.14773	-0.12226	-0.04587
1.47	-0.0968	-0.12226	-0.04587
1.471	-0.08407	-0.12226	-0.04587
1.472	-0.08407	-0.10953	-0.04587
1.473	-0.0968	-0.10953	-0.04587
1.474	-0.10953	-0.135	-0.03314
1.475	-0.10953	-0.12226	-0.0586
1.476	-0.0968	-0.10953	-0.0968
1.477	-0.0968	-0.135	-0.02041
1.478	-0.135	-0.10953	-0.08407
1.479	-0.07134	-0.10953	-0.00767
1.48	-0.135	-0.0968	-0.04587
1.481	-0.08407	-0.12226	-0.04587
1.482	-0.08407	-0.14773	-0.03314
1.483	-0.0968	-0.08407	-0.08407
1.484	-0.10953	-0.14773	-0.00767
1.485	-0.08407	-0.0586	-0.07134
1.486	-0.0968	-0.12226	-0.03314
1.487	-0.12226	-0.08407	-0.0968
1.488	-0.07134	-0.10953	-0.04587
1.489	-0.135	-0.12226	-0.03314
1.49	-0.07134	-0.08407	-0.03314
1.491	-0.12226	-0.135	-0.04587
1.492	-0.07134	-0.08407	-0.04587
1.493	-0.135	-0.0968	-0.04587
1.494	-0.12226	-0.10953	-0.08407
1.495	-0.10953	-0.10953	-0.02041
1.496	-0.0968	-0.10953	-0.08407
1.497	-0.08407	-0.12226	-0.02041
1.498	-0.135	-0.135	-0.07134
1.499	-0.0968	-0.12226	-0.02041
1.5	-0.12226	-0.135	-0.08407
1.501	-0.08407	-0.10953	-0.03314
1.502	-0.135	-0.135	-0.07134
1.503	-0.04587	-0.12226	-0.00767
1.504	-0.135	-0.135	-0.10953
1.505	-0.07134	-0.08407	-0.02041
1.506	-0.135	-0.14773	-0.08407
1.507	-0.07134	-0.08407	-0.00767
1.508	-0.0968	-0.12226	-0.07134
1.509	-0.10953	-0.10953	-0.04587
1.51	-0.135	-0.12226	-0.07134
1.511	-0.08407	-0.10953	-0.04587
1.512	-0.0968	-0.12226	-0.03314
1.513	-0.0968	-0.10953	-0.0586
1.514	-0.07134	-0.12226	-0.04587
1.515	-0.135	-0.08407	-0.04587
1.516	-0.07134	-0.12226	-0.04587
1.517	-0.135	-0.14773	-0.04587
1.518	-0.0968	-0.07134	-0.04587
1.519	-0.12226	-0.12226	-0.0586
1.52	-0.07134	-0.12226	-0.00767
1.521	-0.135	-0.135	-0.08407
1.522	-0.07134	-0.0968	-0.03314
1.523	-0.135	-0.135	-0.08407
1.524	-0.08407	-0.14773	-0.03314
1.525	-0.10953	-0.08407	-0.03314
1.526	-0.10953	-0.14773	-0.03314
1.527	-0.0968	-0.0968	-0.04587
1.528	-0.0968	-0.16046	-0.04587
1.529	-0.12226	-0.08407	-0.07134
1.53	-0.10953	-0.14773	-0.04587
1.531	-0.0968	-0.135	-0.0586
1.532	-0.0968	-0.135	-0.03314
1.533	-0.10953	-0.16046	-0.03314
1.534	-0.0968	-0.08407	-0.03314
1.535	-0.135	-0.14773	-0.0586
1.536	-0.08407	-0.135	-0.0586
1.537	-0.10953	-0.135	-0.04587
1.538	-0.0968	-0.135	-0.03314
1.539	-0.10953	-0.0968	-0.04587
1.54	-0.10953	-0.12226	-0.04587
1.541	-0.0968	-0.12226	-0.00767
1.542	-0.10953	-0.12226	-0.0586
1.543	-0.0968	-0.12226	-0.03314
1.544	-0.135	-0.12226	-0.0586
1.545	-0.0586	-0.10953	-0.04587
1.546	-0.135	-0.135	-0.04587
1.547	-0.07134	-0.135	-0.02041
1.548	-0.135	-0.135	-0.04587
1.549	-0.07134	-0.10953	-0.00767
1.55	-0.08407	-0.12226	-0.08407
1.551	-0.0586	-0.135	-0.00767
1.552	-0.14773	-0.12226	-0.07134
1.553	-0.0586	-0.12226	-0.00767
1.554	-0.135	-0.135	-0.0968
1.555	-0.08407	-0.135	-0.02041
1.556	-0.10953	-0.135	-0.07134
1.557	-0.0968	-0.0968	-0.02041
1.558	-0.12226	-0.135	-0.07134
1.559	-0.0586	-0.12226	-0.00767
1.56	-0.12226	-0.12226	-0.08407
1.561	-0.0586	-0.10953	-0.00767
1.562	-0.12226	-0.10953	-0.03314
1.563	-0.07134	-0.12226	-0.02041
1.564	-0.0968	-0.12226	-0.03314
1.565	-0.08407	-0.10953	-0.03314
1.566	-0.07134	-0.135	-0.03314
1.567	-0.08407	-0.12226	-0.04587
1.568	-0.08407	-0.135	-0.04587
1.569	-0.08407	-0.10953	-0.03314
1.57	-0.135	-0.12226	0.01779
1.571	-0.0586	-0.12226	-0.07134
1.572	-0.12226	-0.10953	-0.00767
1.573	-0.07134	-0.135	-0.07134
1.574	-0.10953	-0.10953	-0.02041
1.575	-0.0968	-0.10953	-0.08407
1.576	-0.07134	-0.12226	0.00506
1.577	-0.08407	-0.135	-0.04587
1.578	-0.07134	-0.10953	-0.03314
1.579	-0.10953	-0.12226	-0.0586
1.58	-0.0586	-0.12226	-0.00767
1.581	-0.08407	-0.0968	-0.07134
1.582	-0.08407	-0.10953	0.00506
1.583	-0.08407	-0.0968	-0.0586
1.584	-0.08407	-0.08407	-0.02041
1.585	-0.0586	-0.0968	-0.07134
1.586	-0.12226	-0.10953	-0.02041
1.587	-0.0586	-0.10953	-0.03314
1.588	-0.0968	-0.10953	-0.04587
1.589	-0.07134	-0.10953	-0.04587
1.59	-0.08407	-0.10953	-0.02041
1.591	-0.0586	-0.08407	-0.0586
1.592	-0.07134	-0.10953	-0.03314
1.593	-0.0586	-0.0968	-0.00767
1.594	-0.07134	-0.0968	-0.03314
1.595	-0.0586	-0.08407	-0.02041
1.596	-0.08407	-0.135	-0.03314
1.597	-0.07134	-0.08407	-0.00767
1.598	-0.07134	-0.135	-0.03314
1.599	-0.10953	-0.08407	-0.02041
1.6	-0.03314	-0.0968	-0.02041
1.601	-0.08407	-0.08407	-0.0586
1.602	-0.03314	-0.0968	0.01779
1.603	-0.0968	-0.0968	-0.07134
1.604	-0.02041	-0.0968	0.01779
1.605	-0.0968	-0.08407	-0.03314
1.606	-0.03314	-0.0968	0.01779
1.607	-0.0586	-0.135	-0.0586
1.608	-0.07134	-0.04587	0.01779
1.609	-0.0586	-0.135	-0.02041
1.61	-0.0586	-0.04587	-0.02041
1.611	-0.04587	-0.12226	0.00506
1.612	-0.07134	-0.07134	0.01779
1.613	-0.04587	-0.07134	-0.00767
1.614	-0.0968	-0.0968	-0.00767
1.615	-0.03314	-0.07134	-0.02041
1.616	-0.0968	-0.08407	-0.00767
1.617	-0.03314	-0.08407	-0.02041
1.618	-0.10953	-0.08407	-0.04587
1.619	-0.03314	-0.04587	0.01779
1.62	-0.03314	-0.135	-0.04587
1.621	-0.0586	-0.04587	0.04326
1.622	-0.0586	-0.07134	-0.03314
1.623	-0.04587	-0.07134	0.01779
1.624	-0.0586	-0.04587	-0.04587
1.625	-0.08407	-0.10953	0.01779
1.626	-0.02041	-0.04587	-0.03314
1.627	-0.10953	-0.07134	-0.02041
1.628	-0.02041	-0.07134	-0.02041
1.629	-0.07134	-0.04587	-0.00767
1.63	-0.02041	-0.10953	0.01779
1.631	-0.0586	-0.03314	-0.02041
1.632	-0.03314	-0.0968	-0.02041
1.633	-0.08407	-0.03314	0.00506
1.634	-0.00767	-0.07134	-0.02041
1.635	-0.08407	-0.07134	-0.00767
1.636	-0.04587	-0.07134	-0.00767
1.637	-0.07134	-0.07134	0.00506
1.638	-0.04587	-0.0586	-0.00767
1.639	-0.03314	-0.10953	-0.03314
1.64	-0.03314	-0.02041	-0.04587
1.641	-0.0586	-0.10953	0.01779
1.642	-0.08407	-0.02041	-0.03314
1.643	0.00506	-0.0968	0.01779
1.644	-0.0586	-0.04587	-0.00767
1.645	-0.00767	-0.0586	0.03052
1.646	-0.04587	-0.0586	-0.03314
1.647	-0.03314	-0.0586	0.05599
1.648	-0.08407	-0.08407	-0.03314
1.649	-0.00767	-0.03314	0.01779
1.65	-0.07134	-0.0968	-0.03314
1.651	0.01779	-0.03314	0.03052
1.652	-0.07134	-0.08407	-0.04587
1.653	-0.02041	-0.03314	0.00506
1.654	-0.0586	-0.12226	-0.02041
1.655	0.00506	-0.03314	-0.02041
1.656	-0.0586	-0.0968	-0.00767
1.657	-0.00767	-0.00767	0.01779
1.658	-0.03314	-0.07134	0.01779
1.659	-0.0586	-0.00767	-0.0586
1.66	-0.02041	-0.08407	0.03052
1.661	-0.04587	-0.00767	-0.03314
1.662	-0.03314	-0.08407	0.03052
1.663	-0.02041	-0.03314	-0.00767
1.664	-0.03314	-0.0968	0.00506
1.665	-0.04587	-0.00767	0.01779
1.666	-0.00767	-0.02041	0.00506
1.667	-0.08407	-0.0586	0.00506
1.668	0.01779	-0.03314	0.00506
1.669	-0.0586	-0.04587	-0.02041
1.67	0.01779	-0.04587	-0.00767
1.671	-0.07134	-0.04587	-0.00767
1.672	-0.02041	-0.04587	-0.00767
1.673	-0.02041	-0.03314	0.00506
1.674	-0.03314	-0.03314	-0.00767
1.675	-0.02041	-0.03314	0.03052
1.676	-0.02041	-0.0586	-0.03314
1.677	-0.00767	-0.03314	0.04326
1.678	-0.0586	0.00506	-0.03314
1.679	0.03052	-0.02041	0.03052
1.68	-0.0586	-0.0586	-0.03314
1.681	0.01779	-0.0586	0.00506
1.682	-0.0586	-0.04587	-0.00767
1.683	-0.03314	-0.04587	0.01779
1.684	-0.02041	-0.04587	0.00506
1.685	-0.00767	-0.04587	-0.00767
1.686	-0.02041	-0.04587	-0.00767
1.687	-0.02041	-0.03314	0.00506
1.688	-0.03314	-0.04587	0.01779
1.689	-0.07134	-0.03314	-0.00767
1.69	-0.00767	-0.03314	0.00506
1.691	-0.0586	-0.0586	0.00506
1.692	0.03052	-0.03314	0.01779
1.693	-0.04587	-0.0586	-0.03314
1.694	-0.00767	-0.02041	0.03052
1.695	-0.0586	-0.0586	-0.04587
1.696	-0.00767	-0.02041	0.03052
1.697	-0.0586	-0.07134	-0.02041
1.698	0.03052	-0.04587	0.03052
1.699	-0.04587	-0.03314	-0.03314
1.7	0.00506	-0.0586	0.04326
1.701	-0.04587	-0.04587	-0.02041
1.702	0.01779	-0.04587	0.04326
1.703	-0.07134	-0.04587	0.01779
1.704	-0.03314	-0.07134	0.00506
1.705	-0.03314	-0.00767	-0.00767
1.706	-0.00767	-0.03314	0.03052
1.707	-0.03314	-0.04587	0.01779
1.708	-0.02041	-0.04587	0.00506
1.709	-0.03314	-0.03314	0.00506
1.71	-0.03314	-0.04587	0.00506
1.711	0.00506	-0.03314	0.03052
1.712	-0.04587	-0.04587	-0.03314
1.713	0.01779	-0.03314	0.04326
1.714	-0.04587	-0.0586	-0.02041
1.715	0.01779	-0.0586	0.03052
1.716	-0.07134	-0.03314	0.00506
1.717	0.01779	-0.03314	0.00506
1.718	-0.04587	-0.04587	0.00506
1.719	0.01779	-0.03314	-0.00767
1.72	-0.0586	-0.0586	0.04326
1.721	0.00506	-0.00767	0.00506
1.722	-0.04587	-0.0586	0.03052
1.723	0.01779	-0.00767	-0.00767
1.724	-0.04587	-0.08407	0.05599
1.725	-0.03314	-0.02041	-0.03314
1.726	-0.03314	-0.0586	0.03052
1.727	-0.03314	-0.02041	-0.03314
1.728	-0.02041	-0.07134	0.03052
1.729	-0.03314	-0.00767	-0.00767
1.73	-0.0586	-0.08407	0.05599
1.731	-0.00767	-0.00767	-0.03314
1.732	-0.02041	-0.0586	0.05599
1.733	-0.02041	-0.00767	-0.02041
1.734	-0.02041	-0.07134	0.04326
1.735	-0.03314	-0.00767	-0.02041
1.736	-0.02041	-0.0968	0.04326
1.737	-0.03314	-0.00767	-0.00767
1.738	-0.00767	-0.07134	0.00506
1.739	-0.02041	-0.03314	0.01779
1.74	-0.02041	-0.04587	0.00506
1.741	-0.0586	-0.03314	0.01779
1.742	0.00506	-0.0586	0.01779
1.743	-0.03314	-0.04587	-0.00767
1.744	-0.03314	-0.00767	0.00506
1.745	-0.02041	-0.0586	0.04326
1.746	-0.02041	-0.02041	-0.00767
1.747	-0.03314	-0.07134	0.05599
1.748	-0.02041	-0.00767	-0.04587
1.749	-0.03314	-0.07134	0.01779
1.75	-0.03314	-0.03314	-0.00767
1.751	-0.02041	-0.0586	-0.02041
1.752	-0.00767	-0.00767	0.05599
1.753	-0.02041	-0.07134	-0.02041
1.754	-0.0586	-0.00767	0.04326
1.755	-0.03314	-0.0586	-0.02041
1.756	0.00506	0.00506	0.04326
1.757	-0.02041	-0.08407	0.00506
1.758	-0.02041	-0.02041	0.00506
1.759	0.01779	-0.0586	0.03052
1.76	-0.04587	-0.03314	0.01779
1.761	0.01779	-0.0586	0.01779
1.762	-0.0586	-0.02041	0.00506
1.763	0.01779	-0.03314	0.03052
1.764	-0.03314	-0.03314	-0.00767
1.765	-0.02041	-0.04587	0.04326
1.766	-0.0586	-0.03314	-0.02041
1.767	0.01779	-0.04587	0.05599
1.768	-0.02041	-0.04587	0.00506
1.769	-0.02041	-0.03314	0.01779
1.77	-0.02041	-0.04587	0.01779
1.771	-0.02041	-0.02041	0.01779
1.772	-0.02041	-0.04587	0.00506
1.773	-0.02041	-0.03314	0.00506
1.774	-0.03314	-0.04587	0.03052
1.775	-0.02041	-0.04587	0.01779
1.776	-0.00767	-0.03314	0.01779
1.777	-0.03314	-0.03314	0.01779
1.778	-0.07134	-0.04587	-0.00767
1.779	0.01779	-0.0586	0.01779
1.78	-0.03314	-0.0586	0.01779
1.781	-0.00767	-0.04587	-0.00767
1.782	-0.07134	-0.03314	0.05599
1.783	0.01779	-0.03314	-0.03314
1.784	-0.0586	-0.04587	0.03052
1.785	0.01779	-0.0586	-0.00767
1.786	-0.0586	-0.03314	-0.00767
1.787	0.00506	-0.08407	0.00506
1.788	-0.0586	-0.04587	-0.00767
1.789	0.00506	-0.07134	0.00506
1.79	-0.04587	-0.00767	0.01779
1.791	0.00506	-0.04587	0.00506
1.792	-0.02041	-0.03314	0.00506
1.793	-0.04587	-0.0586	0.00506
1.794	-0.04587	-0.0586	-0.00767
1.795	-0.02041	-0.03314	0.00506
1.796	-0.03314	-0.04587	0.01779
1.797	-0.02041	-0.02041	0.00506
1.798	-0.03314	-0.08407	0.00506
1.799	-0.02041	-0.03314	0.01779
1.8	-0.03314	-0.08407	0.03052
1.801	-0.04587	-0.02041	-0.02041
1.802	-0.03314	-0.0968	0.01779
1.803	-0.04587	-0.02041	0.00506
1.804	0.00506	-0.08407	0.01779
1.805	-0.0586	-0.00767	0.01779
1.806	0.00506	-0.0586	-0.02041
1.807	-0.07134	-0.03314	0.03052
1.808	-0.03314	-0.08407	-0.03314
1.809	-0.03314	-0.00767	0.03052
1.81	-0.00767	-0.08407	-0.03314
1.811	-0.0586	-0.00767	0.04326
1.812	0.01779	-0.07134	-0.02041
1.813	-0.0586	-0.04587	0.01779
1.814	0.01779	-0.0586	0.00506
1.815	-0.04587	-0.03314	0.03052
1.816	0.00506	-0.0586	-0.03314
1.817	-0.0586	-0.04587	-0.00767
1.818	0.03052	-0.03314	0.00506
1.819	-0.0586	-0.04587	0.00506
1.82	0.00506	-0.04587	0.01779
1.821	-0.04587	-0.03314	0.00506
1.822	0.00506	-0.0586	0.03052
1.823	-0.04587	-0.04587	-0.00767
1.824	-0.02041	-0.04587	0.04326
1.825	-0.0586	-0.04587	-0.02041
1.826	0.00506	0.00506	0.03052
1.827	-0.04587	-0.07134	0.00506
1.828	-0.02041	-0.02041	0.00506
1.829	-0.04587	-0.07134	0.00506
1.83	0.01779	-0.03314	0.00506
1.831	-0.0586	-0.04587	0.00506
1.832	-0.00767	-0.04587	0.00506
1.833	-0.0586	-0.04587	0.00506
1.834	0.01779	-0.03314	0.00506
1.835	-0.04587	-0.08407	0.01779
1.836	-0.00767	-0.03314	-0.02041
1.837	-0.0586	-0.03314	0.03052
1.838	0.01779	-0.04587	-0.00767
1.839	-0.03314	-0.03314	0.04326
1.84	-0.02041	-0.0586	0.00506
1.841	-0.00767	-0.04587	0.01779
1.842	-0.04587	-0.03314	0.00506
1.843	0.00506	-0.03314	0.01779
1.844	-0.02041	-0.07134	0.01779
1.845	-0.03314	-0.03314	0.00506
1.846	-0.04587	-0.08407	0.04326
1.847	-0.02041	-0.04587	-0.03314
1.848	-0.00767	-0.0968	0.01779
1.849	-0.02041	-0.02041	0.00506
1.85	-0.02041	-0.07134	0.00506
1.851	-0.02041	-0.00767	0.03052
1.852	-0.00767	-0.0968	-0.03314
1.853	-0.00767	0.00506	0.01779
1.854	-0.03314	-0.08407	0.01779
1.855	-0.0586	0.00506	0.00506
1.856	-0.00767	-0.0586	0.00506
1.857	-0.02041	-0.03314	0.00506
1.858	-0.03314	-0.03314	0.04326
1.859	-0.03314	-0.03314	-0.02041
1.86	-0.03314	-0.02041	0.03052
1.861	-0.02041	-0.07134	-0.03314
1.862	-0.03314	-0.02041	0.04326
1.863	-0.03314	-0.07134	0.00506
1.864	0.01779	-0.03314	0.04326
1.865	-0.04587	-0.03314	-0.02041
1.866	0.00506	-0.04587	0.04326
1.867	-0.0586	-0.04587	-0.03314
1.868	0.01779	-0.03314	0.03052
1.869	-0.0586	-0.04587	-0.02041
1.87	0.00506	-0.03314	0.03052
1.871	-0.03314	0.00506	0.00506
1.872	-0.00767	-0.0586	0.01779
1.873	-0.02041	-0.0586	0.01779
1.874	-0.02041	-0.03314	-0.00767
1.875	-0.02041	-0.03314	0.04326
1.876	-0.02041	-0.04587	-0.00767
1.877	-0.00767	-0.04587	0.01779
1.878	-0.03314	-0.04587	-0.03314
1.879	-0.03314	-0.00767	0.03052
1.88	-0.02041	-0.04587	0.01779
1.881	-0.03314	-0.04587	0.00506
1.882	-0.02041	-0.03314	0.00506
1.883	-0.03314	-0.03314	0.03052
1.884	-0.02041	-0.00767	0.01779
1.885	-0.03314	-0.07134	-0.04587
1.886	-0.02041	-0.02041	0.04326
1.887	-0.00767	-0.0586	-0.02041
1.888	-0.00767	-0.02041	0.03052
1.889	-0.02041	-0.03314	-0.00767
1.89	-0.02041	-0.03314	0.00506
1.891	0.01779	-0.03314	0.03052
1.892	-0.0586	-0.04587	-0.03314
1.893	0.00506	-0.0586	0.03052
1.894	-0.0586	0.00506	-0.02041
1.895	0.01779	-0.03314	0.04326
1.896	-0.0586	-0.04587	-0.02041
1.897	0.01779	-0.04587	0.01779
1.898	-0.0586	-0.04587	-0.03314
1.899	0.01779	-0.02041	0.06872
1.9	-0.0586	-0.0586	-0.03314
1.901	0.03052	-0.00767	-0.00767
1.902	-0.07134	-0.0586	-0.02041
1.903	0.00506	-0.03314	0.00506
1.904	-0.04587	-0.08407	0.01779
1.905	-0.03314	-0.00767	0.01779
1.906	-0.02041	-0.0586	-0.00767
1.907	-0.02041	0.00506	0.00506
1.908	-0.02041	-0.03314	-0.00767
1.909	-0.03314	-0.04587	0.01779
1.91	-0.00767	-0.03314	0.04326
1.911	-0.03314	-0.04587	0.00506
1.912	0.00506	-0.04587	0.03052
1.913	-0.0586	-0.08407	-0.03314
1.914	0.00506	-0.03314	0.01779
1.915	-0.0586	-0.03314	0.00506
1.916	-0.03314	-0.03314	0.01779
1.917	-0.02041	-0.04587	0.04326
1.918	-0.00767	-0.04587	-0.02041
1.919	-0.00767	-0.04587	0.04326
1.92	-0.02041	-0.03314	-0.03314
1.921	-0.03314	-0.03314	0.03052
1.922	-0.02041	-0.04587	0.00506
1.923	-0.02041	-0.04587	0.01779
1.924	-0.02041	-0.0586	0.01779
1.925	-0.03314	0.01779	0.01779
1.926	-0.00767	-0.07134	0.05599
1.927	-0.00767	-0.00767	-0.02041
1.928	-0.02041	-0.0586	0.01779
1.929	-0.04587	-0.03314	-0.02041
1.93	-0.03314	-0.03314	0.03052
1.931	-0.04587	-0.04587	0.01779
1.932	0.00506	-0.04587	0.00506
1.933	-0.03314	-0.04587	0.01779
1.934	0.01779	-0.03314	-0.00767
1.935	-0.04587	-0.04587	-0.00767
1.936	0.03052	-0.03314	0.01779
1.937	-0.0586	-0.04587	0.00506
1.938	0.01779	-0.03314	-0.02041
1.939	-0.04587	-0.0586	0.03052
1.94	0.01779	-0.00767	-0.02041
1.941	-0.02041	-0.08407	0.04326
1.942	0.01779	0.00506	0.00506
1.943	-0.04587	-0.07134	0.01779
1.944	0.00506	-0.02041	-0.00767
1.945	-0.02041	-0.08407	0.00506
1.946	-0.03314	-0.03314	0.04326
1.947	-0.02041	-0.08407	-0.03314
1.948	-0.02041	-0.03314	0.03052
1.949	-0.03314	-0.08407	-0.03314
1.95	-0.00767	-0.02041	0.00506
1.951	0.03052	-0.0586	0.00506
1.952	-0.04587	-0.03314	0.03052
1.953	0.03052	-0.07134	0.00506
1.954	-0.07134	-0.02041	0.00506
1.955	-0.00767	-0.0586	0.00506
1.956	-0.03314	-0.00767	0.00506
1.957	0.00506	-0.0586	0.01779
1.958	-0.00767	-0.02041	-0.02041
1.959	-0.02041	-0.08407	0.03052
1.96	-0.03314	-0.02041	-0.03314
1.961	-0.03314	-0.03314	0.04326
1.962	-0.02041	-0.02041	-0.02041
1.963	-0.02041	-0.04587	0.04326
1.964	-0.02041	-0.03314	-0.03314
1.965	-0.02041	-0.03314	0.01779
1.966	-0.02041	-0.03314	-0.02041
1.967	-0.00767	-0.02041	0.01779
1.968	-0.00767	-0.00767	-0.00767
1.969	-0.04587	-0.04587	-0.03314
1.97	0.01779	-0.03314	0.04326
1.971	-0.04587	-0.07134	-0.03314
1.972	0.00506	-0.0586	0.03052
1.973	-0.0586	-0.0586	-0.03314
1.974	0.01779	-0.0586	0.01779
1.975	-0.0586	-0.03314	-0.02041
1.976	0.03052	-0.04587	0.00506
1.977	-0.0586	-0.00767	-0.03314
1.978	0.01779	-0.0586	-0.00767
1.979	-0.0586	-0.02041	0.00506
1.98	0.03052	-0.07134	0.00506
1.981	-0.04587	0.00506	0.00506
1.982	0.00506	-0.0968	0.00506
1.983	-0.0586	-0.00767	0.01779
1.984	0.01779	-0.03314	-0.00767
1.985	-0.04587	-0.03314	0.04326
1.986	0.00506	-0.04587	-0.02041
1.987	-0.00767	-0.04587	0.04326
1.988	0.00506	-0.04587	-0.03314
1.989	-0.03314	-0.07134	0.03052
1.99	-0.03314	-0.03314	-0.02041
1.991	-0.02041	-0.08407	0.01779
1.992	-0.00767	-0.00767	0.00506
1.993	-0.04587	-0.03314	0.00506
1.994	-0.03314	-0.0586	0.00506
1.995	-0.02041	-0.03314	-0.02041
[truncated: 1,004 more rows]

## Sheet: c
Figure 7 c
pH dependencies
D277C-D278C
	pH 7.5	pH 8.5	pH 6.5
0	0.04326	0.04326	0.01779
0.001	0.03052	0.04326	0.09419
0.002	0.06872	0.04326	0.03052
0.003	0.00506	0.03052	0.09419
0.004	0.06872	0.01779	0.03052
0.005	-0.00767	0.04326	0.08145
0.006	0.06872	0.04326	0.03052
0.007	-0.00767	0.03052	0.06872
0.008	0.05599	0.01779	0.03052
0.009	0.04326	0.06872	0.08145
0.01	0.04326	-0.00767	0.05599
0.011	0.03052	0.08145	0.05599
0.012	0.04326	0.01779	0.05599
0.013	0.04326	0.06872	0.04326
0.014	0.00506	-0.00767	0.10692
0.015	0.06872	0.06872	0.06872
0.016	0.03052	0.00506	0.06872
0.017	0.03052	0.08145	0.03052
0.018	0.05599	0.01779	0.08145
0.019	0.04326	0.06872	0.06872
0.02	0.03052	0.01779	0.09419
0.021	0.04326	0.04326	0.06872
0.022	0.03052	0.04326	0.05599
0.023	0.03052	0.04326	0.06872
0.024	0.01779	0.00506	0.06872
0.025	0.03052	0.06872	0.05599
0.026	0.05599	0.01779	0.03052
0.027	0.04326	0.06872	0.10692
0.028	0.03052	0.01779	0.04326
0.029	0.03052	0.06872	0.09419
0.03	0.04326	-0.00767	0.04326
0.031	0.04326	0.04326	0.08145
0.032	0.06872	0.05599	0.03052
0.033	-0.00767	0.06872	0.09419
0.034	0.06872	0.01779	0.04326
0.035	0.00506	0.06872	0.09419
0.036	0.06872	-0.00767	0.04326
0.037	-0.00767	0.04326	0.09419
0.038	0.06872	0.05599	0.03052
0.039	0.00506	0.00506	0.06872
0.04	0.06872	0.06872	0.03052
0.041	0.00506	-0.00767	0.10692
0.042	0.06872	0.03052	0.03052
0.043	0.03052	0.05599	0.09419
0.044	0.06872	0.05599	0.06872
0.045	0.01779	0.05599	0.06872
0.046	0.06872	0.04326	0.05599
0.047	-0.00767	0.03052	0.06872
0.048	0.08145	0.05599	0.06872
0.049	-0.00767	0.03052	0.05599
0.05	0.06872	0.00506	0.06872
0.051	0.00506	0.06872	0.06872
0.052	0.04326	-0.00767	0.06872
0.053	0.00506	0.04326	0.06872
0.054	0.06872	0.05599	0.08145
0.055	0.04326	0.05599	0.04326
0.056	0.04326	0.03052	0.10692
0.057	0.05599	0.04326	0.01779
0.058	0.01779	0.04326	0.06872
0.059	0.03052	0.01779	0.05599
0.06	0.01779	0.05599	0.09419
0.061	0.03052	0.05599	0.04326
0.062	0.00506	0.01779	0.06872
0.063	0.06872	0.00506	0.06872
0.064	0.01779	0.06872	0.03052
0.065	0.05599	0.01779	0.09419
0.066	0.00506	0.06872	0.03052
0.067	0.04326	0.01779	0.06872
0.068	0.00506	0.06872	0.01779
0.069	0.08145	0.04326	0.08145
0.07	0.00506	0.04326	0.04326
0.071	0.06872	0.03052	0.06872
0.072	0.03052	0.03052	0.06872
0.073	0.03052	0.06872	0.05599
0.074	0.05599	0.04326	0.06872
0.075	0.06872	0.08145	0.06872
0.076	0.00506	0.00506	0.06872
0.077	0.03052	0.08145	0.06872
0.078	0.04326	0.00506	0.06872
0.079	0.06872	0.06872	0.01779
0.08	0.03052	-0.00767	0.09419
0.081	0.06872	0.03052	0.03052
0.082	0.03052	-0.00767	0.06872
0.083	0.06872	0.05599	0.06872
0.084	-0.00767	0.03052	0.06872
0.085	0.06872	0.04326	0.04326
0.086	-0.00767	0.03052	0.04326
0.087	0.06872	0.04326	0.09419
0.088	0.00506	0.04326	0.04326
0.089	0.06872	0.04326	0.09419
0.09	0.00506	0.05599	0.03052
0.091	0.06872	0.04326	0.10692
0.092	0.03052	0.05599	0.03052
0.093	0.03052	0.03052	0.10692
0.094	0.04326	0.04326	0.04326
0.095	0.04326	0.04326	0.09419
0.096	0.04326	0.05599	0.03052
0.097	0.01779	0.06872	0.05599
0.098	0.04326	0.04326	0.06872
0.099	0.05599	0.05599	0.06872
0.1	0.03052	0.04326	0.06872
0.101	0.05599	0.01779	0.06872
0.102	0.04326	0.06872	0.05599
0.103	0.04326	0.03052	0.06872
0.104	0.04326	0.06872	0.06872
0.105	0.00506	0.04326	0.06872
0.106	0.06872	0.04326	0.06872
0.107	0.00506	0.01779	0.06872
0.108	0.06872	0.04326	0.06872
0.109	0.00506	0.04326	0.06872
0.11	0.08145	0.04326	0.08145
0.111	0.00506	0.04326	0.03052
0.112	0.06872	0.05599	0.09419
0.113	0.01779	0.04326	0.03052
0.114	0.06872	0.03052	0.09419
0.115	0.00506	0.04326	0.03052
0.116	0.06872	0.04326	0.09419
0.117	0.00506	0.04326	0.03052
0.118	0.08145	0.04326	0.10692
0.119	0.04326	0.05599	0.05599
0.12	0.06872	0.03052	0.06872
0.121	-0.00767	0.04326	0.06872
0.122	0.04326	0.04326	0.06872
0.123	0.03052	0.05599	0.06872
0.124	0.01779	0.04326	0.06872
0.125	0.04326	0.05599	0.06872
0.126	0.04326	0.04326	0.06872
0.127	0.04326	0.05599	0.05599
0.128	0.03052	0.04326	0.09419
0.129	0.05599	0.04326	0.04326
0.13	0.01779	0.04326	0.09419
0.131	0.03052	0.04326	0.03052
0.132	0.03052	0.04326	0.10692
0.133	0.05599	0.03052	0.03052
0.134	0.04326	0.03052	0.09419
0.135	0.01779	0.04326	0.03052
0.136	0.04326	0.04326	0.09419
0.137	0.01779	0.05599	0.04326
0.138	0.06872	0.06872	0.06872
0.139	0.00506	0.05599	0.06872
0.14	0.06872	0.04326	0.05599
0.141	0.00506	0.01779	0.06872
0.142	0.06872	0.04326	0.06872
0.143	-0.00767	0.08145	0.06872
0.144	0.06872	0.01779	0.05599
0.145	0.01779	0.03052	0.06872
0.146	0.06872	0.01779	0.08145
0.147	0.01779	0.03052	0.05599
0.148	0.04326	0.03052	0.08145
0.149	0.00506	0.06872	0.06872
0.15	0.04326	0.01779	0.06872
0.151	0.00506	0.03052	0.08145
0.152	0.06872	0.01779	0.09419
0.153	0.01779	0.04326	0.03052
0.154	0.06872	0.01779	0.09419
0.155	-0.00767	0.06872	0.01779
0.156	0.06872	0.05599	0.09419
0.157	0.03052	0.04326	0.04326
0.158	0.03052	0.05599	0.08145
0.159	0.03052	0.05599	0.04326
0.16	0.09419	0.04326	0.09419
0.161	0.04326	0.04326	0.03052
0.162	0.04326	0.06872	0.06872
0.163	0.03052	-0.00767	0.06872
0.164	0.03052	0.06872	0.09419
0.165	0.05599	0.00506	0.06872
0.166	0.06872	0.06872	0.06872
0.167	0.04326	0.00506	0.06872
0.168	0.04326	0.06872	0.10692
0.169	0.08145	0.01779	0.03052
0.17	0.03052	0.08145	0.09419
0.171	0.03052	0.03052	0.01779
0.172	0.00506	0.08145	0.09419
0.173	0.04326	0.04326	0.04326
0.174	0.06872	0.05599	0.10692
0.175	0.03052	0.04326	0.01779
0.176	0.04326	0.04326	0.10692
0.177	0.04326	0.05599	0.03052
0.178	0.06872	0.03052	0.08145
0.179	0.00506	0.06872	0.06872
0.18	0.08145	0.04326	0.06872
0.181	0.00506	0.05599	0.06872
0.182	0.03052	0.01779	0.06872
0.183	0.04326	0.08145	0.05599
0.184	0.05599	0.00506	0.10692
0.185	0.05599	0.08145	0.03052
0.186	0.05599	0.04326	0.10692
0.187	0.06872	0.05599	0.06872
0.188	0.03052	0.06872	0.06872
0.189	0.06872	0.00506	0.05599
0.19	0.04326	0.08145	0.06872
0.191	0.06872	0.00506	0.06872
0.192	0.01779	0.06872	0.06872
0.193	0.08145	0.01779	0.06872
0.194	0.00506	0.06872	0.06872
0.195	0.06872	0.00506	0.10692
0.196	0.01779	0.09419	0.04326
0.197	0.06872	0.01779	0.10692
0.198	0.00506	0.06872	0.04326
0.199	0.06872	0.04326	0.08145
0.2	0.03052	0.04326	0.04326
0.201	0.05599	0.04326	0.09419
0.202	0.05599	0.03052	0.03052
0.203	0.08145	0.06872	0.10692
0.204	-0.00767	0.01779	0.03052
0.205	0.08145	0.06872	0.09419
0.206	0.00506	0.04326	0.04326
0.207	0.06872	0.06872	0.09419
0.208	0.00506	-0.00767	0.06872
0.209	0.03052	0.08145	0.09419
0.21	0.00506	0.00506	0.06872
0.211	0.05599	0.06872	0.06872
0.212	0.01779	-0.00767	0.06872
0.213	0.08145	0.06872	0.05599
0.214	0.01779	0.03052	0.06872
0.215	0.08145	0.06872	0.06872
0.216	-0.00767	0.00506	0.10692
0.217	0.06872	0.08145	0.03052
0.218	0.01779	0.01779	0.08145
0.219	0.08145	0.04326	0.04326
0.22	0.00506	0.04326	0.10692
0.221	0.05599	0.04326	0.05599
0.222	0.03052	0.04326	0.09419
0.223	0.06872	0.05599	0.03052
0.224	0.00506	0.04326	0.06872
0.225	0.08145	0.05599	0.04326
0.226	0.01779	0.04326	0.09419
0.227	0.06872	0.04326	0.00506
0.228	-0.00767	0.05599	0.08145
0.229	0.06872	0.05599	0.04326
0.23	0.01779	0.06872	0.10692
0.231	0.06872	0.06872	0.03052
0.232	0.00506	0.05599	0.08145
0.233	0.06872	0.00506	0.05599
0.234	0.00506	0.08145	0.06872
0.235	0.06872	0.01779	0.06872
0.236	0.05599	0.06872	0.04326
0.237	0.03052	0.01779	0.10692
0.238	0.04326	0.06872	0.03052
0.239	0.05599	0.01779	0.09419
0.24	0.03052	0.06872	0.04326
0.241	0.04326	0.06872	0.08145
0.242	0.04326	0.05599	0.04326
0.243	0.04326	0.04326	0.10692
0.244	0.04326	0.04326	0.04326
0.245	0.04326	0.05599	0.10692
0.246	0.05599	0.06872	0.08145
0.247	0.04326	0.04326	0.06872
0.248	0.04326	0.04326	0.05599
0.249	0.03052	0.05599	0.06872
0.25	0.05599	0.04326	0.06872
0.251	0.03052	0.04326	0.06872
0.252	0.04326	0.04326	0.06872
0.253	0.04326	0.05599	0.08145
0.254	0.04326	0.05599	0.06872
0.255	0.04326	0.05599	0.06872
0.256	0.05599	0.03052	0.06872
0.257	0.05599	0.08145	0.05599
0.258	0.04326	0.01779	0.06872
0.259	0.03052	0.06872	0.06872
0.26	0.05599	-0.00767	0.06872
0.261	0.05599	0.06872	0.06872
0.262	0.01779	0.01779	0.06872
0.263	0.04326	0.04326	0.06872
0.264	0.04326	0.05599	0.06872
0.265	0.06872	0.05599	0.05599
0.266	0.03052	0.05599	0.05599
0.267	0.04326	0.05599	0.06872
0.268	0.05599	0.05599	0.08145
0.269	0.03052	0.05599	0.03052
0.27	0.01779	0.05599	0.09419
0.271	0.04326	0.04326	0.06872
0.272	0.04326	0.04326	0.06872
0.273	0.03052	0.00506	0.04326
0.274	0.05599	0.08145	0.08145
0.275	0.03052	0.01779	0.06872
0.276	0.04326	0.06872	0.09419
0.277	0.04326	0.00506	0.03052
0.278	0.06872	0.08145	0.09419
0.279	-0.00767	0.01779	0.03052
0.28	0.06872	0.08145	0.09419
0.281	0.01779	0.00506	0.05599
0.282	0.06872	0.08145	0.06872
0.283	0.04326	0.05599	0.05599
0.284	0.04326	0.06872	0.05599
0.285	0.03052	0.04326	0.06872
0.286	0.03052	0.05599	0.06872
0.287	0.05599	0.04326	0.06872
0.288	0.04326	0.06872	0.06872
0.289	0.03052	0.04326	0.06872
0.29	0.04326	0.04326	0.06872
0.291	0.05599	0.04326	0.06872
0.292	0.05599	0.06872	0.08145
0.293	0.06872	0.06872	0.10692
0.294	0.00506	-0.00767	0.03052
0.295	0.03052	0.08145	0.09419
0.296	0.04326	0.03052	0.04326
0.297	0.04326	0.05599	0.10692
0.298	0.04326	0.01779	0.05599
0.299	0.05599	0.09419	0.09419
0.3	0.05599	0.04326	0.04326
0.301	0.04326	0.09419	0.10692
0.302	0.05599	0.03052	0.04326
0.303	0.04326	0.08145	0.17058
0.304	0.09419	0.11965	0.19604
0.305	0.01779	0.27244	0.32337
0.306	0.06872	0.27244	0.32337
0.307	0.01779	0.36157	0.41249
0.308	0.06872	0.3361	0.34883
0.309	0.03052	0.38703	0.3743
0.31	0.06872	0.34883	0.38703
0.311	0.00506	0.41249	0.39976
0.312	0.06872	0.36157	0.41249
0.313	0.00506	0.42523	0.43796
0.314	0.04326	0.45069	0.46342
0.315	0.05599	0.47616	0.50162
0.316	0.04326	0.50162	0.47616
0.317	0.04326	0.52709	0.60348
0.318	0.11965	0.56528	0.60348
0.319	0.17058	0.52709	0.7308
0.32	0.27244	0.60348	0.7308
0.321	0.28517	0.57802	0.81993
0.322	0.38703	0.67987	0.79447
0.323	0.34883	0.769	0.90906
0.324	0.38703	0.81993	0.92179
0.325	0.38703	0.92179	1.02365
0.326	0.41249	0.97272	1.02365
0.327	0.38703	1.01092	1.10004
0.328	0.38703	1.03638	1.07458
0.329	0.36157	1.06185	1.15097
0.33	0.42523	1.08731	1.16371
0.331	0.39976	1.06185	1.10004
0.332	0.47616	1.03638	1.11278
0.333	0.52709	0.97272	0.94725
0.334	0.60348	0.85813	0.95999
0.335	0.62895	0.85813	0.87086
0.336	0.71807	0.79447	0.98545
0.337	0.69261	0.88359	0.92179
0.338	0.8072	0.85813	0.94725
0.339	0.8072	0.8072	0.79447
0.34	0.92179	0.71807	0.79447
0.341	0.92179	0.66714	0.69261
0.342	1.01092	0.52709	0.62895
0.343	1.01092	0.55255	0.55255
0.344	1.11278	0.42523	0.50162
0.345	1.08731	0.39976	0.43796
0.346	1.18917	0.32337	0.36157
0.347	1.12551	0.27244	0.27244
0.348	1.10004	0.18331	0.20878
0.349	1.02365	0.15785	0.11965
0.35	1.01092	0.01779	-0.0586
0.351	0.98545	-0.03314	-0.12226
0.352	1.08731	-0.17319	-0.31325
0.353	1.04911	-0.30052	-0.35145
0.354	1.04911	-0.37691	-0.50424
0.355	0.99818	-0.44057	-0.47877
0.356	0.93452	-0.45331	-0.59336
0.357	0.88359	-0.47877	-0.54243
0.358	0.87086	-0.45331	-0.5679
0.359	0.75627	-0.42784	-0.5297
0.36	0.769	-0.40238	-0.50424
0.361	0.59075	-0.37691	-0.47877
0.362	0.55255	-0.31325	-0.44057
0.363	0.36157	-0.35145	-0.41511
0.364	0.28517	-0.24959	-0.38964
0.365	0.10692	-0.28779	-0.33872
0.366	-0.03314	-0.19866	-0.30052
0.367	-0.19866	-0.19866	-0.28779
0.368	-0.33872	-0.21139	-0.23686
0.369	-0.54243	-0.14773	-0.24959
0.37	-0.5679	-0.135	-0.19866
0.371	-0.61883	-0.12226	-0.24959
0.372	-0.65702	-0.08407	-0.14773
0.373	-0.61883	-0.08407	-0.19866
0.374	-0.66976	-0.10953	-0.12226
0.375	-0.5679	-0.00767	-0.135
0.376	-0.63156	-0.08407	-0.135
0.377	-0.51697	-0.02041	-0.12226
0.378	-0.55517	-0.04587	-0.12226
0.379	-0.46604	0.03052	-0.0586
0.38	-0.47877	-0.03314	-0.10953
0.381	-0.36418	0.01779	-0.03314
0.382	-0.36418	-0.03314	-0.10953
0.383	-0.26232	0.04326	-0.03314
0.384	-0.30052	-0.00767	-0.08407
0.385	-0.18593	0.04326	-0.0586
0.386	-0.135	-0.00767	-0.03314
0.387	-0.10953	0.06872	-0.03314
0.388	-0.07134	-0.00767	-0.03314
0.389	0.01779	0.08145	-0.03314
0.39	0.05599	-0.00767	-0.02041
0.391	0.10692	0.06872	-0.02041
0.392	0.15785	-0.00767	-0.00767
0.393	0.19604	0.06872	-0.02041
0.394	0.24697	0.00506	0.00506
0.395	0.2979	0.06872	0.01779
0.396	0.32337	0.03052	0.01779
0.397	0.31064	0.04326	-0.02041
0.398	0.28517	0.04326	0.04326
0.399	0.18331	0.04326	-0.02041
0.4	0.24697	0.05599	0.06872
0.401	0.15785	0.04326	0.00506
0.402	0.20878	0.05599	0.04326
0.403	0.13238	0.04326	-0.00767
0.404	0.15785	0.06872	0.04326
0.405	0.10692	0.05599	0.03052
0.406	0.06872	0.05599	0.03052
0.407	-0.02041	0.04326	0.03052
0.408	-0.10953	0.06872	0.03052
0.409	-0.17319	0.04326	0.03052
0.41	-0.23686	0.04326	0.00506
0.411	-0.28779	0.05599	0.06872
0.412	-0.31325	0.05599	0.00506
0.413	-0.28779	0.06872	0.06872
0.414	-0.28779	0.05599	0.04326
0.415	-0.24959	0.08145	0.05599
0.416	-0.21139	0.08145	0.06872
0.417	-0.17319	0.03052	0.05599
0.418	-0.14773	0.08145	0.05599
0.419	-0.10953	0.01779	0.04326
0.42	-0.07134	0.09419	0.05599
0.421	-0.08407	0.03052	0.05599
0.422	-0.02041	0.08145	0.06872
0.423	-0.04587	0.03052	0.06872
0.424	-0.00767	0.10692	0.06872
0.425	-0.02041	0.01779	0.03052
0.426	0.01779	0.09419	0.06872
0.427	-0.08407	0.04326	0.01779
0.428	0.00506	0.09419	0.08145
0.429	0.00506	0.03052	0.01779
0.43	-0.02041	0.09419	0.10692
0.431	0.00506	0.05599	0.03052
0.432	-0.00767	0.09419	0.06872
0.433	0.00506	0.03052	0.06872
0.434	0.00506	0.09419	0.06872
0.435	0.03052	0.05599	0.09419
0.436	-0.02041	0.10692	0.03052
0.437	0.05599	0.04326	0.11965
0.438	-0.00767	0.06872	0.04326
0.439	0.03052	0.05599	0.09419
0.44	-0.02041	0.11965	0.06872
0.441	0.05599	0.08145	0.08145
0.442	-0.00767	0.06872	0.06872
0.443	0.04326	0.05599	0.08145
0.444	0.01779	0.11965	0.08145
0.445	0.06872	0.05599	0.06872
0.446	0.00506	0.09419	0.08145
0.447	0.06872	0.04326	0.10692
0.448	0.01779	0.11965	0.04326
0.449	0.08145	0.04326	0.11965
0.45	0.00506	0.11965	0.04326
0.451	0.06872	0.04326	0.10692
0.452	-0.00767	0.10692	0.06872
0.453	0.08145	0.04326	0.06872
0.454	0.00506	0.11965	0.10692
0.455	0.06872	0.05599	0.08145
0.456	0.01779	0.09419	0.08145
0.457	0.05599	0.08145	0.06872
0.458	0.06872	0.08145	0.11965
0.459	0.05599	0.10692	0.05599
0.46	0.03052	0.06872	0.11965
0.461	0.00506	0.06872	0.04326
0.462	0.04326	0.09419	0.09419
0.463	0.04326	0.06872	0.09419
0.464	0.04326	0.06872	0.06872
0.465	0.06872	0.08145	0.08145
0.466	0.05599	0.08145	0.08145
0.467	0.06872	0.09419	0.08145
0.468	0.04326	0.04326	0.09419
0.469	0.06872	0.10692	0.09419
0.47	0.01779	0.04326	0.08145
0.471	0.08145	0.08145	0.08145
0.472	0.01779	0.04326	0.08145
0.473	0.09419	0.09419	0.09419
0.474	0.03052	0.03052	0.06872
0.475	0.09419	0.11965	0.06872
0.476	0.03052	0.06872	0.08145
0.477	0.09419	0.11965	0.10692
0.478	0.03052	0.06872	0.06872
0.479	0.06872	0.10692	0.10692
0.48	0.08145	0.08145	0.04326
0.481	0.06872	0.10692	0.08145
0.482	0.06872	0.06872	0.06872
0.483	0.06872	0.10692	0.10692
0.484	0.06872	0.03052	0.08145
0.485	0.01779	0.13238	0.11965
0.486	0.04326	0.04326	0.06872
0.487	0.06872	0.09419	0.10692
0.488	0.01779	0.03052	0.05599
0.489	0.10692	0.10692	0.10692
0.49	0.03052	0.05599	0.06872
0.491	0.06872	0.11965	0.06872
0.492	0.01779	0.04326	0.06872
0.493	0.06872	0.10692	0.08145
0.494	0.05599	0.06872	0.09419
0.495	0.08145	0.06872	0.08145
0.496	0.01779	0.06872	0.08145
0.497	0.09419	0.06872	0.05599
0.498	0.01779	0.06872	0.06872
0.499	0.06872	0.08145	0.05599
0.5	0.01779	0.06872	0.08145
0.501	0.10692	0.09419	0.06872
0.502	0.03052	0.06872	0.04326
0.503	0.09419	0.08145	0.10692
0.504	0.03052	0.08145	0.03052
0.505	0.10692	0.06872	0.11965
0.506	0.01779	0.06872	0.05599
0.507	0.06872	0.09419	0.09419
0.508	0.00506	0.09419	0.06872
0.509	0.08145	0.04326	0.09419
0.51	0.00506	0.09419	0.06872
0.511	0.09419	0.04326	0.08145
0.512	0.04326	0.11965	0.06872
0.513	0.08145	0.04326	0.06872
0.514	0.00506	0.10692	0.06872
0.515	0.08145	0.05599	0.08145
0.516	0.00506	0.10692	0.09419
0.517	0.06872	0.04326	0.06872
0.518	0.05599	0.09419	0.10692
0.519	0.04326	0.03052	0.08145
0.52	0.05599	0.08145	0.10692
0.521	0.04326	0.03052	0.04326
0.522	0.10692	0.09419	0.11965
0.523	0.06872	0.08145	0.06872
0.524	0.08145	0.05599	0.06872
0.525	0.03052	0.04326	0.09419
0.526	0.08145	0.08145	0.06872
0.527	-0.00767	0.06872	0.06872
0.528	0.06872	0.06872	0.05599
0.529	0.01779	0.06872	0.10692
0.53	0.06872	0.08145	0.05599
0.531	0.01779	0.08145	0.10692
0.532	0.05599	0.05599	0.04326
0.533	-0.00767	0.08145	0.08145
0.534	0.05599	0.05599	0.06872
0.535	0.03052	0.08145	0.08145
0.536	0.06872	0.03052	0.06872
0.537	0.08145	0.10692	0.06872
0.538	0.01779	0.03052	0.08145
0.539	0.06872	0.10692	0.05599
0.54	0.04326	0.01779	0.09419
0.541	0.09419	0.04326	0.01779
0.542	0.01779	0.06872	0.06872
0.543	0.09419	0.06872	0.08145
0.544	0.06872	0.06872	0.08145
0.545	0.06872	0.05599	0.09419
0.546	0.06872	0.06872	0.03052
0.547	0.04326	0.06872	0.10692
0.548	0.04326	0.05599	0.06872
0.549	0.06872	0.09419	0.09419
0.55	0.01779	0.06872	0.06872
0.551	0.08145	0.06872	0.06872
0.552	0.01779	0.05599	0.08145
0.553	0.08145	0.05599	0.04326
0.554	0.03052	0.06872	0.09419
0.555	0.08145	0.06872	0.05599
0.556	0.05599	0.06872	0.10692
0.557	0.06872	0.06872	0.04326
0.558	0.04326	0.06872	0.11965
0.559	0.05599	0.03052	0.04326
0.56	0.04326	0.08145	0.08145
0.561	0.03052	0.03052	0.06872
0.562	0.04326	0.05599	0.08145
0.563	0.04326	0.03052	0.06872
0.564	0.06872	0.08145	0.04326
0.565	0.06872	0.03052	0.09419
0.566	0.05599	0.10692	0.04326
0.567	0.04326	0.03052	0.10692
0.568	0.06872	0.09419	0.03052
0.569	0.04326	0.05599	0.09419
0.57	0.04326	0.05599	0.08145
0.571	0.06872	0.06872	0.06872
0.572	0.03052	0.06872	0.06872
0.573	0.04326	0.06872	0.06872
0.574	0.03052	0.06872	0.06872
0.575	0.05599	0.05599	0.06872
0.576	0.01779	0.03052	0.06872
0.577	0.04326	0.06872	0.06872
0.578	0.03052	0.06872	0.06872
0.579	0.04326	0.06872	0.06872
0.58	0.06872	0.05599	0.08145
0.581	0.05599	0.05599	0.06872
0.582	0.04326	0.06872	0.08145
0.583	0.05599	0.06872	0.06872
0.584	0.01779	0.05599	0.10692
0.585	0.08145	0.06872	0.05599
0.586	-0.00767	0.05599	0.06872
0.587	0.06872	0.05599	0.06872
0.588	0.00506	0.05599	0.10692
0.589	0.04326	0.06872	0.04326
0.59	0.04326	0.06872	0.11965
0.591	0.04326	0.06872	0.04326
0.592	0.01779	0.06872	0.09419
0.593	0.01779	0.01779	0.04326
0.594	0.03052	0.06872	0.09419
0.595	0.04326	0.01779	0.08145
0.596	0.05599	0.09419	0.06872
0.597	0.04326	0.03052	0.06872
0.598	0.05599	0.08145	0.06872
0.599	0.03052	0.04326	0.06872
0.6	0.04326	0.08145	0.06872
0.601	0.04326	0.01779	0.06872
0.602	0.06872	0.04326	0.06872
0.603	0.01779	0.05599	0.06872
0.604	0.06872	0.04326	0.06872
0.605	0.01779	0.06872	0.06872
0.606	0.06872	0.06872	0.06872
0.607	0.00506	0.06872	0.03052
0.608	0.05599	0.01779	0.09419
0.609	0.01779	0.05599	0.06872
0.61	0.06872	0.03052	0.08145
0.611	0.01779	0.06872	0.03052
0.612	0.03052	0.01779	0.08145
0.613	0.00506	0.04326	0.06872
0.614	0.03052	0.05599	0.06872
0.615	0.05599	0.01779	0.06872
0.616	0.03052	0.05599	0.06872
0.617	0.04326	0.04326	0.06872
0.618	0.04326	0.06872	0.06872
0.619	0.05599	0.05599	0.06872
0.62	0.04326	0.03052	0.06872
0.621	0.05599	0.06872	0.01779
0.622	0.04326	0.01779	0.11965
0.623	0.03052	0.05599	0.04326
0.624	0.05599	0.01779	0.08145
0.625	0.03052	0.08145	0.03052
0.626	-0.00767	0.05599	0.08145
0.627	0.05599	0.04326	0.03052
0.628	0.00506	0.06872	0.09419
0.629	0.06872	0.04326	0.01779
0.63	-0.00767	0.04326	0.06872
0.631	0.06872	0.03052	0.06872
0.632	0.03052	0.01779	0.06872
0.633	0.04326	0.06872	0.06872
0.634	0.06872	0.03052	0.08145
0.635	0.05599	0.08145	0.06872
0.636	0.04326	0.00506	0.03052
0.637	0.04326	0.05599	0.08145
0.638	0.03052	0.04326	0.04326
0.639	-0.00767	0.04326	0.06872
0.64	0.08145	0.06872	0.06872
0.641	0.04326	0.06872	0.03052
0.642	0.05599	0.05599	0.08145
0.643	0.05599	0.05599	0.00506
0.644	0.04326	0.04326	0.06872
0.645	0.06872	0.04326	0.06872
0.646	0.00506	0.03052	0.05599
0.647	0.04326	0.04326	0.05599
0.648	0.04326	0.04326	0.06872
0.649	0.01779	0.06872	0.06872
0.65	-0.00767	0.06872	0.01779
0.651	0.03052	0.01779	0.09419
0.652	0.00506	0.08145	0.01779
0.653	0.05599	0.04326	0.09419
0.654	-0.00767	0.08145	0.03052
0.655	0.06872	0.00506	0.09419
0.656	0.03052	0.05599	0.03052
0.657	0.01779	0.01779	0.10692
0.658	0.03052	0.06872	0.03052
0.659	0.01779	0.01779	0.06872
0.66	0.04326	0.08145	0.06872
0.661	0.03052	0.04326	0.06872
0.662	0.04326	0.01779	0.05599
0.663	0.04326	0.06872	0.08145
0.664	0.05599	0.03052	0.09419
0.665	0.04326	0.03052	0.01779
0.666	0.03052	0.05599	0.08145
0.667	0.06872	0.01779	0.03052
0.668	0.04326	0.04326	0.09419
0.669	0.03052	0.04326	0.01779
0.67	0.04326	0.03052	0.05599
0.671	0.01779	0.03052	0.06872
0.672	0.05599	0.04326	0.05599
0.673	-0.00767	0.06872	0.08145
0.674	0.05599	-0.00767	0.05599
0.675	0.03052	0.05599	0.08145
0.676	0.06872	0.04326	0.01779
0.677	0.00506	0.05599	0.08145
0.678	0.06872	0.01779	0.04326
0.679	0.01779	0.06872	0.08145
0.68	0.03052	0.04326	0.01779
0.681	0.03052	0.05599	0.04326
0.682	0.03052	0.04326	0.06872
0.683	0.01779	0.04326	0.06872
0.684	-0.00767	0.03052	0.05599
0.685	0.05599	0.03052	0.01779
0.686	-0.00767	0.01779	0.09419
0.687	0.04326	0.04326	0.00506
0.688	0.04326	0.04326	0.08145
0.689	0.04326	0.04326	0.03052
0.69	0.01779	0.04326	0.08145
0.691	0.03052	0.03052	0.03052
0.692	0.03052	0.01779	0.06872
0.693	-0.00767	0.04326	0.05599
0.694	0.06872	0.04326	0.05599
0.695	-0.00767	0.04326	0.05599
0.696	0.03052	0.01779	0.04326
0.697	0.00506	0.01779	0.05599
0.698	0.05599	0.06872	0.04326
0.699	-0.00767	0.01779	0.04326
0.7	0.06872	0.04326	0.06872
0.701	-0.02041	0.00506	0.08145
0.702	0.05599	0.06872	0.01779
0.703	-0.00767	-0.02041	0.08145
0.704	0.06872	0.06872	0.04326
0.705	-0.00767	-0.00767	0.06872
0.706	0.04326	0.06872	0.03052
0.707	-0.02041	0.00506	0.09419
0.708	0.04326	0.05599	0.01779
0.709	-0.00767	0.00506	0.06872
0.71	0.06872	0.06872	0.03052
0.711	-0.02041	-0.00767	0.06872
0.712	0.04326	0.05599	0.03052
0.713	0.01779	-0.00767	0.08145
0.714	0.03052	0.03052	0.03052
0.715	0.00506	0.04326	0.09419
0.716	0.00506	0.03052	0.04326
0.717	0.04326	0.04326	0.05599
0.718	0.03052	0.03052	0.06872
0.719	0.04326	0.03052	0.06872
0.72	-0.00767	0.00506	0.05599
0.721	0.05599	0.03052	0.05599
0.722	-0.02041	0.01779	0.09419
0.723	0.01779	0.01779	0.00506
0.724	0.03052	0.00506	0.04326
0.725	0.05599	0.06872	0.04326
0.726	0.03052	0.00506	0.06872
0.727	0.03052	0.05599	0.03052
0.728	-0.02041	-0.00767	0.08145
0.729	0.05599	0.06872	0.03052
0.73	0.00506	-0.00767	0.08145
0.731	0.03052	0.05599	0.03052
0.732	-0.00767	-0.00767	0.06872
0.733	0.06872	0.06872	0.01779
0.734	0.00506	0.00506	0.06872
0.735	0.05599	0.04326	0.01779
0.736	-0.02041	0.00506	0.05599
0.737	0.04326	0.06872	0.05599
0.738	0.00506	0.03052	0.05599
0.739	0.06872	0.01779	0.03052
0.74	-0.00767	0.03052	0.04326
0.741	0.01779	0.00506	0.05599
0.742	0.00506	0.01779	0.05599
0.743	0.03052	0.04326	0.05599
0.744	0.03052	0.03052	0.04326
0.745	0.01779	0.01779	0.04326
0.746	0.03052	0.05599	0.05599
0.747	0.03052	0.00506	0.05599
0.748	0.05599	0.04326	0.03052
0.749	-0.00767	0.03052	0.08145
0.75	0.06872	0.03052	0.01779
0.751	-0.02041	-0.00767	0.08145
0.752	0.06872	0.06872	0.01779
0.753	-0.02041	-0.00767	0.09419
0.754	0.04326	0.05599	0.01779
0.755	0.01779	-0.02041	0.08145
0.756	0.01779	0.05599	0.00506
0.757	0.01779	0.03052	0.08145
0.758	0.01779	0.06872	0.05599
0.759	0.01779	0.01779	0.05599
0.76	0.01779	0.03052	0.04326
0.761	0.03052	0.01779	0.06872
0.762	0.01779	0.01779	0.05599
0.763	0.01779	0.03052	0.06872
0.764	-0.00767	0.03052	0.06872
0.765	0.04326	0.03052	0.01779
0.766	0.00506	0.04326	0.06872
0.767	0.06872	0.05599	0.00506
0.768	-0.02041	0.01779	0.09419
0.769	0.04326	0.05599	0.00506
0.77	0.03052	-0.02041	0.06872
0.771	0.06872	0.05599	0.03052
0.772	0.01779	0.01779	0.06872
0.773	0.01779	0.01779	0.05599
0.774	-0.02041	0.03052	0.06872
0.775	0.01779	-0.03314	0.05599
0.776	-0.03314	0.04326	0.04326
0.777	0.01779	-0.00767	0.04326
0.778	-0.00767	0.06872	0.06872
0.779	0.04326	-0.00767	0.04326
0.78	0.00506	0.04326	0.06872
0.781	-0.00767	0.04326	0.05599
0.782	-0.00767	0.01779	0.04326
0.783	0.05599	0.01779	0.04326
0.784	-0.02041	0.03052	0.06872
0.785	0.05599	0.04326	0.04326
0.786	-0.00767	0.01779	0.05599
0.787	0.06872	0.03052	0.04326
0.788	-0.02041	0.00506	0.06872
0.789	0.05599	0.01779	0.06872
0.79	-0.02041	0.03052	0.05599
0.791	0.00506	0.01779	0.05599
0.792	0.01779	-0.00767	0.04326
0.793	0.03052	0.06872	0.05599
0.794	0.00506	0.00506	0.05599
0.795	-0.00767	0.05599	0.05599
0.796	0.01779	-0.00767	0.05599
0.797	-0.00767	0.06872	0.03052
0.798	0.01779	-0.00767	0.06872
0.799	0.01779	0.06872	0.03052
0.8	0.01779	0.00506	0.05599
0.801	-0.00767	0.03052	0.03052
0.802	0.05599	0.03052	0.04326
0.803	-0.00767	0.01779	0.04326
0.804	0.04326	0.01779	0.05599
0.805	-0.02041	0.06872	0.05599
0.806	0.03052	0.01779	0.05599
0.807	0.01779	0.03052	0.06872
0.808	0.01779	0.03052	0.05599
0.809	0.03052	0.00506	0.05599
0.81	0.01779	0.01779	0.06872
0.811	0.01779	0.03052	0.03052
0.812	0.00506	-0.02041	0.05599
0.813	0.01779	0.06872	0.05599
0.814	0.03052	-0.02041	0.04326
0.815	0.00506	0.01779	0.05599
0.816	0.01779	-0.02041	0.04326
0.817	0.03052	0.06872	0.05599
0.818	-0.00767	-0.02041	0.04326
0.819	0.04326	0.05599	0.05599
0.82	0.01779	-0.00767	0.01779
0.821	0.01779	0.05599	0.06872
0.822	0.03052	0.04326	0.01779
0.823	0.01779	0.03052	0.06872
0.824	0.01779	0.01779	0.06872
0.825	0.03052	0.03052	0.05599
0.826	0.01779	0.04326	0.05599
0.827	0.03052	0.01779	0.05599
0.828	0.01779	0.01779	0.04326
0.829	0.04326	0.03052	0.04326
0.83	0.01779	0.05599	0.05599
0.831	0.01779	-0.00767	0.05599
0.832	-0.00767	0.05599	0.01779
0.833	-0.03314	-0.00767	0.08145
0.834	0.05599	0.06872	0.00506
0.835	-0.02041	-0.00767	0.08145
0.836	0.06872	0.05599	0.04326
0.837	-0.02041	-0.02041	0.04326
0.838	0.01779	0.06872	0.06872
0.839	0.00506	-0.00767	0.04326
0.84	0.03052	0.05599	0.06872
0.841	0.01779	-0.02041	0.03052
0.842	0.04326	0.06872	0.09419
0.843	0.03052	0.00506	0.04326
0.844	0.00506	0.04326	0.08145
0.845	0.00506	0.00506	0.00506
0.846	0.03052	0.05599	0.10692
0.847	0.03052	0.03052	0.00506
0.848	0.03052	0.01779	0.06872
0.849	0.04326	0.03052	0.01779
0.85	0.00506	0.03052	0.06872
0.851	-0.00767	0.00506	0.01779
0.852	0.01779	0.03052	0.06872
0.853	0.00506	0.03052	0.05599
0.854	0.00506	0.01779	0.06872
0.855	0.03052	0.03052	0.06872
0.856	0.01779	0.01779	0.04326
0.857	0.00506	0.01779	0.04326
0.858	-0.02041	0.04326	0.01779
0.859	0.06872	0.03052	0.06872
0.86	0.00506	0.03052	0.03052
0.861	0.06872	0.01779	0.04326
0.862	0.01779	0.03052	0.03052
0.863	0.01779	0.01779	0.08145
0.864	0.01779	0.03052	0.03052
0.865	0.03052	0.03052	0.06872
0.866	0.01779	-0.00767	0.05599
0.867	-0.00767	0.06872	0.04326
0.868	0.00506	-0.00767	0.06872
0.869	0.01779	0.06872	0.04326
0.87	0.01779	-0.00767	0.05599
0.871	-0.02041	0.04326	0.06872
0.872	0.03052	0.00506	0.06872
0.873	-0.00767	0.06872	0.05599
0.874	0.05599	0.00506	0.04326
0.875	-0.00767	0.06872	0.05599
0.876	0.06872	-0.00767	0.05599
0.877	-0.00767	0.05599	0.06872
0.878	0.05599	0.00506	0.08145
0.879	-0.00767	0.03052	0.01779
0.88	0.03052	0.03052	0.08145
0.881	-0.00767	0.05599	0.03052
0.882	0.06872	-0.02041	0.09419
0.883	-0.02041	0.06872	0.03052
0.884	0.05599	-0.00767	0.04326
0.885	-0.00767	0.01779	0.05599
0.886	0.06872	0.00506	0.06872
0.887	-0.02041	0.05599	0.04326
0.888	0.03052	-0.00767	0.06872
0.889	-0.02041	0.05599	0.04326
0.89	0.04326	-0.00767	0.01779
0.891	-0.00767	0.06872	0.09419
0.892	0.05599	-0.00767	0.01779
0.893	0.01779	0.06872	0.08145
0.894	0.04326	-0.00767	0.01779
0.895	-0.00767	0.06872	0.09419
0.896	0.06872	-0.00767	0.01779
0.897	0.00506	0.04326	0.06872
0.898	0.03052	0.00506	0.03052
0.899	0.01779	0.05599	0.05599
0.9	0.03052	-0.00767	0.06872
0.901	0.04326	0.03052	0.04326
0.902	0.03052	0.03052	0.04326
0.903	0.01779	0.06872	0.06872
0.904	0.04326	0.03052	0.06872
0.905	0.00506	0.04326	0.04326
0.906	0.03052	-0.00767	0.06872
0.907	0.01779	0.05599	0.06872
0.908	0.00506	-0.00767	0.05599
0.909	0.01779	0.01779	0.05599
0.91	0.01779	0.03052	0.04326
0.911	0.00506	0.01779	0.05599
0.912	0.03052	-0.00767	0.06872
0.913	0.03052	0.04326	0.05599
0.914	0.03052	0.03052	0.05599
0.915	0.03052	0.01779	0.03052
0.916	0.04326	0.03052	0.05599
0.917	0.01779	0.01779	0.03052
0.918	0.01779	0.04326	0.08145
0.919	0.00506	0.00506	0.04326
0.92	0.01779	0.06872	0.08145
0.921	0.01779	-0.00767	0.06872
0.922	0.03052	0.05599	0.05599
0.923	0.00506	-0.00767	0.06872
0.924	0.03052	0.05599	0.06872
0.925	0.04326	0.00506	0.01779
0.926	0.01779	0.06872	0.06872
0.927	0.03052	0.03052	0.01779
0.928	0.01779	0.03052	0.08145
0.929	0.01779	0.05599	0.01779
0.93	0.03052	0.00506	0.08145
0.931	0.04326	0.04326	0.01779
0.932	0.03052	0.03052	0.09419
0.933	0.01779	0.03052	0.01779
0.934	0.04326	0.01779	0.10692
0.935	0.03052	0.04326	0.00506
0.936	0.01779	0.03052	0.08145
0.937	0.01779	0.06872	0.01779
0.938	0.01779	-0.00767	0.08145
0.939	0.03052	0.06872	0.01779
0.94	0.04326	-0.02041	0.06872
0.941	0.06872	0.06872	0.01779
0.942	-0.00767	-0.00767	0.05599
0.943	0.06872	0.06872	0.05599
0.944	-0.03314	-0.00767	0.05599
0.945	0.06872	0.06872	0.04326
0.946	-0.00767	0.00506	0.05599
0.947	0.04326	0.01779	0.08145
0.948	-0.00767	0.03052	0.04326
0.949	0.06872	0.03052	0.05599
0.95	-0.02041	-0.00767	0.03052
0.951	0.05599	0.03052	0.06872
0.952	-0.00767	0.03052	0.05599
0.953	0.06872	0.04326	0.05599
0.954	-0.00767	0.03052	0.05599
0.955	0.05599	0.03052	0.01779
0.956	-0.00767	0.04326	0.08145
0.957	0.03052	0.04326	0.01779
0.958	-0.02041	0.06872	0.06872
0.959	0.06872	-0.00767	0.01779
0.96	-0.02041	0.06872	0.09419
0.961	0.05599	-0.00767	0.01779
0.962	-0.00767	0.06872	0.08145
0.963	0.06872	-0.00767	0.01779
0.964	-0.00767	0.05599	0.06872
0.965	0.04326	-0.00767	0.03052
0.966	-0.00767	0.06872	0.08145
0.967	0.03052	-0.00767	0.01779
0.968	-0.00767	0.01779	0.06872
0.969	0.04326	0.01779	0.05599
0.97	-0.03314	0.01779	0.06872
0.971	0.05599	0.03052	0.06872
0.972	0.00506	0.03052	0.04326
0.973	0.01779	0.03052	0.01779
0.974	0.01779	0.01779	0.06872
0.975	0.01779	0.03052	0.04326
0.976	0.06872	0.03052	0.04326
0.977	0.01779	0.03052	0.05599
0.978	0.04326	0.03052	0.05599
0.979	0.00506	0.01779	0.05599
0.98	0.06872	-0.02041	0.05599
0.981	0.01779	0.06872	0.06872
0.982	0.01779	-0.00767	0.05599
0.983	0.01779	0.08145	0.05599
0.984	0.04326	0.00506	0.01779
0.985	0.01779	0.06872	0.06872
0.986	0.01779	-0.00767	0.01779
0.987	0.04326	0.05599	0.08145
0.988	0.03052	-0.00767	0.03052
0.989	0.00506	0.04326	0.08145
0.99	0.05599	-0.00767	0.01779
0.991	0.00506	0.05599	0.06872
0.992	0.04326	0.01779	0.03052
0.993	0.00506	0.05599	0.05599
0.994	0.01779	0.04326	0.04326
0.995	0.01779	0.04326	0.06872
0.996	0.01779	-0.00767	0.04326
0.997	0.01779	0.06872	0.06872
0.998	0.05599	-0.00767	0.08145
0.999	0.04326	0.05599	0.00506
1	0.01779	0.00506	0.08145
1.001	0.01779	0.06872	0.01779
1.002	0.03052	-0.00767	0.08145
1.003	0.00506	0.05599	0.01779
1.004	0.00506	0.00506	0.09419
1.005	0.03052	0.04326	0.01779
1.006	0.04326	0.00506	0.06872
1.007	0.00506	0.06872	0.03052
1.008	0.00506	0.00506	0.06872
1.009	0.01779	0.06872	0.03052
1.01	0.01779	0.00506	0.06872
1.011	0.05599	0.06872	0.05599
1.012	-0.02041	-0.00767	0.05599
1.013	0.05599	0.06872	0.05599
1.014	0.00506	0.03052	0.04326
1.015	0.05599	0.06872	0.06872
1.016	-0.00767	0.03052	0.05599
1.017	0.06872	0.03052	0.06872
1.018	-0.00767	0.04326	0.06872
1.019	0.05599	0.04326	0.05599
1.02	-0.00767	0.03052	0.01779
1.021	0.06872	0.04326	0.08145
1.022	0.00506	0.06872	0.01779
1.023	0.06872	-0.00767	0.09419
1.024	0.00506	0.06872	0.01779
1.025	0.05599	0.00506	0.08145
1.026	0.01779	0.01779	0.01779
1.027	0.01779	0.03052	0.06872
1.028	-0.02041	0.03052	0.06872
1.029	0.05599	0.03052	0.04326
1.03	-0.00767	0.03052	0.06872
1.031	0.05599	0.03052	0.06872
1.032	0.00506	0.03052	0.05599
1.033	0.05599	0.04326	0.08145
1.034	0.00506	0.04326	0.03052
1.035	0.04326	0.04326	0.05599
1.036	-0.00767	0.03052	0.03052
1.037	0.01779	0.04326	0.09419
1.038	0.04326	0.04326	0.00506
1.039	0.01779	-0.00767	0.08145
1.04	0.04326	0.06872	0.00506
1.041	0.01779	0.01779	0.09419
1.042	0.05599	0.03052	0.04326
1.043	0.00506	0.03052	0.05599
1.044	0.04326	0.03052	0.06872
1.045	0.01779	0.03052	0.05599
1.046	0.03052	0.06872	0.06872
1.047	0.03052	0.01779	0.03052
1.048	0.04326	0.04326	0.08145
1.049	0.03052	0.04326	0.03052
1.05	0.03052	0.04326	0.08145
1.051	0.05599	0.06872	0.01779
1.052	-0.02041	0.01779	0.10692
1.053	0.01779	0.05599	0.04326
1.054	0.03052	0.00506	0.08145
1.055	0.03052	0.04326	0.05599
1.056	-0.00767	0.00506	0.05599
1.057	0.05599	0.04326	0.06872
1.058	-0.00767	0.01779	0.06872
1.059	0.01779	0.04326	0.01779
1.06	0.04326	0.01779	0.06872
1.061	0.01779	0.06872	0.01779
1.062	-0.00767	-0.02041	0.06872
1.063	0.06872	0.01779	0.04326
1.064	0.00506	0.00506	0.06872
1.065	0.06872	0.06872	0.04326
1.066	0.03052	-0.02041	0.04326
1.067	0.01779	0.06872	0.05599
1.068	0.01779	0.00506	0.03052
1.069	0.01779	0.06872	0.05599
1.07	0.04326	0.00506	0.04326
1.071	0.01779	0.01779	0.06872
1.072	0.01779	0.03052	0.03052
1.073	0.01779	0.03052	0.08145
1.074	0.01779	0.03052	0.06872
1.075	0.01779	0.03052	0.06872
1.076	0.01779	0.04326	0.05599
1.077	0.03052	0.04326	0.05599
1.078	0.03052	0.03052	0.01779
1.079	0.01779	0.01779	0.06872
1.08	0.01779	0.06872	0.01779
1.081	0.00506	-0.00767	0.06872
1.082	0.03052	0.06872	0.01779
1.083	0.05599	-0.00767	0.08145
1.084	0.01779	0.06872	0.01779
1.085	0.03052	0.01779	0.06872
1.086	0.01779	0.04326	0.03052
1.087	0.01779	-0.00767	0.04326
1.088	0.01779	0.04326	0.05599
1.089	0.04326	-0.00767	0.04326
1.09	0.00506	0.01779	0.06872
1.091	0.01779	0.01779	0.00506
1.092	0.01779	0.01779	0.08145
1.093	0.01779	0.01779	0.00506
1.094	0.03052	0.01779	0.06872
1.095	0.01779	0.03052	0.03052
1.096	-0.03314	0.01779	0.06872
1.097	0.03052	0.01779	0.04326
1.098	-0.02041	0.06872	0.05599
1.099	0.01779	-0.02041	0.06872
1.1	0.01779	0.05599	0.06872
1.101	0.01779	-0.03314	0.13238
1.102	0.00506	0.04326	0.22151
1.103	0.00506	0.03052	0.32337
1.104	0.01779	0.14511	0.32337
1.105	-0.00767	0.13238	0.42523
1.106	-0.03314	0.24697	0.38703
1.107	0.05599	0.19604	0.47616
1.108	-0.00767	0.28517	0.39976
1.109	0.05599	0.25971	0.47616
1.11	0.03052	0.2979	0.42523
1.111	0.05599	0.2979	0.52709
1.112	0.13238	0.34883	0.46342
1.113	0.14511	0.28517	0.52709
1.114	0.25971	0.3361	0.43796
1.115	0.22151	0.25971	0.45069
1.116	0.2979	0.31064	0.46342
1.117	0.23424	0.22151	0.39976
1.118	0.31064	0.28517	0.42523
1.119	0.27244	0.19604	0.36157
1.12	0.36157	0.23424	0.3743
1.121	0.31064	0.14511	0.27244
1.122	0.36157	0.18331	0.31064
1.123	0.28517	0.09419	0.25971
1.124	0.31064	0.09419	0.22151
1.125	0.28517	0.03052	0.19604
1.126	0.3361	0.05599	0.13238
1.127	0.28517	-0.02041	0.10692
1.128	0.34883	0.01779	0.06872
1.129	0.25971	-0.0968	0.05599
1.13	0.28517	-0.04587	0.03052
1.131	0.19604	-0.14773	0.03052
1.132	0.27244	-0.12226	-0.0586
1.133	0.18331	-0.18593	-0.02041
1.134	0.25971	-0.14773	-0.10953
1.135	0.15785	-0.23686	-0.07134
1.136	0.19604	-0.19866	-0.135
1.137	0.11965	-0.30052	-0.14773
1.138	0.18331	-0.26232	-0.16046
1.139	0.11965	-0.30052	-0.18593
1.14	0.11965	-0.30052	-0.19866
1.141	0.04326	-0.31325	-0.22412
1.142	0.09419	-0.32598	-0.23686
1.143	0.00506	-0.33872	-0.28779
1.144	0.05599	-0.32598	-0.24959
1.145	-0.04587	-0.38964	-0.32598
1.146	-0.00767	-0.33872	-0.27505
1.147	-0.10953	-0.40238	-0.31325
1.148	-0.03314	-0.33872	-0.27505
1.149	-0.12226	-0.42784	-0.32598
1.15	-0.07134	-0.36418	-0.27505
1.151	-0.16046	-0.42784	-0.31325
1.152	-0.12226	-0.35145	-0.35145
1.153	-0.14773	-0.44057	-0.28779
1.154	-0.18593	-0.38964	-0.35145
1.155	-0.16046	-0.40238	-0.28779
1.156	-0.17319	-0.38964	-0.35145
1.157	-0.18593	-0.40238	-0.30052
1.158	-0.18593	-0.38964	-0.31325
1.159	-0.21139	-0.41511	-0.31325
1.16	-0.22412	-0.38964	-0.32598
1.161	-0.18593	-0.38964	-0.33872
1.162	-0.23686	-0.38964	-0.32598
1.163	-0.17319	-0.40238	-0.31325
1.164	-0.27505	-0.37691	-0.31325
1.165	-0.18593	-0.37691	-0.31325
1.166	-0.28779	-0.37691	-0.28779
1.167	-0.22412	-0.37691	-0.30052
1.168	-0.28779	-0.36418	-0.26232
1.169	-0.23686	-0.35145	-0.31325
1.17	-0.24959	-0.35145	-0.26232
1.171	-0.26232	-0.33872	-0.31325
1.172	-0.26232	-0.36418	-0.23686
1.173	-0.28779	-0.31325	-0.26232
1.174	-0.27505	-0.36418	-0.24959
1.175	-0.30052	-0.27505	-0.26232
1.176	-0.24959	-0.32598	-0.24959
1.177	-0.32598	-0.28779	-0.23686
1.178	-0.22412	-0.33872	-0.23686
1.179	-0.28779	-0.24959	-0.19866
1.18	-0.27505	-0.32598	-0.24959
1.181	-0.24959	-0.24959	-0.21139
1.182	-0.27505	-0.27505	-0.26232
1.183	-0.26232	-0.27505	-0.22412
1.184	-0.26232	-0.24959	-0.21139
1.185	-0.24959	-0.27505	-0.23686
1.186	-0.30052	-0.23686	-0.135
1.187	-0.26232	-0.22412	-0.23686
1.188	-0.26232	-0.22412	-0.18593
1.189	-0.21139	-0.23686	-0.18593
1.19	-0.30052	-0.22412	-0.16046
1.191	-0.21139	-0.24959	-0.16046
1.192	-0.28779	-0.18593	-0.16046
1.193	-0.22412	-0.21139	-0.12226
1.194	-0.28779	-0.21139	-0.17319
1.195	-0.22412	-0.19866	-0.0968
1.196	-0.26232	-0.19866	-0.18593
1.197	-0.19866	-0.18593	-0.135
1.198	-0.30052	-0.17319	-0.16046
1.199	-0.24959	-0.18593	-0.12226
1.2	-0.22412	-0.16046	-0.12226
1.201	-0.23686	-0.18593	-0.12226
1.202	-0.21139	-0.16046	-0.12226
1.203	-0.22412	-0.16046	-0.08407
1.204	-0.21139	-0.14773	-0.07134
1.205	-0.19866	-0.16046	-0.14773
1.206	-0.22412	-0.16046	-0.0586
1.207	-0.23686	-0.12226	-0.08407
1.208	-0.21139	-0.18593	-0.08407
1.209	-0.21139	-0.0968	-0.08407
1.21	-0.22412	-0.14773	-0.0586
1.211	-0.22412	-0.0968	-0.08407
1.212	-0.21139	-0.14773	-0.08407
1.213	-0.22412	-0.0968	-0.0586
1.214	-0.16046	-0.135	-0.0968
1.215	-0.19866	-0.0968	-0.02041
1.216	-0.135	-0.135	-0.08407
1.217	-0.21139	-0.07134	-0.00767
1.218	-0.17319	-0.12226	-0.07134
1.219	-0.18593	-0.0586	-0.00767
1.22	-0.18593	-0.135	-0.03314
1.221	-0.16046	-0.0586	-0.03314
1.222	-0.16046	-0.12226	-0.03314
1.223	-0.17319	-0.0586	-0.08407
1.224	-0.135	-0.08407	0.00506
1.225	-0.18593	-0.08407	-0.0586
1.226	-0.0968	-0.0968	0.00506
1.227	-0.17319	-0.10953	-0.04587
1.228	-0.07134	-0.0586	0.00506
1.229	-0.17319	-0.0968	-0.03314
1.23	-0.135	-0.03314	-0.00767
1.231	-0.14773	-0.0586	-0.02041
1.232	-0.10953	-0.0586	-0.00767
1.233	-0.14773	-0.04587	-0.00767
1.234	-0.0968	-0.04587	-0.00767
1.235	-0.0968	-0.04587	0.01779
1.236	-0.10953	-0.04587	-0.03314
1.237	-0.12226	-0.03314	-0.00767
1.238	-0.08407	-0.08407	0.00506
1.239	-0.07134	-0.03314	0.01779
1.24	-0.08407	-0.08407	-0.00767
1.241	-0.08407	-0.02041	0.04326
1.242	-0.08407	-0.08407	-0.02041
1.243	-0.12226	-0.03314	0.03052
1.244	-0.10953	-0.0586	0.00506
1.245	-0.08407	-0.02041	0.00506
1.246	-0.03314	-0.07134	0.00506
1.247	-0.10953	-0.07134	0.00506
1.248	-0.02041	-0.04587	0.00506
1.249	-0.0968	-0.02041	0.01779
1.25	-0.0586	-0.03314	0.04326
1.251	-0.12226	-0.03314	-0.03314
1.252	-0.0586	-0.03314	0.04326
1.253	-0.10953	-0.04587	0.01779
1.254	-0.04587	-0.02041	0.00506
1.255	-0.12226	-0.03314	0.00506
1.256	-0.04587	-0.03314	-0.03314
1.257	-0.10953	-0.02041	0.04326
1.258	-0.03314	-0.03314	-0.02041
1.259	-0.0968	-0.04587	0.04326
1.26	-0.04587	-0.03314	-0.00767
1.261	-0.12226	-0.04587	0.00506
1.262	-0.04587	-0.04587	0.00506
1.263	-0.12226	-0.03314	0.01779
1.264	-0.08407	-0.00767	0.01779
1.265	-0.04587	-0.0586	0.01779
1.266	-0.0586	-0.00767	0.00506
1.267	-0.07134	-0.03314	-0.02041
1.268	-0.0586	-0.03314	0.04326
1.269	-0.04587	-0.04587	-0.00767
1.27	-0.0586	-0.02041	0.05599
1.271	-0.00767	-0.03314	0.03052
1.272	-0.07134	-0.03314	0.01779
1.273	-0.03314	0.00506	0.03052
1.274	-0.0968	-0.02041	0.00506
1.275	-0.02041	0.01779	0.01779
1.276	-0.03314	-0.04587	0.01779
1.277	-0.04587	0.00506	0.05599
1.278	-0.02041	-0.04587	-0.00767
1.279	-0.03314	0.01779	0.06872
1.28	-0.02041	-0.04587	0.00506
1.281	-0.02041	0.00506	0.06872
1.282	0.00506	-0.04587	-0.00767
1.283	0.00506	0.03052	0.03052
1.284	-0.00767	-0.0586	0.03052
1.285	-0.03314	0.01779	0.00506
1.286	-0.02041	-0.04587	0.05599
1.287	-0.00767	0.00506	0.00506
1.288	-0.02041	-0.04587	0.01779
1.289	-0.02041	-0.00767	0.01779
1.29	-0.00767	-0.02041	0.04326
1.291	-0.03314	-0.00767	0.03052
1.292	0.03052	-0.00767	0.05599
1.293	-0.02041	-0.0586	0.01779
1.294	-0.00767	0.01779	0.04326
1.295	-0.03314	-0.00767	0.06872
1.296	0.00506	0.00506	0.01779
1.297	-0.03314	-0.00767	0.08145
1.298	0.01779	-0.02041	-0.00767
1.299	-0.03314	-0.03314	0.06872
1.3	0.03052	0.00506	0.03052
1.301	-0.03314	-0.04587	0.01779
1.302	0.03052	0.03052	0.04326
1.303	-0.03314	-0.02041	0.01779
1.304	0.03052	0.00506	0.06872
1.305	0.01779	0.00506	0.03052
1.306	0.01779	-0.00767	0.04326
1.307	0.01779	0.01779	0.05599
1.308	0.03052	0.04326	0.04326
1.309	-0.00767	0.01779	0.06872
1.31	-0.02041	-0.00767	0.01779
1.311	0.01779	0.00506	0.06872
1.312	0.00506	0.04326	0.00506
1.313	-0.00767	-0.02041	0.09419
1.314	-0.02041	0.04326	0.05599
1.315	0.03052	-0.02041	0.05599
1.316	-0.04587	0.04326	0.04326
1.317	0.03052	0.00506	0.03052
1.318	-0.02041	0.03052	0.03052
1.319	-0.00767	0.01779	0.03052
1.32	0.01779	0.01779	0.08145
1.321	0.01779	0.01779	0.03052
1.322	0.01779	0.00506	0.05599
1.323	0.00506	0.00506	0.06872
1.324	0.01779	0.01779	0.01779
1.325	0.00506	0.00506	0.08145
1.326	0.01779	-0.00767	0.05599
1.327	0.03052	0.04326	0.05599
1.328	0.05599	-0.00767	0.05599
1.329	0.01779	0.03052	0.06872
1.33	0.03052	-0.02041	0.06872
1.331	0.03052	0.01779	0.04326
1.332	0.01779	0.00506	0.05599
1.333	0.01779	0.01779	0.01779
1.334	0.01779	0.01779	0.09419
1.335	-0.04587	0.00506	0.00506
1.336	0.03052	0.01779	0.08145
1.337	-0.03314	0.01779	0.04326
1.338	0.03052	0.01779	0.05599
1.339	-0.03314	0.03052	0.06872
1.34	0.06872	0.00506	0.06872
1.341	0.00506	0.01779	0.04326
1.342	0.06872	0.00506	0.05599
1.343	0.00506	-0.00767	0.05599
1.344	0.05599	0.04326	0.01779
1.345	0.00506	0.00506	0.08145
1.346	0.04326	0.03052	0.03052
1.347	-0.00767	-0.00767	0.08145
1.348	0.04326	0.04326	0.06872
1.349	-0.00767	-0.02041	0.06872
1.35	0.05599	0.05599	0.08145
1.351	-0.03314	-0.02041	0.01779
1.352	0.06872	0.05599	0.08145
1.353	-0.03314	0.01779	0.01779
1.354	0.04326	0.00506	0.06872
1.355	-0.02041	0.01779	0.01779
1.356	0.01779	0.03052	0.06872
1.357	-0.00767	0.01779	0.05599
1.358	0.03052	0.00506	0.04326
1.359	-0.02041	0.01779	0.08145
1.36	0.06872	0.03052	0.05599
1.361	0.00506	-0.03314	0.05599
1.362	0.08145	0.01779	0.01779
1.363	0.00506	0.01779	0.08145
1.364	0.06872	0.03052	0.00506
1.365	-0.02041	0.00506	0.06872
1.366	0.05599	0.03052	0.01779
1.367	-0.00767	0.01779	0.05599
1.368	0.04326	0.01779	0.04326
1.369	-0.00767	0.01779	0.06872
1.37	0.04326	0.04326	0.05599
1.371	0.03052	0.03052	0.04326
1.372	0.00506	0.05599	0.04326
1.373	-0.00767	0.00506	0.04326
1.374	0.04326	0.01779	0.06872
1.375	0.01779	0.01779	0.04326
1.376	0.05599	0.04326	0.08145
1.377	-0.00767	0.00506	0.05599
1.378	0.04326	0.06872	0.05599
1.379	-0.02041	0.00506	0.06872
1.38	0.06872	0.06872	0.00506
1.381	-0.00767	0.01779	0.06872
1.382	0.04326	0.01779	0.06872
1.383	0.00506	0.01779	0.04326
1.384	0.01779	0.01779	0.05599
1.385	0.00506	-0.03314	0.04326
1.386	0.04326	0.01779	0.05599
1.387	-0.00767	0.01779	0.04326
1.388	0.04326	0.01779	0.06872
1.389	-0.03314	0.01779	0.01779
1.39	0.03052	0.01779	0.06872
1.391	-0.02041	0.00506	0.04326
1.392	0.03052	0.01779	0.04326
1.393	0.00506	0.01779	0.04326
1.394	0.04326	0.00506	0.00506
1.395	0.04326	0.04326	0.06872
1.396	0.03052	-0.02041	0.00506
1.397	0.01779	0.01779	0.06872
1.398	0.00506	-0.00767	0.01779
1.399	0.01779	0.01779	0.05599
1.4	0.04326	0.01779	0.01779
1.401	0.03052	0.04326	0.04326
1.402	0.01779	-0.02041	0.04326
1.403	-0.00767	0.01779	0.04326
1.404	0.00506	0.01779	0.05599
1.405	0.00506	0.01779	0.01779
1.406	-0.03314	0.00506	0.06872
1.407	0.03052	-0.00767	0.00506
1.408	-0.00767	0.01779	0.04326
1.409	0.00506	0.01779	0.04326
1.41	0.01779	-0.00767	0.04326
1.411	0.00506	0.04326	0.04326
1.412	0.03052	-0.02041	0.04326
1.413	0.01779	0.05599	0.04326
1.414	0.03052	-0.00767	0.00506
1.415	-0.02041	0.05599	0.06872
1.416	0.04326	-0.03314	0.01779
1.417	0.01779	0.04326	0.06872
1.418	0.04326	-0.02041	0.03052
1.419	-0.02041	0.04326	0.01779
1.42	0.03052	-0.03314	0.04326
1.421	-0.03314	0.00506	0.04326
1.422	0.03052	-0.02041	0.04326
1.423	0.00506	0.01779	0.01779
1.424	0.06872	0.01779	0.06872
1.425	0.01779	0.00506	0.00506
1.426	0.06872	0.00506	0.06872
1.427	-0.03314	0.01779	0.03052
1.428	0.01779	0.03052	0.04326
1.429	0.00506	0.01779	0.03052
1.43	0.04326	0.01779	0.04326
1.431	0.00506	0.00506	0.03052
1.432	0.04326	0.01779	0.06872
1.433	0.01779	0.01779	0.05599
1.434	0.03052	0.01779	0.04326
1.435	0.01779	0.01779	0.04326
1.436	-0.00767	0.03052	0.06872
1.437	0.04326	0.01779	0.06872
1.438	-0.00767	0.01779	-0.00767
1.439	0.06872	0.05599	0.06872
1.44	-0.02041	0.01779	0.00506
1.441	0.03052	0.04326	0.05599
1.442	0.03052	-0.00767	0.01779
1.443	0.03052	0.04326	0.06872
1.444	-0.02041	0.04326	0.01779
1.445	0.05599	-0.00767	0.05599
1.446	-0.00767	0.00506	0.01779
1.447	0.04326	0.01779	0.05599
1.448	0.00506	0.00506	0.00506
1.449	0.01779	0.00506	0.05599
1.45	0.01779	0.03052	0.00506
1.451	0.03052	0.01779	0.06872
1.452	0.03052	0.01779	-0.00767
1.453	0.03052	0.01779	0.08145
1.454	0.01779	0.01779	0.00506
1.455	0.01779	0.01779	0.04326
1.456	0.03052	0.01779	0.05599
1.457	0.00506	0.03052	0.08145
1.458	0.04326	0.04326	-0.00767
1.459	0.03052	-0.02041	0.04326
1.46	0.01779	0.05599	0.03052
1.461	0.04326	0.00506	0.01779
1.462	0.01779	0.03052	0.06872
1.463	0.01779	-0.02041	0.00506
1.464	0.03052	0.05599	0.06872
1.465	0.03052	-0.00767	0.00506
1.466	0.05599	0.01779	0.06872
1.467	0.00506	-0.02041	0.00506
1.468	0.05599	0.05599	0.04326
1.469	-0.02041	-0.03314	0.01779
1.47	0.03052	0.01779	0.03052
1.471	0.03052	-0.02041	0.04326
1.472	0.03052	0.03052	0.03052
1.473	0.04326	0.01779	0.05599
1.474	0.06872	0.01779	0.00506
1.475	0.00506	0.01779	0.08145
1.476	0.06872	0.01779	0.00506
1.477	-0.02041	0.03052	0.06872
1.478	0.06872	0.01779	0.03052
1.479	0.00506	0.00506	0.04326
1.48	0.03052	0.03052	0.04326
1.481	0.00506	0.01779	0.03052
1.482	0.06872	0.01779	0.03052
1.483	0.03052	0.03052	0.04326
1.484	0.03052	0.00506	0.06872
1.485	0.01779	0.03052	0.00506
1.486	0.01779	0.01779	0.06872
1.487	0.04326	-0.00767	0.00506
1.488	-0.02041	0.00506	0.06872
1.489	0.05599	0.01779	0.04326
1.49	0.01779	0.00506	0.04326
1.491	0.06872	0.01779	0.03052
1.492	0.00506	0.01779	0.03052
1.493	0.04326	0.01779	0.04326
1.494	0.01779	-0.00767	0.00506
1.495	0.05599	0.01779	0.06872
1.496	-0.02041	-0.02041	0.01779
1.497	0.04326	0.00506	0.04326
1.498	-0.00767	0.01779	0.00506
1.499	0.05599	0.01779	0.06872
1.5	0.04326	-0.02041	0.00506
1.501	0.06872	0.05599	0.06872
1.502	0.01779	0.00506	0.04326
1.503	0.06872	0.00506	0.04326
1.504	0.01779	0.04326	0.04326
1.505	0.05599	0.01779	0.04326
1.506	0.00506	0.03052	0.04326
1.507	0.06872	0.01779	0.04326
1.508	0.00506	0.01779	0.04326
1.509	0.06872	0.01779	0.03052
1.51	-0.00767	0.01779	0.03052
1.511	0.05599	0.00506	0.05599
1.512	0.03052	0.01779	0.03052
1.513	0.05599	0.00506	0.04326
1.514	-0.02041	0.00506	0.06872
1.515	0.06872	0.00506	0.00506
1.516	0.01779	0.01779	0.08145
1.517	0.05599	0.06872	-0.00767
1.518	-0.00767	-0.03314	0.05599
1.519	0.01779	0.04326	0.04326
1.52	0.03052	-0.00767	0.04326
1.521	0.01779	0.03052	0.03052
1.522	0.01779	-0.04587	0.04326
1.523	0.04326	0.04326	0.08145
1.524	0.03052	0.01779	0.01779
1.525	0.03052	0.03052	0.06872
1.526	0.01779	0.00506	0.01779
1.527	0.01779	0.01779	0.05599
1.528	0.00506	-0.00767	-0.00767
1.529	0.04326	0.00506	0.06872
1.53	0.05599	0.01779	-0.00767
1.531	-0.00767	0.04326	0.03052
1.532	0.06872	0.01779	0.05599
1.533	-0.00767	0.01779	0.04326
1.534	0.06872	0.05599	0.06872
1.535	-0.02041	0.01779	0.01779
1.536	0.04326	-0.00767	0.06872
1.537	0.00506	-0.03314	0.03052
1.538	0.05599	0.04326	0.06872
1.539	0.00506	-0.02041	-0.00767
1.54	0.06872	0.04326	0.06872
1.541	0.00506	-0.03314	0.00506
1.542	0.06872	0.06872	0.06872
1.543	-0.00767	-0.03314	0.01779
1.544	0.05599	0.03052	0.06872
1.545	-0.00767	-0.02041	0.01779
1.546	0.06872	0.03052	0.05599
1.547	0.00506	0.00506	0.03052
1.548	0.06872	0.04326	0.03052
1.549	-0.00767	-0.02041	0.03052
1.55	0.06872	0.05599	0.04326
1.551	-0.00767	0.01779	0.05599
1.552	0.05599	0.03052	0.04326
1.553	-0.00767	-0.03314	0.04326
1.554	0.06872	0.03052	0.01779
1.555	-0.00767	-0.02041	0.06872
1.556	0.04326	0.05599	0.03052
1.557	0.00506	-0.02041	0.06872
1.558	0.05599	0.04326	0.00506
1.559	-0.03314	-0.03314	0.04326
1.56	0.06872	0.05599	0.04326
1.561	-0.00767	-0.02041	0.05599
1.562	0.05599	0.06872	0.04326
1.563	0.00506	-0.02041	0.03052
1.564	0.04326	0.05599	0.04326
1.565	0.01779	-0.02041	0.00506
1.566	0.03052	0.03052	0.04326
1.567	0.03052	0.01779	0.01779
1.568	0.04326	0.01779	0.06872
1.569	0.01779	0.03052	0.05599
1.57	0.03052	0.01779	0.04326
1.571	0.03052	0.03052	0.05599
1.572	0.01779	0.03052	0.03052
1.573	0.01779	0.01779	0.06872
1.574	0.01779	0.01779	0.01779
1.575	0.00506	0.01779	0.08145
1.576	0.05599	0.03052	0.00506
1.577	-0.00767	0.01779	0.08145
1.578	0.05599	0.01779	0.00506
1.579	-0.00767	0.04326	0.06872
1.58	0.04326	0.05599	0.01779
1.581	0.08145	0.03052	0.06872
1.582	0.04326	0.01779	0.05599
1.583	0.06872	0.03052	0.06872
1.584	0.00506	0.01779	0.05599
1.585	0.05599	0.06872	0.03052
1.586	0.01779	-0.00767	0.05599
1.587	0.06872	0.01779	0.00506
1.588	0.00506	0.03052	0.08145
1.589	0.06872	0.01779	0.00506
1.59	-0.02041	0.03052	0.04326
1.591	0.05599	0.06872	0.06872
1.592	0.01779	0.00506	0.06872
1.593	0.04326	0.06872	0.06872
1.594	0.03052	0.00506	0.01779
1.595	0.04326	0.06872	0.09419
1.596	0.01779	0.03052	0.00506
1.597	0.03052	0.01779	0.06872
1.598	0.05599	0.03052	0.00506
1.599	0.03052	0.03052	0.08145
1.6	0.01779	0.03052	0.00506
1.601	0.05599	0.01779	0.06872
1.602	0.01779	0.01779	0.01779
1.603	0.01779	0.03052	0.06872
1.604	0.04326	0.01779	0.03052
1.605	0.03052	0.01779	0.04326
1.606	0.00506	0.03052	0.05599
1.607	0.01779	0.05599	0.04326
1.608	0.01779	0.03052	0.06872
1.609	0.04326	0.05599	0.05599
1.61	0.01779	0.03052	0.05599
1.611	0.03052	0.03052	0.01779
1.612	0.03052	0.01779	0.06872
1.613	0.03052	0.03052	0.01779
1.614	0.00506	0.04326	0.08145
1.615	0.06872	0.01779	0.03052
1.616	-0.02041	-0.02041	0.04326
1.617	0.06872	0.06872	0.05599
1.618	0.01779	-0.00767	0.04326
1.619	0.04326	0.03052	0.05599
1.62	-0.00767	0.04326	0.04326
1.621	0.05599	0.03052	0.00506
1.622	0.00506	0.03052	0.08145
1.623	0.08145	0.04326	0.03052
1.624	0.01779	0.04326	0.08145
1.625	0.03052	0.00506	0.01779
1.626	0.04326	0.05599	0.08145
1.627	0.06872	-0.00767	0.01779
1.628	0.03052	0.06872	0.04326
1.629	0.01779	-0.00767	0.01779
1.63	0.03052	0.05599	0.06872
1.631	0.00506	0.00506	0.05599
1.632	0.01779	0.01779	0.04326
1.633	0.00506	0.00506	0.05599
1.634	0.00506	0.05599	0.05599
1.635	0.05599	-0.00767	0.05599
1.636	0.00506	0.05599	0.04326
1.637	0.05599	-0.00767	0.05599
1.638	0.01779	0.06872	0.01779
1.639	0.04326	0.00506	0.06872
1.64	0.03052	0.05599	0.05599
1.641	0.03052	-0.00767	0.06872
1.642	0.04326	0.06872	0.05599
1.643	0.03052	0.04326	0.05599
1.644	0.05599	0.03052	0.04326
1.645	0.05599	0.04326	0.05599
1.646	-0.00767	0.04326	0.01779
1.647	0.06872	0.03052	0.06872
1.648	0.03052	0.01779	0.04326
1.649	0.04326	0.01779	0.05599
1.65	0.03052	0.03052	0.03052
1.651	0.03052	0.03052	0.04326
1.652	0.05599	0.05599	0.04326
1.653	-0.03314	0.01779	0.04326
1.654	0.06872	0.04326	0.06872
1.655	-0.02041	0.01779	0.04326
1.656	0.06872	0.03052	0.06872
1.657	0.00506	0.04326	0.01779
1.658	0.04326	0.01779	0.08145
1.659	-0.00767	0.03052	0.01779
1.66	0.08145	0.03052	0.08145
1.661	0.00506	0.01779	0.01779
1.662	0.04326	0.03052	0.06872
1.663	0.01779	0.01779	0.01779
1.664	0.03052	0.03052	0.03052
1.665	0.05599	0.03052	0.05599
1.666	0.04326	0.01779	0.05599
1.667	0.01779	0.03052	0.04326
1.668	0.04326	0.03052	0.05599
1.669	0.04326	0.03052	0.03052
1.67	0.03052	0.03052	0.05599
1.671	0.04326	0.04326	0.06872
1.672	0.03052	0.03052	0.05599
1.673	0.03052	0.03052	0.04326
1.674	0.01779	0.03052	0.05599
1.675	0.05599	0.06872	0.04326
1.676	-0.00767	0.01779	0.01779
1.677	0.05599	0.05599	0.06872
1.678	0.00506	0.04326	0.01779
1.679	0.05599	0.05599	0.06872
1.68	-0.00767	0.00506	0.01779
1.681	0.06872	0.03052	0.08145
1.682	0.04326	0.00506	0.06872
1.683	0.04326	0.04326	0.06872
1.684	0.06872	0.03052	0.06872
1.685	-0.00767	0.04326	0.00506
1.686	0.06872	0.05599	0.06872
1.687	0.00506	0.00506	0.01779
1.688	0.05599	0.04326	0.08145
1.689	0.04326	0.01779	0.01779
1.69	0.03052	0.06872	0.08145
1.691	0.03052	-0.00767	0.03052
1.692	0.01779	0.00506	0.04326
1.693	0.08145	0.01779	0.05599
1.694	-0.02041	0.03052	0.04326
1.695	0.06872	0.04326	0.09419
1.696	0.04326	0.01779	0.01779
1.697	0.06872	0.03052	0.08145
1.698	0.01779	-0.00767	0.01779
1.699	0.06872	0.06872	0.08145
1.7	0.00506	0.00506	0.00506
1.701	0.08145	0.05599	0.05599
1.702	0.03052	-0.00767	0.05599
1.703	0.03052	0.06872	0.06872
1.704	0.01779	-0.02041	0.04326
1.705	0.03052	0.06872	0.01779
1.706	0.03052	0.00506	0.06872
1.707	0.01779	0.06872	0.01779
1.708	0.04326	0.00506	0.06872
1.709	0.00506	0.04326	0.01779
1.71	0.06872	0.03052	0.06872
1.711	-0.00767	0.04326	0.06872
1.712	0.04326	0.01779	0.05599
1.713	0.04326	0.01779	0.04326
1.714	0.04326	0.03052	0.04326
1.715	0.04326	0.01779	0.06872
1.716	-0.00767	0.06872	0.04326
1.717	0.08145	0.00506	0.03052
1.718	0.01779	0.06872	0.00506
1.719	0.04326	-0.02041	0.08145
1.72	0.00506	0.05599	0.04326
1.721	0.08145	0.04326	0.04326
1.722	0.00506	0.01779	0.00506
1.723	0.06872	0.03052	0.08145
1.724	-0.00767	0.01779	0.01779
1.725	0.06872	0.03052	0.05599
1.726	0.00506	0.04326	0.01779
1.727	0.04326	0.03052	0.06872
1.728	0.03052	0.03052	0.01779
1.729	-0.00767	0.04326	0.08145
1.73	0.05599	-0.02041	0.01779
1.731	-0.00767	0.06872	0.06872
1.732	0.06872	-0.00767	0.00506
1.733	0.03052	0.04326	0.08145
1.734	0.06872	0.01779	0.01779
1.735	0.03052	0.06872	0.04326
1.736	0.06872	-0.00767	0.05599
1.737	-0.00767	0.05599	0.04326
1.738	0.06872	0.00506	0.05599
1.739	0.00506	0.05599	0.06872
1.74	0.06872	-0.02041	0.05599
1.741	0.04326	0.05599	0.04326
1.742	0.03052	0.00506	0.06872
1.743	0.03052	0.05599	0.05599
1.744	-0.00767	0.00506	0.05599
1.745	0.04326	0.03052	0.05599
1.746	0.00506	0.01779	0.05599
1.747	0.06872	0.01779	0.03052
1.748	0.00506	0.04326	0.04326
1.749	0.03052	-0.00767	0.04326
1.75	-0.00767	0.05599	0.06872
1.751	0.03052	-0.00767	0.01779
1.752	0.03052	0.04326	0.08145
1.753	0.03052	0.00506	-0.00767
1.754	0.04326	0.06872	0.06872
1.755	0.04326	-0.00767	0.00506
1.756	0.01779	0.05599	0.08145
1.757	0.03052	-0.02041	0.00506
1.758	0.06872	0.04326	0.05599
1.759	-0.02041	-0.02041	0.03052
1.76	0.04326	0.06872	0.06872
1.761	0.03052	0.00506	0.01779
1.762	0.04326	0.03052	0.06872
1.763	0.03052	0.03052	0.03052
1.764	0.04326	0.00506	0.06872
1.765	0.00506	0.05599	0.01779
1.766	-0.00767	-0.02041	0.08145
1.767	0.04326	0.05599	0.01779
1.768	-0.02041	-0.00767	0.08145
1.769	0.05599	0.06872	0.00506
1.77	0.01779	-0.03314	0.04326
1.771	0.03052	0.04326	0.05599
1.772	0.03052	-0.00767	0.05599
1.773	0.03052	0.05599	0.03052
1.774	0.04326	0.03052	0.01779
1.775	0.03052	0.01779	0.06872
1.776	0.04326	0.03052	0.00506
1.777	0.03052	0.01779	0.08145
1.778	0.01779	0.00506	0.04326
1.779	0.00506	0.03052	0.05599
1.78	0.04326	0.00506	0.04326
1.781	0.01779	0.03052	0.04326
1.782	0.06872	0.01779	0.05599
1.783	0.01779	0.01779	0.05599
1.784	0.03052	0.03052	0.05599
1.785	0.03052	0.00506	0.04326
1.786	0.04326	0.03052	0.06872
1.787	0.04326	0.03052	0.05599
1.788	-0.00767	0.01779	0.04326
1.789	0.04326	0.01779	0.04326
1.79	0.01779	0.01779	0.05599
1.791	0.04326	0.01779	0.00506
1.792	0.01779	0.05599	0.08145
1.793	0.01779	-0.04587	0.03052
1.794	0.01779	0.04326	0.05599
1.795	-0.00767	-0.00767	0.05599
1.796	0.04326	0.05599	0.06872
1.797	-0.02041	0.03052	0.03052
1.798	0.05599	0.01779	0.05599
1.799	0.01779	0.03052	0.04326
1.8	0.03052	0.01779	0.04326
1.801	0.04326	0.01779	0.05599
1.802	0.03052	0.01779	0.05599
1.803	0.03052	0.04326	0.04326
1.804	0.03052	0.00506	0.04326
1.805	0.04326	0.05599	0.04326
1.806	-0.03314	-0.02041	0.04326
1.807	0.05599	0.01779	0.04326
1.808	-0.02041	-0.02041	0.04326
1.809	0.05599	0.06872	0.06872
1.81	-0.02041	-0.00767	-0.00767
1.811	0.06872	0.04326	0.06872
1.812	-0.03314	-0.03314	0.01779
1.813	0.01779	0.04326	0.05599
1.814	0.03052	-0.00767	0.00506
1.815	0.01779	0.05599	0.09419
1.816	0.03052	-0.00767	0.00506
1.817	0.01779	0.04326	0.04326
1.818	0.06872	0.03052	0.05599
1.819	0.00506	0.01779	0.00506
1.82	0.04326	0.01779	0.08145
1.821	-0.00767	0.00506	0.00506
1.822	0.06872	0.04326	0.06872
1.823	0.00506	-0.00767	0.05599
1.824	0.04326	0.06872	0.03052
1.825	0.00506	-0.00767	0.03052
1.826	0.01779	0.05599	-0.00767
1.827	-0.02041	-0.02041	0.06872
1.828	0.01779	0.04326	0.01779
1.829	0.01779	0.00506	0.08145
1.83	0.04326	0.04326	0.01779
1.831	0.03052	0.01779	0.05599
1.832	0.01779	0.01779	0.04326
1.833	0.01779	0.00506	0.05599
1.834	0.00506	0.03052	0.05599
1.835	0.06872	0.00506	0.04326
1.836	-0.00767	0.01779	0.05599
1.837	0.01779	0.04326	0.00506
1.838	-0.00767	0.01779	0.08145
1.839	0.01779	0.03052	-0.00767
1.84	0.03052	0.00506	0.06872
1.841	0.03052	0.01779	0.00506
1.842	0.03052	0.01779	0.06872
1.843	0.03052	0.01779	0.00506
1.844	0.01779	0.01779	0.04326
1.845	0.04326	-0.00767	0.04326
1.846	0.03052	0.04326	0.05599
1.847	0.04326	0.00506	0.04326
1.848	0.01779	0.04326	0.04326
1.849	0.03052	-0.00767	0.04326
1.85	0.03052	0.05599	0.00506
1.851	0.03052	0.03052	0.06872
1.852	0.05599	0.05599	0.01779
1.853	-0.02041	0.00506	0.04326
1.854	0.06872	0.01779	0.04326
1.855	0.00506	0.03052	0.03052
1.856	0.05599	0.03052	0.05599
1.857	-0.00767	0.01779	0.04326
1.858	0.03052	0.01779	0.04326
1.859	0.01779	-0.00767	0.00506
1.86	0.01779	0.01779	0.06872
1.861	0.01779	-0.00767	0.01779
1.862	0.01779	0.05599	0.06872
1.863	0.01779	0.00506	0.00506
1.864	0.03052	0.06872	0.06872
1.865	0.01779	-0.02041	0.00506
1.866	0.03052	0.06872	0.09419
1.867	0.04326	-0.02041	0.04326
1.868	0.03052	0.03052	0.05599
1.869	0.05599	-0.00767	0.04326
1.87	-0.02041	0.01779	0.04326
1.871	0.06872	0.01779	0.05599
1.872	-0.00767	0.03052	0.04326
1.873	0.05599	-0.03314	0.05599
1.874	0.03052	0.05599	0.01779
1.875	0.01779	-0.02041	0.06872
1.876	0.01779	0.03052	-0.00767
1.877	0.06872	-0.00767	0.08145
1.878	-0.03314	0.05599	0.00506
1.879	0.05599	-0.00767	0.06872
1.88	-0.00767	0.04326	0.00506
1.881	0.04326	0.01779	0.06872
1.882	0.03052	0.00506	0.00506
1.883	0.03052	0.03052	0.04326
1.884	0.01779	0.03052	0.05599
1.885	0.03052	0.03052	0.00506
1.886	0.01779	0.00506	0.06872
1.887	0.01779	0.04326	0.00506
1.888	0.01779	0.01779	0.05599
1.889	0.03052	0.03052	0.05599
1.89	0.05599	0.03052	0.03052
1.891	-0.03314	0.01779	0.06872
1.892	0.05599	0.01779	0.00506
1.893	-0.00767	0.00506	0.05599
1.894	0.04326	0.03052	0.01779
1.895	0.00506	0.03052	0.04326
1.896	0.01779	0.03052	0.04326
1.897	0.00506	0.00506	0.03052
1.898	0.00506	0.01779	0.06872
1.899	0.00506	0.01779	0.00506
1.9	-0.02041	0.01779	0.08145
1.901	0.00506	0.01779	0.04326
1.902	0.01779	0.03052	0.03052
1.903	0.04326	0.01779	0.06872
1.904	-0.02041	0.04326	0.01779
1.905	0.04326	-0.00767	0.08145
1.906	-0.02041	0.05599	0.01779
1.907	0.05599	-0.00767	0.06872
1.908	-0.02041	0.03052	0.00506
1.909	0.01779	-0.02041	0.06872
1.91	0.03052	0.03052	0.05599
1.911	0.01779	0.03052	0.04326
1.912	0.01779	0.01779	0.04326
1.913	0.03052	-0.00767	0.04326
1.914	0.01779	0.05599	0.06872
1.915	0.01779	-0.00767	0.01779
1.916	0.00506	0.01779	0.08145
1.917	0.01779	0.01779	0.00506
1.918	0.01779	0.04326	0.06872
1.919	0.03052	-0.00767	0.04326
1.92	0.06872	0.05599	0.05599
1.921	-0.02041	0.00506	0.05599
1.922	0.04326	0.04326	0.01779
1.923	0.00506	-0.03314	0.08145
1.924	0.05599	0.04326	0.01779
1.925	0.00506	0.01779	0.06872
1.926	0.04326	0.06872	0.04326
1.927	0.01779	0.03052	0.08145
1.928	0.04326	0.05599	0.01779
1.929	0.03052	-0.00767	0.04326
1.93	0.03052	0.01779	0.05599
1.931	0.01779	0.01779	0.04326
1.932	0.01779	0.03052	0.05599
1.933	0.01779	0.01779	0.05599
1.934	0.01779	0.01779	0.06872
1.935	0.03052	0.05599	0.03052
1.936	0.01779	-0.02041	0.06872
1.937	0.00506	0.04326	0.05599
1.938	-0.00767	-0.00767	0.03052
1.939	0.05599	0.04326	0.04326
1.94	0.00506	0.01779	0.04326
1.941	0.03052	0.06872	0.05599
1.942	-0.02041	-0.02041	0.04326
1.943	0.01779	0.03052	0.03052
1.944	0.00506	0.01779	0.04326
1.945	0.06872	0.06872	0.05599
1.946	-0.00767	-0.02041	0.05599
1.947	0.06872	0.04326	0.05599
1.948	0.04326	-0.00767	0.05599
1.949	0.06872	0.05599	0.04326
1.95	-0.02041	-0.00767	0.01779
1.951	0.06872	0.03052	0.03052
1.952	0.00506	0.01779	0.05599
1.953	0.06872	0.03052	0.03052
1.954	0.00506	0.01779	0.05599
1.955	0.05599	0.03052	0.03052
1.956	0.00506	0.03052	0.04326
1.957	0.06872	0.03052	0.04326
1.958	-0.02041	0.03052	0.06872
1.959	0.01779	0.01779	0.06872
1.96	-0.02041	0.00506	0.03052
1.961	0.01779	0.01779	0.06872
1.962	0.03052	0.01779	0.00506
1.963	0.03052	0.01779	0.06872
1.964	0.01779	0.01779	0.01779
1.965	0.01779	-0.00767	0.08145
1.966	0.03052	0.03052	0.05599
1.967	0.01779	-0.00767	0.04326
1.968	0.03052	0.05599	0.04326
1.969	0.04326	-0.00767	0.04326
1.97	0.01779	0.04326	0.01779
1.971	0.01779	0.03052	0.05599
1.972	0.05599	0.03052	0.04326
1.973	0.03052	0.03052	0.05599
1.974	0.03052	0.04326	0.06872
1.975	0.03052	0.03052	0.04326
1.976	0.03052	0.01779	0.04326
1.977	0.01779	0.03052	0.05599
1.978	0.03052	-0.02041	0.05599
1.979	0.03052	0.05599	0.06872
1.98	0.04326	0.00506	0.04326
1.981	0.03052	0.04326	0.03052
1.982	0.04326	0.00506	0.06872
1.983	0.03052	0.05599	0.01779
1.984	0.04326	-0.00767	0.06872
1.985	0.00506	0.04326	0.01779
1.986	0.01779	0.00506	0.08145
1.987	0.01779	0.04326	0.01779
1.988	0.05599	0.01779	0.06872
1.989	0.04326	0.03052	0.05599
1.99	0.03052	0.03052	0.05599
1.991	0.03052	0.03052	0.05599
1.992	0.05599	0.01779	0.00506
1.993	-0.00767	0.03052	0.08145
1.994	0.06872	0.03052	0.01779
1.995	0.03052	0.01779	0.08145
[truncated: 1,004 more rows]

## Sheet: d
Figure 7 d
Ion specificity
	NHA2 delN yeast, LPR 5			integral interval 1,08 - 1,4
			Sensor 1			Sensor 2			Sensor 3			Sensor 4			Sensor 5			Sensor 6				MEAN	s.d		mean	s.d
	jump
			Peak	Integral		Peak	Integral		Peak	Integral		Peak	Integral		Peak	Integral		Peak	Integral			Peak			Integral
	pH 6 in HCl		1191.63	0.094		1159.25	0.112		1180.18	0.087		1048.24	0.12		1172.57	0.155		1412.14	0.162			1194	118.908		0.121667	0.0309882
	NaCl		8529.53	0.282		9572.37	0.329		10311.4	0.303		4861.6	0.172		6818.65	0.436		9195.15	0.18			8214.79	2024.46		0.283667	0.0988467
	Na gluconate		6814.18	0.253		7374.54	0.288		8326.35	0.264		3382.32	0.079		4741.66	0.334		7609.63	0.119			6374.78	1905.15		0.222833	0.100677
	KCl		660.349	0.1		730.299	0.132		1217	0.155		566.717	0.041		2733.71	0.395		856.816	0.044			1127.48	818.739		0.1445	0.131003
	K gluconate		941.023	0.112		1145.8	0.135		1273.98	0.149		307.271	0.007		1742.01	0.266		428.449	0.003			973.088	538.994		0.112	0.0985089
	LiCl		9073.2	0.199		12086.9	0.269		12399.6	0.249		6974.61	-0.023		7716.66	0.377		9242.08	0.13			9582.17	2230.05		0.200167	0.13647
	RbCl		470.879	0.066		679.126	0.109		1260.35	0.13		984.958	0.033		2366.55	0.331		806.898	0.018			1094.79	678.494		0.1145	0.114411
	NHA2 278/279C yeast, LPR 5
	jump
			Peak	Integral		Peak	Integral		Peak	Integral		Peak	Integral		Peak	Integral		Peak	Integral			Peak			Integral
	pH 6 in HCl		566.601	0.089		366.711	0.043		289.08	0.063		806.619	0.094		512.128	0.036		956.163	0.173			582.884	256.015		0.083	0.049932
	NaCl		1681.68	0.115		728.278	0.1		1055.61	0.071		675.979	0.04		305.027	-0.002		1025.25	0.056			911.971	465.561		0.0633333	0.0422832
	Na gluconate		445.438	0.059		412.36	0.114		100.056	-0.047		351.267	0.04		240.109	-0.022		40.86	-0.079			265.015	167.2		0.0108333	0.0725353
	KCl		2065.41	0.123		886.353	0.113		1172.24	0.075		438.629	0.029		220.125	-0.02		1077.92	0.041			976.779	648.669		0.0601667	0.0542675
	K gluconate		751.129	0.062		1060.31	0.119		131.475	-0.039		296.356	0.024		162	-0.035		32.27	-0.118			405.59	408.37		0.00216667	0.0839319
	LiCl		1573.36	0.098		769.292	0.076		1713.66	0.108		1016.65	0.046		943.507	0.027		1459.49	0.088			1245.99	385.434		0.0738333	0.0313842
	RbCl		1880.36	0.116		822.252	0.105		1239.39	0.072		312.472	0.019		126.166	-0.024		929.812	0.03			885.075	636.536		0.053	0.0541258

## Sheet: e
Figure 7 e
pH gradients
	pHi 8.5 / pHo 8.5	pHi 5.5 / pHo 8.5	pHi 5.5 / pHo 5.5	pHi 8.5 / pHo 8.5		pHi 8.5 / pHo 8.5	pHi 5.5 / pHo 8.5	pHi 5.5 / pHo 5.5	pHi 8.5 / pHo 8.5
0	18585.8	136461	29790.3	-37843.8		0.0185858	0.136461	0.0297903	-0.0378438
0.001	22150.9	136716	26925.6	-37843.8		0.0221509	0.136716	0.0269256	-0.0378438
0.002	19604.4	132387	29790.3	-31986.9		0.0196044	0.132387	0.0297903	-0.0319869
0.003	28771.8	125002	18967.8	-40390.3		0.0287718	0.125002	0.0189678	-0.0403903
0.004	16039.4	141299	36474.8	-26384.7		0.0160394	0.141299	0.0364748	-0.0263847
0.005	19859.1	135443	24697.4	-41154.2		0.0198591	0.135443	0.0246974	-0.0411542
0.006	16294	132641	29472	-41154.2		0.016294	0.132641	0.029472	-0.0411542
0.007	25716	130350	26288.9	-40899.6		0.025716	0.13035	0.0262889	-0.0408996
0.008	17312.6	137225	16739.7	-38098.4		0.0173126	0.137225	0.0167397	-0.0380984
0.009	20113.7	136970	14829.8	-38098.4		0.0201137	0.13697	0.0148298	-0.0380984
0.01	24442.7	137734	13238.3	-29185.8		0.0244427	0.137734	0.0132383	-0.0291858
0.011	18076.6	134679	21196	-39117		0.0180766	0.134679	0.021196	-0.039117
0.012	18331.2	138498	21514.3	-29440.4		0.0183312	0.138498	0.0215143	-0.0294404
0.013	25716	128822	17694.6	-33260.1		0.025716	0.128822	0.0176946	-0.0332601
0.014	23169.5	136207	9736.85	-40644.9		0.0231695	0.136207	0.00973685	-0.0406449
0.015	18331.2	132896	10373.5	-37589.1		0.0183312	0.132896	0.0103735	-0.0375891
0.016	19095.1	130095	-2040.59	-37334.5		0.0190951	0.130095	-0.00204059	-0.0373345
0.017	19095.1	130095	5598.83	-28421.8		0.0190951	0.130095	0.00559883	-0.0284218
0.018	20877.7	126785	-1085.66	-29695.1		0.0208777	0.126785	-0.00108566	-0.0296951
0.019	9927.84	129586	10691.8	-32496.2		0.00992784	0.129586	0.0106918	-0.0324962
0.02	15784.7	124747	14829.8	-36315.9		0.0157847	0.124747	0.0148298	-0.0363159
0.021	15530.1	121692	23105.8	-31223		0.0155301	0.121692	0.0231058	-0.031223
0.022	9927.84	120673	26607.2	-36315.9		0.00992784	0.120673	0.0266072	-0.0363159
0.023	13492.9	112270	15466.4	-33005.5		0.0134929	0.11227	0.0154664	-0.0330055
0.024	8145.31	111251	21514.3	-41663.5		0.00814531	0.111251	0.0215143	-0.0416635
0.025	7890.66	115071	21196	-34278.7		0.00789066	0.115071	0.021196	-0.0342787
0.026	1015.18	122201	25334	-37334.5		0.00101518	0.122201	0.025334	-0.0373345
0.027	4070.94	122201	30745.3	-26130		0.00407094	0.122201	0.0307453	-0.02613
0.028	10691.8	132641	28198.8	-37079.9		0.0106918	0.132641	0.0281988	-0.0370799
0.029	9163.9	132132	25334	-40644.9		0.0091639	0.132132	0.025334	-0.0406449
0.03	12219.7	125766	28517.1	-35806.6		0.0122197	0.125766	0.0285171	-0.0358066
0.031	10437.1	127294	30108.6	-35552		0.0104371	0.127294	0.0301086	-0.035552
0.032	14766.1	136970	28198.8	-34533.4		0.0147661	0.13697	0.0281988	-0.0345334
0.033	14002.2	132387	30745.3	-28676.5		0.0140022	0.132387	0.0307453	-0.0286765
0.034	15020.8	131114	29472	-37843.8		0.0150208	0.131114	0.029472	-0.0378438
0.035	19095.1	125766	26607.2	-30713.7		0.0190951	0.125766	0.0266072	-0.0307137
0.036	21387	131368	22469.2	-42427.5		0.021387	0.131368	0.0224692	-0.0424275
0.037	20368.4	136716	20877.7	-32241.6		0.0203684	0.136716	0.0208777	-0.0322416
0.038	19604.4	126021	26288.9	-34278.7		0.0196044	0.126021	0.0262889	-0.0342787
0.039	17312.6	134169	28835.4	-35297.3		0.0173126	0.134169	0.0288354	-0.0352973
0.04	17058	138244	27243.9	-35297.3		0.017058	0.138244	0.0272439	-0.0352973
0.041	25461.3	131878	30108.7	-34533.4		0.0254613	0.131878	0.0301087	-0.0345334
0.042	25206.7	139262	14511.5	-33514.8		0.0252067	0.139262	0.0145115	-0.0335148
0.043	18331.2	135188	26925.6	-28676.5		0.0183312	0.135188	0.0269256	-0.0286765
0.044	22914.9	132641	26288.9	-30204.4		0.0229149	0.132641	0.0262889	-0.0302044
0.045	14256.8	128312	30108.6	-33260.1		0.0142568	0.128312	0.0301086	-0.0332601
0.046	19095.1	136207	32973.4	-31986.9		0.0190951	0.136207	0.0329734	-0.0319869
0.047	22405.6	131623	24060.8	-30968.3		0.0224056	0.131623	0.0240608	-0.0309683
0.048	21641.6	135188	31381.9	-27912.5		0.0216416	0.135188	0.0313819	-0.0279125
0.049	21641.6	134424	31381.9	-30968.3		0.0216416	0.134424	0.0313819	-0.0309683
0.05	16803.3	136461	28835.4	-36570.6		0.0168033	0.136461	0.0288354	-0.0365706
0.051	22914.9	126785	26288.9	-31986.9		0.0229149	0.126785	0.0262889	-0.0319869
0.052	14002.2	130095	24060.8	-38353.1		0.0140022	0.130095	0.0240608	-0.0383531
0.053	22914.9	137225	31063.6	-28421.8		0.0229149	0.137225	0.0310636	-0.0284218
0.054	22914.9	134933	28198.8	-38098.4		0.0229149	0.134933	0.0281988	-0.0380984
0.055	21896.3	132387	30108.7	-33514.8		0.0218963	0.132387	0.0301087	-0.0335148
0.056	13238.3	134933	29472	-28931.1		0.0132383	0.134933	0.029472	-0.0289311
0.057	14766.1	135443	33291.7	-32750.8		0.0147661	0.135443	0.0332917	-0.0327508
0.058	18840.5	135952	28835.4	-31223		0.0188405	0.135952	0.0288354	-0.031223
0.059	24188.1	134679	36793.1	-29949.7		0.0241881	0.134679	0.0367931	-0.0299497
0.06	18840.5	137480	37111.5	-37334.5		0.0188405	0.13748	0.0371115	-0.0373345
0.061	20113.7	138244	28835.4	-26894		0.0201137	0.138244	0.0288354	-0.026894
0.062	15530.1	139008	31381.9	-31477.6		0.0155301	0.139008	0.0313819	-0.0314776
0.063	22150.9	140790	32018.5	-35806.6		0.0221509	0.14079	0.0320185	-0.0358066
0.064	23169.5	133151	35838.2	-31732.3		0.0231695	0.133151	0.0358382	-0.0317323
0.065	19095.1	136461	32973.4	-34278.7		0.0190951	0.136461	0.0329734	-0.0342787
0.066	24188.1	135443	37748.1	-34533.4		0.0241881	0.135443	0.0377481	-0.0345334
0.067	25206.7	137734	28198.8	-33260.1		0.0252067	0.137734	0.0281988	-0.0332601
0.068	29535.7	139008	36156.5	-26130		0.0295357	0.139008	0.0361565	-0.02613
0.069	23169.5	134933	36793.1	-32496.2		0.0231695	0.134933	0.0367931	-0.0324962
0.07	26479.9	138244	41886.1	-29440.4		0.0264799	0.138244	0.0418861	-0.0294404
0.071	20623	134424	35201.6	-28676.5		0.020623	0.134424	0.0352016	-0.0286765
0.072	21387	134933	31063.6	-36570.6		0.021387	0.134933	0.0310636	-0.0365706
0.073	20368.4	130604	26925.6	-31732.3		0.0203684	0.130604	0.0269256	-0.0317323
0.074	25970.6	137734	27562.2	-31223		0.0259706	0.137734	0.0275622	-0.031223
0.075	20113.7	133405	31700.2	-34788		0.0201137	0.133405	0.0317002	-0.034788
0.076	26734.6	136716	34883.3	-32750.8		0.0267346	0.136716	0.0348833	-0.0327508
0.077	26989.2	140536	28835.4	-31477.6		0.0269892	0.140536	0.0288354	-0.0314776
0.078	17567.3	134679	33291.7	-34024.1		0.0175673	0.134679	0.0332917	-0.0340241
0.079	27243.9	132387	30108.6	-28931.1		0.0272439	0.132387	0.0301086	-0.0289311
0.08	22150.9	138753	29153.7	-28421.8		0.0221509	0.138753	0.0291537	-0.0284218
0.081	25716	139517	32655.1	-37843.8		0.025716	0.139517	0.0326551	-0.0378438
0.082	20368.4	144865	36793.1	-38353.1		0.0203684	0.144865	0.0367931	-0.0383531
0.083	15530.1	133660	27880.5	-24856.8		0.0155301	0.13366	0.0278805	-0.0248568
0.084	24188.1	131623	34565	-32241.6		0.0241881	0.131623	0.034565	-0.0322416
0.085	26479.9	137480	30427	-26639.3		0.0264799	0.13748	0.030427	-0.0266393
0.086	32846.1	139008	38703	-30968.3		0.0328461	0.139008	0.038703	-0.0309683
0.087	19859.1	142063	36156.5	-34024.1		0.0198591	0.142063	0.0361565	-0.0340241
0.088	21896.3	136461	36793.1	-35042.7		0.0218963	0.136461	0.0367931	-0.0350427
0.089	22660.2	135697	30427	-31223		0.0226602	0.135697	0.030427	-0.031223
0.09	19095.1	140790	26607.2	-31732.3		0.0190951	0.14079	0.0266072	-0.0317323
0.091	25206.7	136207	32018.5	-31223		0.0252067	0.136207	0.0320185	-0.031223
0.092	20368.4	134424	30108.6	-33260.1		0.0203684	0.134424	0.0301086	-0.0332601
0.093	20877.7	130095	30745.3	-30968.3		0.0208777	0.130095	0.0307453	-0.0309683
0.094	22405.6	137480	26607.2	-32750.8		0.0224056	0.13748	0.0266072	-0.0327508
0.095	22914.9	133151	35838.2	-28421.8		0.0229149	0.133151	0.0358382	-0.0284218
0.096	23424.2	130604	34565	-28421.8		0.0234242	0.130604	0.034565	-0.0284218
0.097	20623	139772	32018.5	-25366.1		0.020623	0.139772	0.0320185	-0.0253661
0.098	16039.4	141554	28835.4	-30204.4		0.0160394	0.141554	0.0288354	-0.0302044
0.099	24697.4	130095	30745.3	-32750.8		0.0246974	0.130095	0.0307453	-0.0327508
0.1	28517.1	140536	39657.9	-31477.6		0.0285171	0.140536	0.0396579	-0.0314776
0.101	24697.4	137989	30427	-30459		0.0246974	0.137989	0.030427	-0.030459
0.102	16803.3	139262	29153.7	-35806.6		0.0168033	0.139262	0.0291537	-0.0358066
0.103	22150.9	134424	33291.7	-31477.6		0.0221509	0.134424	0.0332917	-0.0314776
0.104	24188.1	142573	35201.6	-34024.1		0.0241881	0.142573	0.0352016	-0.0340241
0.105	24697.4	135952	31381.9	-30459		0.0246974	0.135952	0.0313819	-0.030459
0.106	17312.6	134679	34246.7	-28931.1		0.0173126	0.134679	0.0342467	-0.0289311
0.107	24188.1	137480	35201.6	-33514.8		0.0241881	0.13748	0.0352016	-0.0335148
0.108	25206.7	133405	44114.3	-30204.4		0.0252067	0.133405	0.0441143	-0.0302044
0.109	26734.6	127803	33610.1	-36570.6		0.0267346	0.127803	0.0336101	-0.0365706
0.11	17312.6	142063	36474.8	-36061.3		0.0173126	0.142063	0.0364748	-0.0360613
0.111	23678.8	143082	33291.7	-31223		0.0236788	0.143082	0.0332917	-0.031223
0.112	21896.3	141045	34246.7	-30459		0.0218963	0.141045	0.0342467	-0.030459
0.113	23933.4	128822	26925.6	-32496.2		0.0239334	0.128822	0.0269256	-0.0324962
0.114	24188.1	135697	37111.5	-31477.6		0.0241881	0.135697	0.0371115	-0.0314776
0.115	21132.3	137225	35519.9	-27912.5		0.0211323	0.137225	0.0355199	-0.0279125
0.116	30299.6	137989	30427	-29440.4		0.0302996	0.137989	0.030427	-0.0294404
0.117	18331.2	136970	39021.3	-19509.2		0.0183312	0.13697	0.0390213	-0.0195092
0.118	25970.6	141299	33291.7	-31986.9		0.0259706	0.141299	0.0332917	-0.0319869
0.119	25970.6	136207	30108.6	-32496.2		0.0259706	0.136207	0.0301086	-0.0324962
0.12	24188.1	133405	31063.6	-29695.1		0.0241881	0.133405	0.0310636	-0.0296951
0.121	25206.7	127803	32973.4	-34788		0.0252067	0.127803	0.0329734	-0.034788
0.122	14002.2	135952	35201.6	-25366.1		0.0140022	0.135952	0.0352016	-0.0253661
0.123	22405.6	139008	36156.5	-37334.5		0.0224056	0.139008	0.0361565	-0.0373345
0.124	23678.8	137225	31381.9	-35297.3		0.0236788	0.137225	0.0313819	-0.0352973
0.125	21896.3	140281	38066.4	-26639.3		0.0218963	0.140281	0.0380664	-0.0266393
0.126	24952	135443	26925.6	-24856.8		0.024952	0.135443	0.0269256	-0.0248568
0.127	22914.9	143846	41249.5	-31986.9		0.0229149	0.143846	0.0412495	-0.0319869
0.128	26734.6	135188	28517.1	-32496.2		0.0267346	0.135188	0.0285171	-0.0324962
0.129	26479.9	132641	40931.2	-28676.5		0.0264799	0.132641	0.0409312	-0.0286765
0.13	18840.5	140026	41886.1	-30713.7		0.0188405	0.140026	0.0418861	-0.0307137
0.131	17312.6	133151	37111.5	-30713.7		0.0173126	0.133151	0.0371115	-0.0307137
0.132	29026.4	136461	29153.7	-28676.5		0.0290264	0.136461	0.0291537	-0.0286765
0.133	24697.4	133915	24379.1	-32496.2		0.0246974	0.133915	0.0243791	-0.0324962
0.134	32082.2	134169	35519.9	-33260.1		0.0320822	0.134169	0.0355199	-0.0332601
0.135	21387	139262	26925.6	-28931.1		0.021387	0.139262	0.0269256	-0.0289311
0.136	19859.1	129331	32973.4	-31732.3		0.0198591	0.129331	0.0329734	-0.0317323
0.137	21641.6	136461	34246.7	-25366.1		0.0216416	0.136461	0.0342467	-0.0253661
0.138	22660.2	136207	31700.2	-35297.3		0.0226602	0.136207	0.0317002	-0.0352973
0.139	25716	134679	36474.8	-29185.8		0.025716	0.134679	0.0364748	-0.0291858
0.14	22150.9	135443	38066.4	-31477.6		0.0221509	0.135443	0.0380664	-0.0314776
0.141	26479.9	138753	28835.4	-35042.7		0.0264799	0.138753	0.0288354	-0.0350427
0.142	16294	140790	31063.6	-32496.2		0.016294	0.14079	0.0310636	-0.0324962
0.143	27243.9	134169	37748.1	-29695.1		0.0272439	0.134169	0.0377481	-0.0296951
0.144	24442.7	136207	33610.1	-29949.7		0.0244427	0.136207	0.0336101	-0.0299497
0.145	16294	140536	33291.7	-36061.3		0.016294	0.140536	0.0332917	-0.0360613
0.146	21641.6	135952	32973.4	-33260.1		0.0216416	0.135952	0.0329734	-0.0332601
0.147	18076.6	137480	35201.6	-27657.9		0.0180766	0.13748	0.0352016	-0.0276579
0.148	25716	130350	37748.1	-37079.9		0.025716	0.13035	0.0377481	-0.0370799
0.149	25206.7	134169	30427	-29695.1		0.0252067	0.134169	0.030427	-0.0296951
0.15	28517.1	136461	31063.6	-32496.2		0.0285171	0.136461	0.0310636	-0.0324962
0.151	23424.2	141809	32655.1	-30968.3		0.0234242	0.141809	0.0326551	-0.0309683
0.152	29535.7	129840	37429.8	-27403.2		0.0295357	0.12984	0.0374298	-0.0274032
0.153	22405.6	141554	31063.6	-37843.8		0.0224056	0.141554	0.0310636	-0.0378438
0.154	22660.2	142573	31063.6	-23074.2		0.0226602	0.142573	0.0310636	-0.0230742
0.155	24442.7	134169	31063.6	-27148.6		0.0244427	0.134169	0.0310636	-0.0271486
0.156	20368.4	145119	38703	-32496.2		0.0203684	0.145119	0.038703	-0.0324962
0.157	18840.5	134679	29153.7	-33005.5		0.0188405	0.134679	0.0291537	-0.0330055
0.158	26479.9	139008	37748.1	-26384.7		0.0264799	0.139008	0.0377481	-0.0263847
0.159	24952	134933	31381.9	-33514.8		0.024952	0.134933	0.0313819	-0.0335148
0.16	26989.2	142827	32018.5	-28931.1		0.0269892	0.142827	0.0320185	-0.0289311
0.161	17058	135952	30745.3	-33769.4		0.017058	0.135952	0.0307453	-0.0337694
0.162	23169.5	143082	38703	-26639.3		0.0231695	0.143082	0.038703	-0.0266393
0.163	27498.5	137225	30108.6	-30968.3		0.0274985	0.137225	0.0301086	-0.0309683
0.164	25206.7	134933	36474.8	-37079.9		0.0252067	0.134933	0.0364748	-0.0370799
0.165	26225.3	138498	32655.1	-28931.1		0.0262253	0.138498	0.0326551	-0.0289311
0.166	18076.6	137480	36474.8	-30968.3		0.0180766	0.13748	0.0364748	-0.0309683
0.167	25716	138753	39339.6	-31986.9		0.025716	0.138753	0.0393396	-0.0319869
0.168	27753.2	141299	37748.1	-32496.2		0.0277532	0.141299	0.0377481	-0.0324962
0.169	28007.8	138498	34246.7	-34788		0.0280078	0.138498	0.0342467	-0.034788
0.17	29026.4	137989	34246.7	-29949.7		0.0290264	0.137989	0.0342467	-0.0299497
0.171	25206.7	142063	35519.9	-26384.7		0.0252067	0.142063	0.0355199	-0.0263847
0.172	21132.3	136970	32336.8	-34024.1		0.0211323	0.13697	0.0323368	-0.0340241
0.173	25970.6	136461	37111.5	-33769.4		0.0259706	0.136461	0.0371115	-0.0337694
0.174	26989.2	130350	31700.2	-30713.7		0.0269892	0.13035	0.0317002	-0.0307137
0.175	23424.2	132387	37748.1	-29949.7		0.0234242	0.132387	0.0377481	-0.0299497
0.176	22914.9	137734	27243.9	-28421.8		0.0229149	0.137734	0.0272439	-0.0284218
0.177	25206.7	138498	36793.1	-30459		0.0252067	0.138498	0.0367931	-0.030459
0.178	19095.1	143846	35201.6	-31223		0.0190951	0.143846	0.0352016	-0.031223
0.179	26225.3	131623	25334	-26639.3		0.0262253	0.131623	0.025334	-0.0266393
0.18	18076.6	139262	35838.2	-32750.8		0.0180766	0.139262	0.0358382	-0.0327508
0.181	21387	138244	30108.6	-24856.8		0.021387	0.138244	0.0301086	-0.0248568
0.182	23424.2	139008	38384.7	-25875.4		0.0234242	0.139008	0.0383847	-0.0258754
0.183	23678.8	134169	32655.1	-29695.1		0.0236788	0.134169	0.0326551	-0.0296951
0.184	21896.3	135952	38384.7	-25620.7		0.0218963	0.135952	0.0383847	-0.0256207
0.185	23424.2	142318	34246.7	-30459		0.0234242	0.142318	0.0342467	-0.030459
0.186	20877.7	138244	30745.3	-35552		0.0208777	0.138244	0.0307453	-0.035552
0.187	23424.2	139008	30427	-29949.7		0.0234242	0.139008	0.030427	-0.0299497
0.188	24952	139262	31381.9	-26894		0.024952	0.139262	0.0313819	-0.026894
0.189	24442.7	138244	34883.3	-31986.9		0.0244427	0.138244	0.0348833	-0.0319869
0.19	21641.6	138498	38066.4	-31477.6		0.0216416	0.138498	0.0380664	-0.0314776
0.191	28262.5	131878	40294.5	-32241.6		0.0282625	0.131878	0.0402945	-0.0322416
0.192	30299.6	137480	28198.8	-32496.2		0.0302996	0.13748	0.0281988	-0.0324962
0.193	21896.3	143337	36474.8	-24347.5		0.0218963	0.143337	0.0364748	-0.0243475
0.194	23169.5	136207	35201.6	-29949.7		0.0231695	0.136207	0.0352016	-0.0299497
0.195	23933.4	138753	36156.5	-30713.7		0.0239334	0.138753	0.0361565	-0.0307137
0.196	21896.3	135952	37111.4	-36315.9		0.0218963	0.135952	0.0371114	-0.0363159
0.197	25716	137225	26925.6	-23838.2		0.025716	0.137225	0.0269256	-0.0238382
0.198	22150.9	140536	36156.5	-27403.2		0.0221509	0.140536	0.0361565	-0.0274032
0.199	31318.2	131114	40294.5	-30459		0.0313182	0.131114	0.0402945	-0.030459
0.2	23424.2	136716	30745.3	-24347.5		0.0234242	0.136716	0.0307453	-0.0243475
0.201	26225.3	134679	35201.6	-27912.5		0.0262253	0.134679	0.0352016	-0.0279125
0.202	23169.5	140026	36474.8	-30968.3		0.0231695	0.140026	0.0364748	-0.0309683
0.203	23678.8	137734	39657.9	-33769.4		0.0236788	0.137734	0.0396579	-0.0337694
0.204	30554.3	140790	29153.7	-32750.8		0.0305543	0.14079	0.0291537	-0.0327508
0.205	26734.6	137734	36156.5	-30968.3		0.0267346	0.137734	0.0361565	-0.0309683
0.206	24442.7	136207	36474.8	-34278.7		0.0244427	0.136207	0.0364748	-0.0342787
0.207	26225.3	143082	32336.8	-28167.2		0.0262253	0.143082	0.0323368	-0.0281672
0.208	24952	139772	32018.5	-34278.7		0.024952	0.139772	0.0320185	-0.0342787
0.209	27243.9	140536	30427	-24092.8		0.0272439	0.140536	0.030427	-0.0240928
0.21	21641.6	138244	30745.3	-28676.5		0.0216416	0.138244	0.0307453	-0.0286765
0.211	29281	140790	36793.1	-28931.1		0.029281	0.14079	0.0367931	-0.0289311
0.212	20623	133915	33291.7	-34278.7		0.020623	0.133915	0.0332917	-0.0342787
0.213	21641.6	133915	40612.9	-29695.1		0.0216416	0.133915	0.0406129	-0.0296951
0.214	27498.5	136461	40612.9	-30713.7		0.0274985	0.136461	0.0406129	-0.0307137
0.215	21132.3	139262	31063.6	-34533.4		0.0211323	0.139262	0.0310636	-0.0345334
0.216	30045	129840	36474.8	-31223		0.030045	0.12984	0.0364748	-0.031223
0.217	20877.7	136716	28198.8	-29695.1		0.0208777	0.136716	0.0281988	-0.0296951
0.218	28517.1	138498	35519.9	-26384.7		0.0285171	0.138498	0.0355199	-0.0263847
0.219	24188.1	135443	34565	-29695.1		0.0241881	0.135443	0.034565	-0.0296951
0.22	17567.3	145119	35201.6	-27657.9		0.0175673	0.145119	0.0352016	-0.0276579
0.221	25970.6	141554	37748.1	-28167.2		0.0259706	0.141554	0.0377481	-0.0281672
0.222	26989.2	135443	28835.4	-32241.6		0.0269892	0.135443	0.0288354	-0.0322416
0.223	22150.9	141045	31381.9	-30459		0.0221509	0.141045	0.0313819	-0.030459
0.224	23169.5	133405	39021.3	-27148.6		0.0231695	0.133405	0.0390213	-0.0271486
0.225	23424.2	135443	37111.5	-29185.8		0.0234242	0.135443	0.0371115	-0.0291858
0.226	26734.6	143591	44114.3	-29695.1		0.0267346	0.143591	0.0441143	-0.0296951
0.227	24188.1	137225	30745.3	-24347.5		0.0241881	0.137225	0.0307453	-0.0243475
0.228	28007.8	140281	33928.4	-29185.8		0.0280078	0.140281	0.0339284	-0.0291858
0.229	18840.5	137225	37748.1	-30968.3		0.0188405	0.137225	0.0377481	-0.0309683
0.23	26989.2	139517	34565	-36061.3		0.0269892	0.139517	0.034565	-0.0360613
0.231	20368.4	131114	45069.2	-31223		0.0203684	0.131114	0.0450692	-0.031223
0.232	23933.5	141045	24060.8	-25366.1		0.0239335	0.141045	0.0240608	-0.0253661
0.233	25461.3	140026	42841	-36570.6		0.0254613	0.140026	0.042841	-0.0365706
0.234	27498.5	139517	32336.8	-30968.3		0.0274985	0.139517	0.0323368	-0.0309683
0.235	23678.8	135952	34565	-34024.1		0.0236788	0.135952	0.034565	-0.0340241
0.236	20623	135952	36793.1	-31477.6		0.020623	0.135952	0.0367931	-0.0314776
0.237	27498.5	139008	27243.9	-30204.4		0.0274985	0.139008	0.0272439	-0.0302044
0.238	26479.9	140281	40294.5	-29949.7		0.0264799	0.140281	0.0402945	-0.0299497
0.239	22150.9	137989	31063.6	-24347.5		0.0221509	0.137989	0.0310636	-0.0243475
0.24	19859.1	134169	28198.8	-27403.2		0.0198591	0.134169	0.0281988	-0.0274032
0.241	27498.5	139008	39021.3	-26384.7		0.0274985	0.139008	0.0390213	-0.0263847
0.242	25461.3	139517	28198.8	-30968.3		0.0254613	0.139517	0.0281988	-0.0309683
0.243	20113.7	140026	36474.8	-28167.2		0.0201137	0.140026	0.0364748	-0.0281672
0.244	28262.5	135952	31700.2	-30459		0.0282625	0.135952	0.0317002	-0.030459
0.245	26989.2	135952	32018.5	-38353.1		0.0269892	0.135952	0.0320185	-0.0383531
0.246	20877.7	141045	34565	-26894		0.0208777	0.141045	0.034565	-0.026894
0.247	27498.5	140281	33291.7	-30459		0.0274985	0.140281	0.0332917	-0.030459
0.248	19604.4	141045	40612.9	-30713.7		0.0196044	0.141045	0.0406129	-0.0307137
0.249	25716	139008	39976.2	-30204.4		0.025716	0.139008	0.0399762	-0.0302044
0.25	29790.3	139262	37748.1	-34788		0.0297903	0.139262	0.0377481	-0.034788
0.251	20368.4	140536	34246.7	-27403.2		0.0203684	0.140536	0.0342467	-0.0274032
0.252	30554.3	135952	32018.5	-26384.7		0.0305543	0.135952	0.0320185	-0.0263847
0.253	17058	137734	29153.7	-28167.2		0.017058	0.137734	0.0291537	-0.0281672
0.254	23424.2	133660	39339.6	-24856.8		0.0234242	0.13366	0.0393396	-0.0248568
0.255	27498.5	138753	37111.5	-29695.1		0.0274985	0.138753	0.0371115	-0.0296951
0.256	26989.2	136207	32655.1	-29440.4		0.0269892	0.136207	0.0326551	-0.0294404
0.257	24952	140026	42522.7	-29440.4		0.024952	0.140026	0.0425227	-0.0294404
0.258	24188.1	133405	36474.8	-30968.3		0.0241881	0.133405	0.0364748	-0.0309683
0.259	26479.9	146902	36793.1	-19763.8		0.0264799	0.146902	0.0367931	-0.0197638
0.26	23424.2	142827	32018.5	-29440.4		0.0234242	0.142827	0.0320185	-0.0294404
0.261	23169.5	138244	34246.7	-23328.9		0.0231695	0.138244	0.0342467	-0.0233289
0.262	22660.2	136970	38066.4	-28676.5		0.0226602	0.13697	0.0380664	-0.0286765
0.263	22405.6	135443	36156.5	-29185.8		0.0224056	0.135443	0.0361565	-0.0291858
0.264	20113.7	131623	31700.2	-28421.8		0.0201137	0.131623	0.0317002	-0.0284218
0.265	25206.7	139517	37111.5	-23328.9		0.0252067	0.139517	0.0371115	-0.0233289
0.266	24442.7	141045	35519.9	-30204.4		0.0244427	0.141045	0.0355199	-0.0302044
0.267	28517.1	138244	33610.1	-27403.3		0.0285171	0.138244	0.0336101	-0.0274033
0.268	18076.6	141809	33291.7	-34278.7		0.0180766	0.141809	0.0332917	-0.0342787
0.269	27498.5	138498	39657.9	-34024.1		0.0274985	0.138498	0.0396579	-0.0340241
0.27	19604.4	135443	34565	-27148.6		0.0196044	0.135443	0.034565	-0.0271486
0.271	31827.5	137225	42522.7	-21037.1		0.0318275	0.137225	0.0425227	-0.0210371
0.272	29535.7	136716	32336.8	-31986.9		0.0295357	0.136716	0.0323368	-0.0319869
0.273	22150.9	140281	35519.9	-37843.8		0.0221509	0.140281	0.0355199	-0.0378438
0.274	26734.6	138753	39976.2	-26894		0.0267346	0.138753	0.0399762	-0.026894
0.275	24442.7	136970	39976.2	-29440.4		0.0244427	0.13697	0.0399762	-0.0294404
0.276	22660.2	141554	33291.7	-30968.3		0.0226602	0.141554	0.0332917	-0.0309683
0.277	23678.8	141299	31063.6	-24092.8		0.0236788	0.141299	0.0310636	-0.0240928
0.278	27243.9	142573	25970.6	-25875.4		0.0272439	0.142573	0.0259706	-0.0258754
0.279	24442.7	139008	40294.5	-26639.3		0.0244427	0.139008	0.0402945	-0.0266393
0.28	30554.3	140536	35838.2	-36061.3		0.0305543	0.140536	0.0358382	-0.0360613
0.281	20877.7	139517	34565	-31986.9		0.0208777	0.139517	0.034565	-0.0319869
0.282	21132.3	141045	36474.8	-25366.1		0.0211323	0.141045	0.0364748	-0.0253661
0.283	26225.3	141045	34565	-24347.5		0.0262253	0.141045	0.034565	-0.0243475
0.284	26734.6	138244	36156.5	-34788		0.0267346	0.138244	0.0361565	-0.034788
0.285	28007.8	136716	41249.5	-33005.5		0.0280078	0.136716	0.0412495	-0.0330055
0.286	25970.6	143337	32973.4	-29695.1		0.0259706	0.143337	0.0329734	-0.0296951
0.287	33100.8	142063	37429.8	-28421.8		0.0331008	0.142063	0.0374298	-0.0284218
0.288	31318.2	136207	36793.1	-24602.1		0.0313182	0.136207	0.0367931	-0.0246021
0.289	27498.5	143591	39339.6	-30713.7		0.0274985	0.143591	0.0393396	-0.0307137
0.29	24188.1	142573	38066.4	-23838.2		0.0241881	0.142573	0.0380664	-0.0238382
0.291	31318.2	141809	36793.1	-19763.8		0.0313182	0.141809	0.0367931	-0.0197638
0.292	36411.2	145119	33291.7	-31986.9		0.0364112	0.145119	0.0332917	-0.0319869
0.293	37429.8	144101	41886.1	-25111.4		0.0374298	0.144101	0.0418861	-0.0251114
0.294	48888.9	144355	44750.9	-23583.5		0.0488889	0.144355	0.0447509	-0.0235835
0.295	82757	158106	59074.8	-25875.4		0.082757	0.158106	0.0590748	-0.0258754
0.296	139798	174658	82311.4	-27657.9		0.139798	0.174658	0.0823114	-0.0276579
0.297	215683	191465	111596	-21291.7		0.215683	0.191465	0.111596	-0.0212917
0.298	303027	224060	145018	-15180.2		0.303027	0.22406	0.145018	-0.0151802
0.299	384005	250034	175258	-4484.98		0.384005	0.250034	0.175258	-0.00448498
0.3	446394	190446	188627	11303.2		0.446394	0.190446	0.188627	0.0113032
0.301	509037	52172.8	205815	33457.5		0.509037	0.0521728	0.205815	0.0334575
0.302	581611	-88137.9	199449	58922.2		0.581611	-0.0881379	0.199449	0.0589222
0.303	677104	-304588	218229	106541		0.677104	-0.304588	0.218229	0.106541
0.304	809266	-665423	237328	152632		0.809266	-0.665423	0.237328	0.152632
0.305	952123	-964890	267249	204326		0.952123	-0.96489	0.267249	0.204326
0.306	1107710	-1129390	295579	251436		1.10771	-1.12939	0.295579	0.251436
0.307	1298190	-1166060	337914	321718		1.29819	-1.16606	0.337914	0.321718
0.308	1491980	-1158420	385978	404733		1.49198	-1.15842	0.385978	0.404733
0.309	1679140	-1122010	419401	512704		1.67914	-1.12201	0.419401	0.512704
0.31	1834480	-1091450	450277	620929		1.83448	-1.09145	0.450277	0.620929
0.311	1949070	-1073620	464601	747998		1.94907	-1.07362	0.464601	0.747998
0.312	2034380	-1076930	474468	881179		2.03438	-1.07693	0.474468	0.881179
0.313	2097780	-1127100	495159	1023270		2.09778	-1.1271	0.495159	1.02327
0.314	2146670	-1304590	510437	1141170		2.14667	-1.30459	0.510437	1.14117
0.315	2179520	-1554650	556274	1235650		2.17952	-1.55465	0.556274	1.23565
0.316	2219500	-1753280	610705	1316120		2.2195	-1.75328	0.610705	1.31612
0.317	2254390	-1869400	660998	1370100		2.25439	-1.8694	0.660998	1.3701
0.318	2289280	-1975580	692192	1415940		2.28928	-1.97558	0.692192	1.41594
0.319	2312200	-2058090	730707	1471960		2.3122	-2.05809	0.730707	1.47196
0.32	2315250	-2130670	752034	1529260		2.31525	-2.13067	0.752034	1.52926
0.321	2272220	-2167840	775907	1613540		2.27222	-2.16784	0.775907	1.61354
0.322	2181310	-2198910	775907	1736790		2.18131	-2.19891	0.775907	1.73679
0.323	2062640	-2246020	773043	1893400		2.06264	-2.24602	0.773043	1.8934
0.324	1918000	-2300770	758082	2037790		1.918	-2.30077	0.758082	2.03779
0.325	1757320	-2371050	733891	2193890		1.75732	-2.37105	0.733891	2.19389
0.326	1564040	-2471640	686462	2312550		1.56404	-2.47164	0.686462	2.31255
0.327	1377380	-2710500	653995	2404990		1.37738	-2.7105	0.653995	2.40499
0.328	1216450	-3020910	623437	2440130		1.21645	-3.02091	0.623437	2.44013
0.329	1085560	-3295680	614843	2433760		1.08556	-3.29568	0.614843	2.43376
0.33	972495	-3475460	590970	2421540		0.972495	-3.47546	0.59097	2.42154
0.331	858158	-3559490	568688	2413650		0.858158	-3.55949	0.568688	2.41365
0.332	740511	-3618060	549908	2390220		0.740511	-3.61806	0.549908	2.39022
0.333	612424	-3663130	524443	2381820		0.612424	-3.66313	0.524443	2.38182
0.334	475933	-3732910	497705	2404230		0.475933	-3.73291	0.497705	2.40423
0.335	332821	-3804210	466511	2426630		0.332821	-3.80421	0.466511	2.42663
0.336	216702	-3893840	443274	2472980		0.216702	-3.89384	0.443274	2.47298
0.337	91669.6	-3981950	435953	2525690		0.0916696	-3.98195	0.435953	2.52569
0.338	-10189.3	-4056820	422266	2565670		-0.0101893	-4.05682	0.422266	2.56567
0.339	-120706	-4088650	407623	2576880		-0.120706	-4.08865	0.407623	2.57688
0.34	-224602	-4121250	380885	2551410		-0.224602	-4.12125	0.380885	2.55141
0.341	-317294	-4115900	369745	2479860		-0.317294	-4.1159	0.369745	2.47986
0.342	-397508	-4104180	326455	2364750		-0.397508	-4.10418	0.326455	2.36475
0.343	-467282	-4064460	318179	2228260		-0.467282	-4.06446	0.318179	2.22826
0.344	-512863	-4001050	263748	2069360		-0.512863	-4.00105	0.263748	2.06936
0.345	-539347	-3927710	203906	1945610		-0.539347	-3.92771	0.203906	1.94561
0.346	-563793	-3836550	121463	1837380		-0.563793	-3.83655	0.121463	1.83738
0.347	-553098	-3745890	54300.2	1753350		-0.553098	-3.74589	0.0543002	1.75335
0.348	-512863	-3629780	4325.61	1689180		-0.512863	-3.62978	0.00432561	1.68918
0.349	-474412	-3492010	-21775.8	1620420		-0.474412	-3.49201	-0.0217758	1.62042
0.35	-406675	-3358320	-40556	1564400		-0.406675	-3.35832	-0.040556	1.5644
0.351	-326462	-3236600	-68567.3	1501750		-0.326462	-3.2366	-0.0685673	1.50175
0.352	-270439	-3124810	-87029.2	1423070		-0.270439	-3.12481	-0.0870292	1.42307
0.353	-222311	-3013530	-108993	1335220		-0.222311	-3.01353	-0.108993	1.33522
0.354	-203721	-2884930	-146553	1264420		-0.203721	-2.88493	-0.146553	1.26442
0.355	-191753	-2759130	-174564	1182680		-0.191753	-2.75913	-0.174564	1.18268
0.356	-166798	-2650400	-225175	1146520		-0.166798	-2.6504	-0.225175	1.14652
0.357	-164251	-2534540	-247457	1112140		-0.164251	-2.53454	-0.247457	1.11214
0.358	-161450	-2452540	-289156	1105520		-0.16145	-2.45254	-0.289156	1.10552
0.359	-161705	-2368760	-315575	1104000		-0.161705	-2.36876	-0.315575	1.104
0.36	-142097	-2279630	-334037	1105010		-0.142097	-2.27963	-0.334037	1.10501
0.361	-117396	-2201460	-334356	1110110		-0.117396	-2.20146	-0.334356	1.11011
0.362	-100335	-2143910	-339767	1124370		-0.100335	-2.14391	-0.339767	1.12437
0.363	-78180.2	-2096030	-317485	1150340		-0.0781802	-2.09603	-0.317485	1.15034
0.364	-77161.6	-2033640	-294567	1158240		-0.0771616	-2.03364	-0.294567	1.15824
0.365	-74105.8	-1968710	-269739	1177840		-0.0741058	-1.96871	-0.269739	1.17784
0.366	-88875.4	-1895630	-243319	1185740		-0.0888754	-1.89563	-0.243319	1.18574
0.367	-96005.5	-1819740	-220082	1201270		-0.0960055	-1.81974	-0.220082	1.20127
0.368	-100080	-1763460	-201939	1209670		-0.10008	-1.76346	-0.201939	1.20967
0.369	-111794	-1693950	-172654	1200000		-0.111794	-1.69395	-0.172654	1.2
0.37	-123507	-1638940	-143688	1189810		-0.123507	-1.63894	-0.143688	1.18981
0.371	-125035	-1574010	-131274	1183450		-0.125035	-1.57401	-0.131274	1.18345
0.372	-147699	-1510340	-104854	1172750		-0.147699	-1.51034	-0.104854	1.17275
0.373	-148718	-1447700	-90212.3	1161040		-0.148718	-1.4477	-0.0902123	1.16104
0.374	-167816	-1360610	-78116.5	1149070		-0.167816	-1.36061	-0.0781165	1.14907
0.375	-167052	-1284470	-61246.1	1136590		-0.167052	-1.28447	-0.0612461	1.13659
0.376	-178766	-1196620	-48513.8	1128440		-0.178766	-1.19662	-0.0485138	1.12844
0.377	-192772	-1117680	-35463.1	1112400		-0.192772	-1.11768	-0.0354631	1.1124
0.378	-197101	-1051470	-27823.6	1104000		-0.197101	-1.05147	-0.0278236	1.104
0.379	-203976	-989334	-17637.8	1093810		-0.203976	-0.989334	-0.0176378	1.09381
0.38	-215435	-940952	-3632.14	1076240		-0.215435	-0.940952	-0.00363214	1.07624
0.381	-227913	-905302	1779.12	1065030		-0.227913	-0.905302	0.00177912	1.06503
0.382	-236826	-858447	8781.92	1042880		-0.236826	-0.858447	0.00878192	1.04288
0.383	-242937	-837566	16103	1036770		-0.242937	-0.837566	0.016103	1.03677
0.384	-244210	-801151	23105.8	1012320		-0.24421	-0.801151	0.0231058	1.01232
0.385	-251850	-766773	17376.3	1002390		-0.25185	-0.766773	0.0173763	1.00239
0.386	-257707	-745129	33291.7	984566		-0.257707	-0.745129	0.0332917	0.984566
0.387	-265346	-727049	33610.1	968523		-0.265346	-0.727049	0.0336101	0.968523
0.388	-267383	-705912	36793.1	967250		-0.267383	-0.705912	0.0367931	0.96725
0.389	-275532	-679175	27243.9	938984		-0.275532	-0.679175	0.0272439	0.938984
0.39	-277314	-674336	43159.3	927525		-0.277314	-0.674336	0.0431593	0.927525
0.391	-275023	-662113	42204.4	911991		-0.275023	-0.662113	0.0422044	0.911991
0.392	-282407	-642505	42204.4	896458		-0.282407	-0.642505	0.0422044	0.896458
0.393	-280625	-628754	43159.3	883980		-0.280625	-0.628754	0.0431593	0.88398
0.394	-285463	-619587	48252.3	870229		-0.285463	-0.619587	0.0482523	0.870229
0.395	-287246	-613221	42204.4	860298		-0.287246	-0.613221	0.0422044	0.860298
0.396	-294630	-593104	50798.8	846801		-0.294631	-0.593104	0.0507988	0.846801
0.397	-294885	-588265	41886.1	832541		-0.294885	-0.588265	0.0418861	0.832541
0.398	-298196	-587502	46660.7	820063		-0.298196	-0.587502	0.0466607	0.820063
0.399	-297686	-579098	44114.3	807840		-0.297686	-0.579098	0.0441143	0.80784
0.4	-293612	-576042	44432.6	797654		-0.293612	-0.576042	0.0444326	0.797654
0.401	-290811	-564074	43159.3	783140		-0.290811	-0.564074	0.0431593	0.78314
0.402	-293612	-560764	49207.2	778301		-0.293612	-0.560764	0.0492072	0.778301
0.403	-301761	-556689	44750.9	768879		-0.301761	-0.556689	0.0447509	0.768879
0.404	-296668	-544466	50798.8	762004		-0.296668	-0.544466	0.0507988	0.762004
0.405	-290047	-544211	47615.7	747744		-0.290047	-0.544211	0.0476157	0.747744
0.406	-287500	-537336	52390.3	740359		-0.2875	-0.537336	0.0523903	0.740359
0.407	-291065	-537336	45387.5	739340		-0.291065	-0.537336	0.0453875	0.73934
0.408	-290047	-529697	49207.2	723043		-0.290047	-0.529697	0.0492072	0.723043
0.409	-285972	-522057	44432.6	717950		-0.285973	-0.522057	0.0444326	0.71795
0.41	-281389	-527659	47615.7	708019		-0.281389	-0.527659	0.0476157	0.708019
0.411	-282153	-521039	47934	708019		-0.282153	-0.521039	0.047934	0.708019
0.412	-284190	-516964	45705.8	689429		-0.28419	-0.516964	0.0457058	0.689429
0.413	-270694	-509070	40931.2	681281		-0.270694	-0.50907	0.0409312	0.681281
0.414	-280625	-512635	42841	679498		-0.280625	-0.512635	0.042841	0.679498
0.415	-274004	-504232	41249.5	672368		-0.274004	-0.504232	0.0412495	0.672368
0.416	-279352	-496338	42204.4	668294		-0.279352	-0.496338	0.0422044	0.668294
0.417	-266874	-495064	40612.9	655561		-0.266874	-0.495064	0.0406129	0.655561
0.418	-265601	-482332	45069.2	660654		-0.265601	-0.482332	0.0450692	0.660654
0.419	-266365	-488444	49525.5	648940		-0.266365	-0.488444	0.0495255	0.64894
0.42	-268911	-486916	45069.2	649959		-0.268911	-0.486916	0.0450692	0.649959
0.421	-262800	-479531	46660.7	643338		-0.2628	-0.479531	0.0466607	0.643338
0.422	-259235	-471892	49207.2	637481		-0.259235	-0.471892	0.0492072	0.637481
0.423	-249813	-472401	41567.8	637736		-0.249813	-0.472401	0.0415678	0.637736
0.424	-256433	-471892	50480.4	630606		-0.256433	-0.471892	0.0504804	0.630606
0.425	-249813	-469345	54300.2	617873		-0.249813	-0.469345	0.0543002	0.617873
0.426	-249558	-461706	46979	615836		-0.249558	-0.461706	0.046979	0.615836
0.427	-237844	-457886	52390.3	626786		-0.237844	-0.457886	0.0523903	0.626786
0.428	-236316	-457122	46024.1	608197		-0.236316	-0.457122	0.0460241	0.608197
0.429	-231987	-458141	51753.7	611507		-0.231987	-0.458141	0.0517537	0.611507
0.43	-225112	-447700	55573.4	606160		-0.225112	-0.4477	0.0555734	0.60616
0.431	-228168	-447191	50798.8	608452		-0.228168	-0.447191	0.0507988	0.608452
0.432	-219510	-448719	50480.4	607687		-0.21951	-0.448719	0.0504804	0.607687
0.433	-218746	-438533	50480.4	602340		-0.218746	-0.438533	0.0504804	0.60234
0.434	-203467	-428347	55255.1	597502		-0.203467	-0.428347	0.0552551	0.597502
0.435	-195063	-416124	46660.7	596228		-0.195063	-0.416124	0.0466607	0.596228
0.436	-195573	-424527	51435.4	595464		-0.195573	-0.424527	0.0514354	0.595464
0.437	-178257	-413323	47934	591135		-0.178257	-0.413323	0.047934	0.591135
0.438	-178257	-411540	58119.9	590626		-0.178257	-0.41154	0.0581199	0.590626
0.439	-154320	-399826	56528.3	585024		-0.15432	-0.399826	0.0565283	0.585024
0.44	-144643	-396516	59393.1	583751		-0.144643	-0.396516	0.0593931	0.583751
0.441	-147699	-388367	51435.4	587061		-0.147699	-0.388367	0.0514354	0.587061
0.442	-124526	-382510	50798.8	584515		-0.124526	-0.38251	0.0507988	0.584515
0.443	-120452	-378181	54300.2	579931		-0.120452	-0.378181	0.0543002	0.579931
0.444	-111030	-368505	54618.5	576621		-0.11103	-0.368505	0.0546185	0.576621
0.445	-98297.3	-362902	58756.5	577894		-0.0982973	-0.362902	0.0587565	0.577894
0.446	-86074.3	-348642	54300.2	573565		-0.0860743	-0.348642	0.0543002	0.573565
0.447	-82254.6	-346350	57483.2	564652		-0.0822546	-0.34635	0.0574832	0.564652
0.448	-61373.4	-341767	51753.7	566180		-0.0613734	-0.341767	0.0517537	0.56618
0.449	-53224.7	-334382	57483.3	567199		-0.0532247	-0.334382	0.0574833	0.567199
0.45	-41256.3	-320122	62894.5	568472		-0.0412563	-0.320122	0.0628945	0.568472
0.451	-43293.5	-322668	61939.6	564397		-0.0432935	-0.322668	0.0619396	0.564397
0.452	-34380.8	-315029	54618.5	553957		-0.0343808	-0.315029	0.0546185	0.553957
0.453	-19102	-303824	61939.6	558541		-0.019102	-0.303824	0.0619396	0.558541
0.454	-15027.6	-294912	62257.9	557013		-0.0150276	-0.294912	0.0622579	0.557013
0.455	-6114.95	-305098	62257.9	552174		-0.00611495	-0.305098	0.0622579	0.552174
0.456	1269.83	-289055	63531.1	548864		0.00126983	-0.289055	0.0635311	0.548864
0.457	-1022	-285744	61939.6	545554		-0.001022	-0.285744	0.0619396	0.545554
0.458	3052.36	-285235	57164.9	543516		0.00305236	-0.285235	0.0571649	0.543516
0.459	6617.42	-276322	57801.6	547336		0.00661742	-0.276322	0.0578016	0.547336
0.46	10946.4	-269956	59711.4	537914		0.0109464	-0.269956	0.0597114	0.537914
0.461	17821.9	-266646	65122.7	540970		0.0178219	-0.266646	0.0651227	0.54097
0.462	18076.6	-262826	55891.7	531803		0.0180766	-0.262826	0.0558917	0.531803
0.463	25206.7	-265373	60029.7	533076		0.0252067	-0.265373	0.0600297	0.533076
0.464	15275.4	-258752	59711.4	531548		0.0152754	-0.258752	0.0597114	0.531548
0.465	34883.3	-252640	64167.8	528237		0.0348833	-0.25264	0.0641677	0.528237
0.466	29790.3	-250094	60348	518816		0.0297903	-0.250094	0.060348	0.518816
0.467	28517.1	-247293	57164.9	518306		0.0285171	-0.247293	0.0571649	0.518306
0.468	18585.8	-246529	60029.7	516524		0.0185858	-0.246529	0.0600297	0.516524
0.469	18331.2	-251367	61939.6	511940		0.0183312	-0.251367	0.0619396	0.51194
0.47	16294	-240417	61303	506592		0.016294	-0.240417	0.061303	0.506592
0.471	20623	-242454	58119.9	500990		0.020623	-0.242454	0.0581199	0.50099
0.472	20877.7	-240162	63212.8	495643		0.0208777	-0.240162	0.0632128	0.495643
0.473	21896.3	-240417	54300.2	500736		0.0218963	-0.240417	0.0543002	0.500736
0.474	21132.3	-234051	64804.4	495388		0.0211323	-0.234051	0.0648044	0.495388
0.475	14256.8	-227175	57164.9	491314		0.0142568	-0.227175	0.0571649	0.491314
0.476	22914.9	-228703	60666.3	483420		0.0229149	-0.228703	0.0606663	0.48342
0.477	18585.9	-230995	60348	477817		0.0185859	-0.230995	0.060348	0.477817
0.478	11965	-217499	58756.5	478836		0.011965	-0.217499	0.0587565	0.478836
0.479	12983.6	-220555	61939.6	473998		0.0129836	-0.220555	0.0619396	0.473998
0.48	12729	-221064	64167.7	472470		0.012729	-0.221064	0.0641677	0.47247
0.481	13747.5	-216989	54300.2	464321		0.0137475	-0.216989	0.0543002	0.464321
0.482	4580.24	-221573	61621.3	467886		0.00458024	-0.221573	0.0616213	0.467886
0.483	10946.4	-214188	55891.7	458719		0.0109464	-0.214188	0.0558917	0.458719
0.484	2033.76	-212660	57483.2	454899		0.00203376	-0.21266	0.0574832	0.454899
0.485	-2804.53	-219281	68942.4	445732		-0.00280453	-0.219281	0.0689424	0.445732
0.486	1779.12	-209859	58438.2	451843		0.00177912	-0.209859	0.0584382	0.451843
0.487	-512.706	-214443	59074.8	447005		-0.000512706	-0.214443	0.0590748	0.447005
0.488	-7133.54	-209605	51753.7	438092		-0.00713354	-0.209605	0.0517537	0.438092
0.489	-12226.5	-213679	77855	442421		-0.0122265	-0.213679	0.077855	0.442421
0.49	-15536.9	-208077	63849.4	426633		-0.0155369	-0.208077	0.0638494	0.426633
0.491	-11971.8	-209095	58438.2	423832		-0.0119718	-0.209095	0.0584382	0.423832
0.492	-23431	-212915	57483.2	425869		-0.023431	-0.212915	0.0574832	0.425869
0.493	-22412.4	-208841	70852.2	421286		-0.0224124	-0.208841	0.0708522	0.421286
0.494	-22921.7	-212406	61303	416447		-0.0229217	-0.212406	0.061303	0.416447
0.495	-39219.1	-213679	53026.9	417975		-0.0392191	-0.213679	0.0530269	0.417975
0.496	-26741.4	-212151	59711.4	410845		-0.0267414	-0.212151	0.0597114	0.410845
0.497	-39728.4	-212151	51753.7	410081		-0.0397284	-0.212151	0.0517537	0.410081
0.498	-33616.9	-212660	56210	405752		-0.0336169	-0.21266	0.05621	0.405752
0.499	-47113.2	-214188	61621.3	407280		-0.0471132	-0.214188	0.0616213	0.40728
0.5	-46858.5	-211133	54300.2	397094		-0.0468585	-0.211133	0.0543002	0.397094
0.501	-50169	-216480	56210	397603		-0.050169	-0.21648	0.05621	0.397603
0.502	-53479.4	-208841	61303	386654		-0.0534794	-0.208841	0.061303	0.386654
0.503	-52206.1	-216735	60029.7	390983		-0.0522061	-0.216735	0.0600297	0.390983
0.504	-50932.9	-216480	63531.1	385635		-0.0509329	-0.21648	0.0635311	0.385635
0.505	-62392	-213170	56210	375704		-0.062392	-0.21317	0.05621	0.375704
0.506	-55771.2	-208841	64167.8	371884		-0.0557712	-0.208841	0.0641678	0.371884
0.507	-61628.1	-215462	56528.3	371120		-0.0616281	-0.215462	0.0565283	0.37112
0.508	-72577.9	-217244	63212.8	367300		-0.0725779	-0.217244	0.0632128	0.3673
0.509	-66466.4	-210878	57164.9	364754		-0.0664664	-0.210878	0.0571649	0.364754
0.51	-69267.5	-218008	67032.5	359152		-0.0692675	-0.218008	0.0670325	0.359152
0.511	-74105.8	-211642	60348	357624		-0.0741058	-0.211642	0.060348	0.357624
0.512	-74105.8	-208331	56528.3	358642		-0.0741058	-0.208331	0.0565283	0.358642
0.513	-76143	-215971	62576.2	355587		-0.076143	-0.215971	0.0625762	0.355587
0.514	-73851.2	-212406	57801.6	357114		-0.0738512	-0.212406	0.0578016	0.357114
0.515	-81490.6	-214952	59074.8	354059		-0.0814906	-0.214952	0.0590748	0.354059
0.516	-75379.1	-210878	64804.4	349220		-0.0753791	-0.210878	0.0648044	0.34922
0.517	-75379.1	-210623	55891.7	344127		-0.0753791	-0.210623	0.0558917	0.344127
0.518	-81236	-205276	57801.6	337507		-0.081236	-0.205276	0.0578016	0.337507
0.519	-81490.6	-216480	50798.8	334705		-0.0814906	-0.21648	0.0507988	0.334705
0.52	-76397.6	-207313	53663.5	332414		-0.0763976	-0.207313	0.0536635	0.332414
0.521	-85055.7	-206549	62576.2	330631		-0.0850557	-0.206549	0.0625762	0.330631
0.522	-80981.3	-208586	52708.6	319172		-0.0809813	-0.208586	0.0527086	0.319172
0.523	-84546.4	-203493	48888.9	328849		-0.0845464	-0.203493	0.0488889	0.328849
0.524	-77925.5	-204257	57164.9	327830		-0.0779255	-0.204257	0.0571649	0.32783
0.525	-77670.9	-209859	61621.3	324010		-0.0776709	-0.209859	0.0616213	0.32401
0.526	-76397.7	-203748	49207.2	313060		-0.0763977	-0.203748	0.0492072	0.31306
0.527	-71304.7	-198400	66077.6	316625		-0.0713047	-0.1984	0.0660776	0.316625
0.528	-70031.5	-199419	51753.7	312296		-0.0700315	-0.199419	0.0517537	0.312296
0.529	-60354.9	-202984	58756.5	310769		-0.0603549	-0.202984	0.0587565	0.310769
0.53	-48641.1	-198400	55573.4	298545		-0.0486411	-0.1984	0.0555734	0.298545
0.531	-46094.6	-194326	46024.1	301092		-0.0460946	-0.194326	0.0460241	0.301092
0.532	-32343.6	-196363	55891.7	298545		-0.0323436	-0.196363	0.0558917	0.298545
0.533	-36672.6	-180575	58756.5	302111		-0.0366726	-0.180575	0.0587565	0.302111
0.534	-34890.1	-186686	54300.2	294726		-0.0348901	-0.186686	0.0543002	0.294726
0.535	-25468.2	-178283	49525.5	287341		-0.0254682	-0.178283	0.0495255	0.287341
0.536	-28269.3	-172426	53663.5	288614		-0.0282693	-0.172426	0.0536635	0.288614
0.537	-22412.4	-171662	54936.8	282503		-0.0224124	-0.171662	0.0549368	0.282503
0.538	-17064.8	-171662	52708.6	287596		-0.0170648	-0.171662	0.0527086	0.287596
0.539	-3568.48	-173190	52708.6	280211		-0.00356848	-0.17319	0.0527086	0.280211
0.54	-3568.48	-163768	53026.9	277664		-0.00356848	-0.163768	0.0530269	0.277664
0.541	2797.71	-162495	55573.4	275373		0.00279771	-0.162495	0.0555734	0.275373
0.542	6617.42	-162240	48252.3	278428		0.00661742	-0.16224	0.0482523	0.278428
0.543	15530.1	-156893	52072	268752		0.0155301	-0.156893	0.052072	0.268752
0.544	20113.7	-148235	51435.4	272317		0.0201137	-0.148235	0.0514354	0.272317
0.545	24188.1	-148744	54936.8	265187		0.0241881	-0.148744	0.0549368	0.265187
0.546	33355.4	-143651	51435.4	265187		0.0333554	-0.143651	0.0514354	0.265187
0.547	27753.2	-146452	52072	265187		0.0277532	-0.146452	0.052072	0.265187
0.548	36920.5	-131173	54618.5	260858		0.0369205	-0.131173	0.0546185	0.260858
0.549	37684.4	-136266	52390.3	256274		0.0376844	-0.136266	0.0523903	0.256274
0.55	38703	-136776	40931.2	257038		0.038703	-0.136776	0.0409312	0.257038
0.551	51690	-138813	54618.5	251690		0.05169	-0.138813	0.0546185	0.25169
0.552	49143.5	-131428	52390.3	255255		0.0491435	-0.131428	0.0523903	0.255255
0.553	47106.4	-128627	52390.3	249653		0.0471064	-0.128627	0.0523903	0.249653
0.554	42777.4	-128372	47297.4	254237		0.0427774	-0.128372	0.0472974	0.254237
0.555	42522.7	-124552	47934	247107		0.0425227	-0.124552	0.047934	0.247107
0.556	32591.5	-123534	46979	243542		0.0325915	-0.123534	0.046979	0.243542
0.557	38193.7	-128881	53345.2	251436		0.0381937	-0.128881	0.0533452	0.251436
0.558	36411.2	-123025	48888.9	246088		0.0364112	-0.123025	0.0488889	0.246088
0.559	45323.8	-126844	48888.9	242268		0.0453238	-0.126844	0.0488889	0.242268
0.56	30554.3	-125571	48570.6	237175		0.0305543	-0.125571	0.0485706	0.237175
0.561	30554.3	-127863	48888.9	239977		0.0305543	-0.127863	0.0488889	0.239977
0.562	34374	-130919	47297.4	234120		0.034374	-0.130919	0.0472974	0.23412
0.563	24952	-124552	54300.2	234120		0.024952	-0.124552	0.0543002	0.23412
0.564	21387	-127863	54936.8	231064		0.021387	-0.127863	0.0549368	0.231064
0.565	22660.2	-132192	44432.6	233101		0.0226602	-0.132192	0.0444326	0.233101
0.566	27243.9	-137539	44114.3	238703		0.0272439	-0.137539	0.0441143	0.238703
0.567	18331.2	-135757	50480.4	229281		0.0183312	-0.135757	0.0504804	0.229281
0.568	16294	-134738	47615.7	234374		0.016294	-0.134738	0.0476157	0.234374
0.569	17312.6	-129645	46024.1	223424		0.0173126	-0.129645	0.0460241	0.223424
0.57	5598.83	-130155	49525.5	221897		0.00559883	-0.130155	0.0495255	0.221897
0.571	10437.1	-134229	45387.5	224443		0.0104371	-0.134229	0.0453875	0.224443
0.572	9418.54	-137030	51117.1	227244		0.00941854	-0.13703	0.0511171	0.227244
0.573	-3.4052	-129136	41886.1	223170		-3.4052e-06	-0.129136	0.0418861	0.22317
0.574	4580.24	-135248	43159.3	216294		0.00458024	-0.135248	0.0431593	0.216294
0.575	-7133.54	-131428	42204.4	217058		-0.00713354	-0.131428	0.0422044	0.217058
0.576	-6114.94	-142378	49207.2	220369		-0.00611494	-0.142378	0.0492072	0.220369
0.577	-11717.2	-132447	44432.6	220114		-0.0117172	-0.132447	0.0444326	0.220114
0.578	-9170.72	-138049	48252.3	210692		-0.00917072	-0.138049	0.0482523	0.210692
0.579	-9680.02	-139577	40931.2	209674		-0.00968002	-0.139577	0.0409312	0.209674
0.58	-18338	-137030	50798.8	211711		-0.018338	-0.13703	0.0507988	0.211711
0.581	-24449.6	-133720	46342.4	207636		-0.0244496	-0.13372	0.0463424	0.207636
0.582	-24958.9	-146961	40931.2	208910		-0.0249589	-0.146961	0.0409312	0.20891
0.583	-22412.4	-136012	45069.2	202798		-0.0224124	-0.136012	0.0450692	0.202798
0.584	-22157.7	-145434	43477.6	210183		-0.0221577	-0.145434	0.0434776	0.210183
0.585	-26996	-139831	49207.2	206872		-0.026996	-0.139831	0.0492072	0.206872
0.586	-28778.6	-143396	39339.6	203562		-0.0287786	-0.143396	0.0393396	0.203562
0.587	-29542.5	-138049	40931.2	201525		-0.0295425	-0.138049	0.0409312	0.201525
0.588	-31834.3	-142123	38703	202543		-0.0318343	-0.142123	0.038703	0.202543
0.589	-28523.9	-137030	42204.4	194904		-0.0285239	-0.13703	0.0422044	0.194904
0.59	-27505.3	-141105	44750.9	194395		-0.0275053	-0.141105	0.0447509	0.194395
0.591	-29287.9	-144924	42841	197960		-0.0292879	-0.144924	0.042841	0.19796
0.592	-27505.3	-148999	46342.4	194649		-0.0275053	-0.148999	0.0463424	0.194649
0.593	-37181.9	-140850	35519.9	194140		-0.0371819	-0.14085	0.0355199	0.19414
0.594	-36672.6	-140595	43795.9	193885		-0.0366726	-0.140595	0.043796	0.193885
0.595	-36418	-145179	39021.3	193376		-0.036418	-0.145179	0.0390213	0.193376
0.596	-36927.3	-132701	33291.7	194140		-0.0369273	-0.132701	0.0332917	0.19414
0.597	-34126.2	-142887	32018.5	190320		-0.0341262	-0.142887	0.0320185	0.19032
0.598	-31834.3	-143651	41886.1	190575		-0.0318343	-0.143651	0.0418861	0.190575
0.599	-41510.9	-143906	46342.4	183699		-0.0415109	-0.143906	0.0463424	0.183699
0.6	-37436.6	-139831	38384.7	179370		-0.0374366	-0.139831	0.0383847	0.17937
0.601	-33107.6	-136012	33291.7	180644		-0.0331076	-0.136012	0.0332917	0.180644
0.602	-32343.6	-140086	38066.4	190575		-0.0323436	-0.140086	0.0380664	0.190575
0.603	-39473.8	-142378	37429.8	177333		-0.0394738	-0.142378	0.0374298	0.177333
0.604	-32598.3	-142123	40294.5	182936		-0.0325983	-0.142123	0.0402945	0.182936
0.605	-36418	-140086	43795.9	172750		-0.036418	-0.140086	0.043796	0.17275
0.606	-39728.4	-144670	46660.7	182936		-0.0397284	-0.14467	0.0466607	0.182936
0.607	-27505.3	-139067	38066.4	174023		-0.0275053	-0.139067	0.0380664	0.174023
0.608	-33871.5	-141105	32655.1	173259		-0.0338715	-0.141105	0.0326551	0.173259
0.609	-29797.2	-135248	39339.6	176060		-0.0297972	-0.135248	0.0393396	0.17606
0.61	-35654.1	-135502	37748.1	169439		-0.0356541	-0.135502	0.0377481	0.169439
0.611	-36163.3	-135502	38066.4	171476		-0.0361633	-0.135502	0.0380664	0.171476
0.612	-29797.2	-141868	35201.6	166129		-0.0297972	-0.141868	0.0352016	0.166129
0.613	-29542.5	-131683	36474.8	172240		-0.0295425	-0.131683	0.0364748	0.17224
0.614	-32598.3	-129136	33928.4	169185		-0.0325983	-0.129136	0.0339284	0.169185
0.615	-18847.3	-131683	46024.1	173514		-0.0188473	-0.131683	0.0460241	0.173514
0.616	-26486.7	-134484	41886.1	169185		-0.0264867	-0.134484	0.0418861	0.169185
0.617	-27760	-134229	35838.2	165620		-0.02776	-0.134229	0.0358382	0.16562
0.618	-16810.1	-128372	33928.4	169949		-0.0168101	-0.128372	0.0339284	0.169949
0.619	-22157.7	-129645	34565	166129		-0.0221577	-0.129645	0.034565	0.166129
0.62	-29287.9	-127863	40612.9	163837		-0.0292879	-0.127863	0.0406129	0.163837
0.621	-20120.6	-131683	36793.1	164601		-0.0201206	-0.131683	0.0367931	0.164601
0.622	-23685.6	-126080	41249.5	163837		-0.0236856	-0.12608	0.0412495	0.163837
0.623	-22921.7	-124807	34246.7	158235		-0.0229217	-0.124807	0.0342467	0.158235
0.624	-19611.3	-120223	34883.3	157216		-0.0196113	-0.120223	0.0348833	0.157216
0.625	-17574.1	-116149	34883.3	158999		-0.0175741	-0.116149	0.0348833	0.158999
0.626	-17828.7	-131428	38384.7	160017		-0.0178287	-0.131428	0.0383847	0.160017
0.627	-20629.9	-118950	29790.3	159253		-0.0206299	-0.11895	0.0297903	0.159253
0.628	-17828.7	-122261	37111.5	153142		-0.0178287	-0.122261	0.0371115	0.153142
0.629	-25977.5	-123025	27562.2	150341		-0.0259775	-0.123025	0.0275622	0.150341
0.63	-22667	-116913	36474.8	157216		-0.022667	-0.116913	0.0364748	0.157216
0.631	-24194.9	-118950	41567.8	157725		-0.0241949	-0.11895	0.0415678	0.157725
0.632	-19356.6	-122515	37111.5	156452		-0.0193566	-0.122515	0.0371115	0.156452
0.633	-23685.6	-118186	35519.9	147030		-0.0236856	-0.118186	0.0355199	0.14703
0.634	-15791.6	-115385	37111.5	144229		-0.0157916	-0.115385	0.0371115	0.144229
0.635	-18083.4	-114112	31063.6	139900		-0.0180834	-0.114112	0.0310636	0.1399
0.636	-23685.6	-120478	34565	149831		-0.0236856	-0.120478	0.034565	0.149831
0.637	-31070.4	-123789	31381.9	154160		-0.0310704	-0.123789	0.0313819	0.15416
0.638	-31579.7	-114621	37748.1	137608		-0.0315797	-0.114621	0.0377481	0.137608
0.639	-22921.7	-120987	30108.7	139391		-0.0229217	-0.120987	0.0301087	0.139391
0.64	-35144.8	-118950	37429.8	141428		-0.0351448	-0.11895	0.0374298	0.141428
0.641	-29287.9	-119969	35519.9	140409		-0.0292879	-0.119969	0.0355199	0.140409
0.642	-33107.6	-108255	26607.2	147794		-0.0331076	-0.108255	0.0266072	0.147794
0.643	-28269.3	-113603	39657.9	141173		-0.0282693	-0.113603	0.0396579	0.141173
0.644	-27505.3	-116913	25652.3	141428		-0.0275053	-0.116913	0.0256523	0.141428
0.645	-30051.8	-123789	35201.6	140664		-0.0300518	-0.123789	0.0352016	0.140664
0.646	-33107.6	-108000	27880.5	133534		-0.0331076	-0.108	0.0278805	0.133534
0.647	-27505.3	-116149	38066.4	137863		-0.0275053	-0.116149	0.0380664	0.137863
0.648	-37436.6	-115640	33928.4	143465		-0.0374366	-0.11564	0.0339284	0.143465
0.649	-30561.1	-115385	34883.3	132006		-0.0305611	-0.115385	0.0348833	0.132006
0.65	-32598.3	-113093	33610.1	128950		-0.0325983	-0.113093	0.0336101	0.12895
0.651	-30051.8	-119205	29790.3	120802		-0.0300518	-0.119205	0.0297903	0.120802
0.652	-36418	-112329	27243.9	130987		-0.036418	-0.112329	0.0272439	0.130987
0.653	-31834.3	-112839	32655.1	131242		-0.0318343	-0.112839	0.0326551	0.131242
0.654	-36418	-117932	31381.9	129460		-0.036418	-0.117932	0.0313819	0.12946
0.655	-38455.2	-113348	28517.1	133279		-0.0384552	-0.113348	0.0285171	0.133279
0.656	-42274.9	-116404	37111.5	131751		-0.0422749	-0.116404	0.0371115	0.131751
0.657	-37436.6	-115131	27243.9	128186		-0.0374366	-0.115131	0.0272439	0.128186
0.658	-33871.5	-105963	30108.7	122329		-0.0338715	-0.105963	0.0301087	0.122329
0.659	-44057.4	-114621	24697.4	127168		-0.0440574	-0.114621	0.0246974	0.127168
0.66	-40747	-111311	24379.1	125131		-0.040747	-0.111311	0.0243791	0.125131
0.661	-33362.2	-116149	33291.7	120038		-0.0333622	-0.116149	0.0332917	0.120038
0.662	-35654.1	-112584	25970.6	122329		-0.0356541	-0.112584	0.0259706	0.122329
0.663	-36418	-110038	26607.2	122075		-0.036418	-0.110038	0.0266072	0.122075
0.664	-34635.5	-108510	33291.7	118764		-0.0346355	-0.10851	0.0332917	0.118764
0.665	-35908.7	-106727	30745.3	124876		-0.0359087	-0.106727	0.0307453	0.124876
0.666	-32852.9	-105963	30745.3	116473		-0.0328529	-0.105963	0.0307453	0.116473
0.667	-39728.4	-105963	34565	117746		-0.0397284	-0.105963	0.034565	0.117746
0.668	-37691.2	-101889	21514.3	120292		-0.0376912	-0.101889	0.0215143	0.120292
0.669	-36927.3	-114367	28198.8	127677		-0.0369273	-0.114367	0.0281988	0.127677
0.67	-39728.4	-103926	23742.5	109597		-0.0397284	-0.103926	0.0237425	0.109597
0.671	-35144.8	-105199	27243.9	110870		-0.0351448	-0.105199	0.0272439	0.11087
0.672	-31325	-110547	26925.6	110361		-0.0313251	-0.110547	0.0269256	0.110361
0.673	-30815.8	-107236	27880.5	114435		-0.0308158	-0.107236	0.0278805	0.114435
0.674	-35908.7	-98323.8	27243.9	113926		-0.0359087	-0.0983238	0.0272439	0.113926
0.675	-33871.5	-100616	20877.7	111380		-0.0338715	-0.100616	0.0208777	0.11138
0.676	-31579.7	-107491	35201.6	115963		-0.0315797	-0.107491	0.0352016	0.115963
0.677	-35144.8	-106982	29153.7	107051		-0.0351448	-0.106982	0.0291537	0.107051
0.678	-23431	-100361	28835.4	105777		-0.023431	-0.100361	0.0288354	0.105777
0.679	-29033.2	-102907	29153.7	116727		-0.0290332	-0.102907	0.0291537	0.116727
0.68	-24194.9	-102653	21832.6	110106		-0.0241949	-0.102653	0.0218326	0.110106
0.681	-21648.4	-100616	27562.2	110106		-0.0216484	-0.100616	0.0275622	0.110106
0.682	-21903.1	-99851.6	23105.8	103740		-0.0219031	-0.0998516	0.0231058	0.10374
0.683	-29033.2	-92976.2	27243.9	109088		-0.0290332	-0.0929762	0.0272439	0.109088
0.684	-23176.3	-96286.6	25970.6	104504		-0.0231763	-0.0962866	0.0259706	0.104504
0.685	-14009	-96795.9	21196	107815		-0.014009	-0.0967959	0.021196	0.107815
0.686	-21903.1	-89411.1	24060.8	109852		-0.0219031	-0.0894111	0.0240608	0.109852
0.687	-16300.9	-86100.7	33610.1	106796		-0.0163009	-0.0861007	0.0336101	0.106796
0.688	-18083.4	-99597	18967.8	106541		-0.0180834	-0.099597	0.0189678	0.106541
0.689	-7897.48	-89156.5	18012.9	107305		-0.00789748	-0.0891565	0.0180129	0.107305
0.69	-11207.9	-88901.8	19286.1	105013		-0.0112079	-0.0889018	0.0192861	0.105013
0.691	-17574.1	-90684.3	22787.5	98137.9		-0.0175741	-0.0906843	0.0227875	0.0981379
0.692	-11207.9	-86100.7	32018.5	99920.5		-0.0112079	-0.0861007	0.0320185	0.0999205
0.693	-9934.66	-86864.6	20559.4	101703		-0.00993466	-0.0868646	0.0205594	0.101703
0.694	-11717.2	-88137.9	24060.8	104759		-0.0117172	-0.0881379	0.0240608	0.104759
0.695	-9425.37	-77188	19604.4	96610		-0.00942537	-0.077188	0.0196044	0.09661
0.696	-9425.37	-83554.2	26288.9	109088		-0.00942537	-0.0835542	0.0262889	0.109088
0.697	-11207.9	-77697.3	19922.8	100939		-0.0112079	-0.0776973	0.0199228	0.100939
0.698	-7133.54	-86610	21832.6	100175		-0.00713354	-0.08661	0.0218326	0.100175
0.699	-7133.54	-78970.6	18967.8	92281		-0.00713354	-0.0789706	0.0189678	0.092281
0.7	-5096.36	-76933.4	29790.3	97883.3		-0.00509636	-0.0769334	0.0297903	0.0978833
0.701	-6114.95	-81771.7	22469.2	99411.2		-0.00611495	-0.0817717	0.0224692	0.0994112
0.702	-10953.3	-84572.8	22469.2	96610.1		-0.0109533	-0.0845728	0.0224692	0.0966101
0.703	505.879	-77442.7	25015.7	101194		0.000505879	-0.0774427	0.0250157	0.101194
0.704	-8152.13	-85082.1	23105.8	95846.1		-0.00815213	-0.0850821	0.0231058	0.0958461
0.705	-1785.94	-78715.9	18012.9	98901.9		-0.00178594	-0.0787159	0.0180129	0.0989019
0.706	-9170.72	-74896.2	26607.2	98901.9		-0.00917072	-0.0748962	0.0266072	0.0989019
0.707	-12226.5	-76678.7	20241.1	98647.2		-0.0122265	-0.0766787	0.0202411	0.0986472
0.708	-7133.54	-79734.5	27243.9	93554.3		-0.00713354	-0.0797345	0.0272439	0.0935543
0.709	-7642.84	-78970.6	16103	93299.6		-0.00764284	-0.0789706	0.016103	0.0932996
0.71	-3568.48	-79225.2	29790.3	97883.3		-0.00356848	-0.0792252	0.0297903	0.0978833
0.711	-7642.84	-80498.5	24060.8	95846.1		-0.00764283	-0.0804985	0.0240608	0.0958461
0.712	-3313.83	-77952	23742.5	94063.6		-0.00331383	-0.077952	0.0237425	0.0940636
0.713	-4841.71	-72604.4	24379.1	91771.8		-0.00484171	-0.0726044	0.0243791	0.0917718
0.714	-5860.31	-76424.1	18967.8	91262.5		-0.00586031	-0.0764241	0.0189678	0.0912625
0.715	-9425.37	-86610	22787.5	97374		-0.00942537	-0.08661	0.0227875	0.097374
0.716	-14773	-76678.8	21514.3	89734.6		-0.014773	-0.0766788	0.0215143	0.0897346
0.717	-8406.78	-75914.8	27562.2	94318.2		-0.00840678	-0.0759148	0.0275622	0.0943182
0.718	-6369.6	-77188.1	15784.7	91771.8		-0.0063696	-0.0771881	0.0157847	0.0917718
0.719	-12735.8	-77188	23105.8	95082.2		-0.0127358	-0.077188	0.0231058	0.0950822
0.72	-17828.7	-72095.1	20241.1	91262.5		-0.0178287	-0.0720951	0.0202411	0.0912625
0.721	-11207.9	-73877.6	21514.3	97883.3		-0.0112079	-0.0738776	0.0215143	0.0978833
0.722	-5096.36	-79479.9	27880.5	94572.9		-0.00509636	-0.0794799	0.0278805	0.0945729
0.723	-4332.42	-72604.4	20559.4	93045		-0.00433242	-0.0726044	0.0205594	0.093045
0.724	-10189.3	-79225.2	26925.6	86933.5		-0.0101893	-0.0792252	0.0269256	0.0869335
0.725	-12990.4	-71331.1	20241.1	95846.1		-0.0129904	-0.0713311	0.0202411	0.0958461
0.726	-7897.48	-77952	18331.2	86169.5		-0.00789748	-0.077952	0.0183312	0.0861695
0.727	-11462.5	-76169.4	24060.8	89225.3		-0.0114625	-0.0761694	0.0240608	0.0892253
0.728	-10189.3	-73877.6	21514.3	89989.2		-0.0101893	-0.0738776	0.0215143	0.0899892
0.729	-8152.13	-72604.4	32018.5	88970.6		-0.00815213	-0.0726044	0.0320185	0.0889706
0.73	-9680.02	-73623	24379.1	90498.5		-0.00968002	-0.073623	0.0243791	0.0904985
0.731	-9425.37	-70821.9	26925.6	83877.7		-0.00942537	-0.0708219	0.0269256	0.0838777
0.732	-7642.84	-72859	17376.3	92281		-0.00764284	-0.072859	0.0173763	0.092281
0.733	-10444	-73113.7	25015.7	86169.5		-0.010444	-0.0731137	0.0250157	0.0861695
0.734	-9680.02	-69294	12601.6	83623		-0.00968002	-0.069294	0.0126016	0.083623
0.735	-8406.78	-65983.5	21832.6	85660.2		-0.00840678	-0.0659835	0.0218326	0.0856602
0.736	-8152.13	-75914.8	18012.9	92281.1		-0.00815213	-0.0759148	0.0180129	0.0922811
0.737	-16810.1	-73877.6	19286.1	80821.9		-0.0168101	-0.0738776	0.0192861	0.0808219
0.738	-12735.8	-70057.9	24697.4	88970.6		-0.0127358	-0.0700579	0.0246974	0.0889706
0.739	-14773	-65728.9	20877.7	90243.9		-0.014773	-0.0657289	0.0208777	0.0902439
0.74	-8406.78	-66492.8	22787.5	88206.7		-0.00840678	-0.0664928	0.0227875	0.0882067
0.741	-9934.66	-68784.7	17058	88716		-0.00993466	-0.0687847	0.017058	0.088716
0.742	-13245.1	-68784.6	21832.6	82095.1		-0.0132451	-0.0687846	0.0218326	0.0820951
0.743	-11971.8	-66492.9	22150.9	84641.6		-0.0119718	-0.0664929	0.0221509	0.0846416
0.744	-15027.6	-65474.3	22469.2	83623		-0.0150276	-0.0654743	0.0224692	0.083623
0.745	-9680.01	-70821.9	19286.1	93045		-0.00968001	-0.0708219	0.0192861	0.093045
0.746	-13499.7	-67766.1	22787.5	81585.9		-0.0134997	-0.0677661	0.0227875	0.0815859
0.747	-20375.2	-68530	16739.7	83113.7		-0.0203752	-0.06853	0.0167397	0.0831137
0.748	-12226.5	-64965	11646.7	86169.5		-0.0122265	-0.064965	0.0116467	0.0861695
0.749	-9934.66	-68020.7	22469.2	76238.3		-0.00993466	-0.0680207	0.0224692	0.0762383
0.75	-7388.19	-65983.6	18331.2	79039.4		-0.00738819	-0.0659836	0.0183312	0.0790394
0.751	-10444	-66492.8	23742.5	81331.2		-0.010444	-0.0664928	0.0237425	0.0813312
0.752	-10698.6	-68530	20877.7	81331.2		-0.0106986	-0.06853	0.0208777	0.0813312
0.753	-10189.3	-62163.8	13238.3	77256.8		-0.0101893	-0.0621638	0.0132383	0.0772568
0.754	-7642.83	-68275.4	21514.3	82604.4		-0.00764283	-0.0682754	0.0215143	0.0826044
0.755	-14773	-59362.7	20241.1	81840.5		-0.014773	-0.0593627	0.0202411	0.0818405
0.756	-13499.7	-62163.8	23742.5	78784.7		-0.0134997	-0.0621638	0.0237425	0.0787847
0.757	-17064.8	-62163.8	18012.9	76238.3		-0.0170648	-0.0621638	0.0180129	0.0762383
0.758	-9680.02	-64965	16103	73946.4		-0.00968002	-0.064965	0.016103	0.0739464
0.759	-11971.8	-66747.5	21832.6	87952		-0.0119718	-0.0667475	0.0218326	0.087952
0.76	-8916.07	-54269.8	20559.4	77002.2		-0.00891607	-0.0542698	0.0205594	0.0770022
0.761	-10953.3	-61909.2	12601.6	78530.1		-0.0109533	-0.0619092	0.0126016	0.0785301
0.762	-9934.66	-62673.1	23424.1	77002.2		-0.00993466	-0.0626731	0.0234241	0.0770022
0.763	-9425.37	-62927.8	18012.9	75219.7		-0.00942537	-0.0629278	0.0180129	0.0752197
0.764	-7897.49	-59617.4	12601.6	74455.7		-0.00789749	-0.0596174	0.0126016	0.0744557
0.765	-17828.7	-63437.1	19604.4	74710.4		-0.0178287	-0.0634371	0.0196044	0.0747104
0.766	-8406.78	-55797.7	23424.2	76492.9		-0.00840678	-0.0557977	0.0234242	0.0764929
0.767	-7897.48	-70057.9	11965	70890.6		-0.00789748	-0.0700579	0.011965	0.0708906
0.768	-12481.1	-52996.5	19604.4	76747.6		-0.0124811	-0.0529965	0.0196044	0.0767476
0.769	-4332.42	-61654.5	22469.2	70636		-0.00433242	-0.0616545	0.0224692	0.070636
0.77	-2295.24	-58089.5	17376.3	69617.4		-0.00229524	-0.0580895	0.0173763	0.0696174
0.771	-9934.66	-59108	18331.2	76492.9		-0.00993466	-0.059108	0.0183312	0.0764929
0.772	-5860.31	-57834.8	22787.5	80567.3		-0.00586031	-0.0578348	0.0227875	0.0805673
0.773	-10953.3	-56306.9	17694.6	74201.1		-0.0109533	-0.0563069	0.0176946	0.0742011
0.774	-1276.65	-62927.8	17058	69872.1		-0.00127665	-0.0629278	0.017058	0.0698721
0.775	-3059.18	-54015.1	18649.5	72418.6		-0.00305918	-0.0540151	0.0186495	0.0724186
0.776	-9680.01	-57325.5	16421.3	81331.2		-0.00968001	-0.0573255	0.0164213	0.0813312
0.777	-4587.07	-51468.6	20877.7	72418.5		-0.00458707	-0.0514686	0.0208777	0.0724185
0.778	-4077.77	-59872	20559.4	72163.9		-0.00407777	-0.059872	0.0205594	0.0721639
0.779	-3568.48	-51214	16103	72163.9		-0.00356848	-0.051214	0.016103	0.0721639
0.78	-3823.13	-55543	21832.6	73946.4		-0.00382313	-0.055543	0.0218326	0.0739464
0.781	2033.77	-51468.6	17694.6	74965		0.00203377	-0.0514686	0.0176946	0.074965
0.782	-4332.42	-58089.5	16421.3	69108.1		-0.00433242	-0.0580895	0.0164213	0.0691081
0.783	1269.82	-48158.2	12283.3	69872.1		0.00126982	-0.0481582	0.0122833	0.0698721
0.784	-3823.13	-52232.6	11010.1	67325.6		-0.00382313	-0.0522326	0.0110101	0.0673256
0.785	-2804.54	-50959.4	16103	75983.6		-0.00280454	-0.0509594	0.016103	0.0759836
0.786	-3823.12	-54524.4	20241.1	72418.6		-0.00382312	-0.0545244	0.0202411	0.0724186
0.787	2797.71	-54524.4	10055.2	66816.3		0.00279771	-0.0545244	0.0100552	0.0668163
0.788	-5351.01	-58344.1	17376.3	73182.5		-0.00535101	-0.0583441	0.0173763	0.0731825
0.789	2543.06	-46885	24060.8	71654.6		0.00254306	-0.046885	0.0240608	0.0716546
0.79	2033.77	-50704.7	13238.3	72163.9		0.00203377	-0.0507047	0.0132383	0.0721639
0.791	4325.59	-50959.4	28517.1	72927.9		0.00432559	-0.0509594	0.0285171	0.0729279
0.792	-2804.53	-50704.7	11328.4	72163.9		-0.00280453	-0.0507047	0.0113284	0.0721639
0.793	-1022	-52232.6	19286.1	70636		-0.001022	-0.0522326	0.0192861	0.070636
0.794	-6624.25	-47394.3	16103	72163.9		-0.00662425	-0.0473943	0.016103	0.0721639
0.795	-2040.59	-51468.7	14829.8	69108.1		-0.00204059	-0.0514687	0.0148298	0.0691081
0.796	3561.65	-54269.8	13238.3	71400		0.00356165	-0.0542698	0.0132383	0.0714
0.797	-6369.6	-48922.2	23105.8	74201.1		-0.0063696	-0.0489222	0.0231058	0.0742011
0.798	-6114.95	-45866.4	17376.3	71145.3		-0.00611495	-0.0458664	0.0173763	0.0711453
0.799	3307	-44593.2	15784.7	71400		0.003307	-0.0445932	0.0157847	0.0714
0.8	-4587.07	-44593.2	11965	66052.4		-0.00458707	-0.0445932	0.011965	0.0660524
0.801	2543.06	-53760.5	22787.5	74455.7		0.00254306	-0.0537605	0.0227875	0.0744557
0.802	-4841.71	-52232.6	21196	68853.5		-0.00484171	-0.0522326	0.021196	0.0688535
0.803	2543.06	-43319.9	18649.5	71654.6		0.00254306	-0.0433199	0.0186495	0.0716546
0.804	-4587.07	-46375.7	14193.2	70381.4		-0.00458707	-0.0463757	0.0141932	0.0703814
0.805	4834.89	-43319.9	22150.9	73946.4		0.00483489	-0.0433199	0.0221509	0.0739464
0.806	-512.709	-44338.5	20559.4	68344.2		-0.000512709	-0.0443385	0.0205594	0.0683442
0.807	3561.65	-46121	14193.2	73437.1		0.00356165	-0.046121	0.0141932	0.0734371
0.808	1524.47	-40773.4	23105.8	69617.4		0.00152447	-0.0407734	0.0231058	0.0696174
0.809	2033.77	-41282.7	19604.4	72673.2		0.00203377	-0.0412827	0.0196044	0.0726732
0.81	-2040.59	-45102.4	11965	63760.5		-0.00204059	-0.0451024	0.011965	0.0637605
0.811	6362.77	-37972.3	16421.3	72927.8		0.00636277	-0.0379723	0.0164213	0.0729278
0.812	-767.354	-38227	12601.6	65288.4		-0.000767354	-0.038227	0.0126016	0.0652884
0.813	-258.06	-39754.9	24379.1	68089.5		-0.00025806	-0.0397549	0.0243791	0.0680895
0.814	-2549.89	-45357.1	13874.9	61468.7		-0.00254989	-0.0453571	0.0138749	0.0614687
0.815	-12226.5	-36189.8	18649.5	68598.8		-0.0122265	-0.0361898	0.0186495	0.0685988
0.816	-7388.19	-43065.3	21514.3	69362.8		-0.00738819	-0.0430653	0.0215143	0.0693628
0.817	6362.77	-37972.3	19286.1	71145.3		0.00636277	-0.0379723	0.0192861	0.0711453
0.818	2543.06	-46121	14829.8	71145.3		0.00254306	-0.046121	0.0148298	0.0711453
0.819	6108.13	-44593.2	21196	63251.2		0.00610813	-0.0445932	0.021196	0.0632512
0.82	1779.12	-37463	20241.1	68089.5		0.00177912	-0.037463	0.0202411	0.0680895
0.821	-2295.24	-36189.8	19286.1	63505.9		-0.00229524	-0.0361898	0.0192861	0.0635059
0.822	-1022	-35935.2	21514.3	65288.4		-0.001022	-0.0359352	0.0215143	0.0652884
0.823	-7642.84	-38736.3	10055.2	70381.4		-0.00764284	-0.0387363	0.0100552	0.0703814
0.824	6108.12	-40009.5	22787.5	64524.5		0.00610812	-0.0400095	0.0227875	0.0645245
0.825	2033.77	-37463	25970.6	72418.6		0.00203377	-0.037463	0.0259706	0.0724186
0.826	4325.59	-34152.6	15148.1	70381.4		0.00432559	-0.0341526	0.0151481	0.0703814
0.827	251.236	-33134	21514.3	66307		0.000251236	-0.033134	0.0215143	0.066307
0.828	1524.47	-35680.5	20559.4	67834.9		0.00152447	-0.0356805	0.0205594	0.0678349
0.829	-5605.66	-41537.4	22469.2	61978		-0.00560566	-0.0415374	0.0224692	0.061978
0.83	251.234	-36953.7	12601.6	61978		0.000251234	-0.0369537	0.0126016	0.061978
0.831	505.882	-32624.7	19604.4	70381.4		0.000505882	-0.0326247	0.0196044	0.0703814
0.832	1779.12	-39754.8	19604.4	65033.8		0.00177912	-0.0397548	0.0196044	0.0650338
0.833	-1022	-29823.6	16421.3	66052.4		-0.001022	-0.0298236	0.0164213	0.0660524
0.834	2797.71	-40773.5	17376.3	65797.7		0.00279771	-0.0407735	0.0173763	0.0657977
0.835	251.233	-37208.4	26925.6	60195.5		0.000251233	-0.0372084	0.0269256	0.0601955
0.836	-258.062	-40264.2	14511.5	68344.2		-0.000258062	-0.0402642	0.0145115	0.0683442
0.837	-3.412	-29569	18649.5	67834.9		-3.412e-06	-0.029569	0.0186495	0.0678349
0.838	3052.36	-33134	17058	66561.7		0.00305236	-0.033134	0.017058	0.0665617
0.839	-5605.66	-40009.5	17376.3	70126.7		-0.00560566	-0.0400095	0.0173763	0.0701267
0.84	2797.71	-37717.7	22787.5	64015.2		0.00279771	-0.0377177	0.0227875	0.0640152
0.841	-7133.54	-33134	7827	64269.8		-0.00713354	-0.033134	0.007827	0.0642698
0.842	-512.707	-26513.2	20559.4	64779.1		-0.000512707	-0.0265132	0.0205594	0.0647791
0.843	4070.95	-30842.2	25970.6	69108.1		0.00407095	-0.0308422	0.0259706	0.0691081
0.844	-258.061	-30587.5	19922.8	69108.1		-0.000258061	-0.0305875	0.0199228	0.0691081
0.845	-6878.9	-32624.7	14829.8	63251.2		-0.0068789	-0.0326247	0.0148298	0.0632512
0.846	-2804.54	-34661.9	15466.4	65033.8		-0.00280454	-0.0346619	0.0154664	0.0650338
0.847	6617.42	-38990.9	17376.3	60959.4		0.00661742	-0.0389909	0.0173763	0.0609594
0.848	-5096.36	-30332.9	18012.9	71400		-0.00509636	-0.0303329	0.0180129	0.0714
0.849	1015.18	-34916.6	21196	63505.9		0.00101518	-0.0349166	0.021196	0.0635059
0.85	-2804.54	-33898	16103	57903.6		-0.00280454	-0.033898	0.016103	0.0579036
0.851	4580.24	-34661.9	18012.9	70636		0.00458024	-0.0346619	0.0180129	0.070636
0.852	1269.82	-24476	21196	60450.1		0.00126982	-0.024476	0.021196	0.0604501
0.853	6108.13	-32370.1	26607.2	59431.5		0.00610813	-0.0323701	0.0266072	0.0594315
0.854	-3.4152	-37463	11646.7	66561.7		-3.4152e-06	-0.037463	0.0116467	0.0665617
0.855	-3.413	-27786.4	19604.4	69108.1		-3.413e-06	-0.0277864	0.0196044	0.0691081
0.856	-4841.71	-27277.1	26925.6	65288.4		-0.00484171	-0.0272771	0.0269256	0.0652884
0.857	1779.12	-29314.3	26288.9	66052.4		0.00177912	-0.0293143	0.0262889	0.0660524
0.858	6362.77	-41282.7	18331.2	58922.2		0.00636277	-0.0412827	0.0183312	0.0589222
0.859	-1785.95	-27022.5	22469.2	63251.3		-0.00178595	-0.0270225	0.0224692	0.0632513
0.86	2797.71	-20401.7	22469.2	61978		0.00279771	-0.0204017	0.0224692	0.061978
0.861	-3059.18	-26513.2	23424.2	64524.5		-0.00305918	-0.0265132	0.0234242	0.0645245
0.862	10437.1	-29569	23105.8	67580.2		0.0104371	-0.029569	0.0231058	0.0675802
0.863	505.882	-26258.5	19922.8	64779.1		0.000505882	-0.0262585	0.0199228	0.0647791
0.864	6362.77	-28041.1	19604.4	62741.9		0.00636277	-0.0280411	0.0196044	0.0627419
0.865	14256.8	-28295.7	14829.8	54338.6		0.0142568	-0.0282957	0.0148298	0.0543386
0.866	5598.83	-21674.9	23105.8	59176.9		0.00559883	-0.0216749	0.0231058	0.0591769
0.867	2288.41	-24985.3	19922.8	65288.4		0.00228841	-0.0249853	0.0199228	0.0652884
0.868	5089.54	-20147	27562.2	71400		0.00508954	-0.020147	0.0275622	0.0714
0.869	4070.95	-29059.7	23742.5	61468.7		0.00407095	-0.0290597	0.0237425	0.0614687
0.87	6362.77	-18619.1	18967.8	63505.9		0.00636277	-0.0186191	0.0189678	0.0635059
0.871	11201.1	-23966.7	25652.3	61468.7		0.0112011	-0.0239667	0.0256523	0.0614687
0.872	7126.72	-15818	13238.3	63251.2		0.00712672	-0.015818	0.0132383	0.0632512
0.873	8399.95	-16327.3	23105.8	59176.9		0.00839995	-0.0163273	0.0231058	0.0591769
0.874	12219.7	-18364.5	19922.8	62487.3		0.0122197	-0.0183645	0.0199227	0.0624873
0.875	8909.25	-23457.4	18012.9	56121.1		0.00890925	-0.0234574	0.0180129	0.0561211
0.876	8145.3	-22693.5	23424.2	59940.8		0.0081453	-0.0226935	0.0234242	0.0599408
0.877	9418.55	-15054	19604.4	68089.5		0.00941855	-0.015054	0.0196044	0.0680895
0.878	12983.6	-25749.2	21196	57903.6		0.0129836	-0.0257492	0.021196	0.0579036
0.879	13492.9	-19383.1	19604.4	59176.9		0.0134929	-0.0193831	0.0196044	0.0591769
0.88	7890.66	-16327.3	24379.1	60959.4		0.00789066	-0.0163273	0.0243791	0.0609594
0.881	11455.7	-17855.2	16739.7	63505.9		0.0114557	-0.0178552	0.0167397	0.0635059
0.882	13492.9	-15563.4	25652.3	58667.6		0.0134929	-0.0155634	0.0256523	0.0586676
0.883	11710.4	-16836.6	18649.5	57649		0.0117104	-0.0168366	0.0186495	0.057649
0.884	15530.1	-15308.7	23742.5	62232.7		0.0155301	-0.0153087	0.0237425	0.0622327
0.885	15784.7	-11234.4	19286.1	63251.2		0.0157847	-0.0112344	0.0192861	0.0632512
0.886	14511.5	-18873.8	22787.5	59686.2		0.0145115	-0.0188738	0.0227875	0.0596862
0.887	16803.3	-20401.7	18649.5	58667.6		0.0168033	-0.0204017	0.0186495	0.0586676
0.888	13747.5	-10725	22787.5	57649		0.0137475	-0.010725	0.0227875	0.057649
0.889	14511.5	-8687.86	13874.9	60195.5		0.0145115	-0.00868786	0.0138749	0.0601955
0.89	17312.6	-6650.7	18967.8	68089.6		0.0173126	-0.0066507	0.0189678	0.0680896
0.891	18331.2	-11998.3	29153.7	51537.4		0.0183312	-0.0119983	0.0291537	0.0515374
0.892	17821.9	-9451.81	25015.7	57649		0.0178219	-0.00945181	0.0250157	0.057649
0.893	15275.4	-14799.4	22469.2	62487.3		0.0152754	-0.0147994	0.0224692	0.0624873
0.894	14002.2	-14035.5	16103	59686.2		0.0140022	-0.0140355	0.016103	0.0596862
0.895	16039.4	-4358.86	22787.5	58922.2		0.0160394	-0.00435886	0.0227875	0.0589222
0.896	19604.4	-8942.53	21514.3	59686.2		0.0196044	-0.00894253	0.0215143	0.0596862
0.897	12983.6	-8178.6	24379.1	56885		0.0129836	-0.0081786	0.0243791	0.056885
0.898	16548.7	-7923.94	19604.4	55866.5		0.0165487	-0.00792394	0.0196044	0.0558665
0.899	16294	-14290.1	18331.2	64015.2		0.016294	-0.0142901	0.0183312	0.0640152
0.9	19095.1	-20656.3	21196	59686.2		0.0190951	-0.0206563	0.021196	0.0596862
0.901	16548.7	-10979.7	27880.5	65288.4		0.0165487	-0.0109797	0.0278805	0.0652884
0.902	3816.3	-8942.53	21832.6	59940.8		0.0038163	-0.00894253	0.0218326	0.0599408
0.903	17821.9	-9197.15	23424.2	55102.5		0.0178219	-0.00919715	0.0234242	0.0551025
0.904	15275.4	-8942.52	16739.7	59431.5		0.0152754	-0.00894252	0.0167397	0.0594315
0.905	15275.4	-13016.9	24379.1	61723.4		0.0152754	-0.0130169	0.0243791	0.0617234
0.906	13238.3	-7159.98	24379.1	57649		0.0132383	-0.00715998	0.0243791	0.057649
0.907	22914.9	-11234.3	21832.6	58412.9		0.0229149	-0.0112343	0.0218326	0.0584129
0.908	18585.9	-4104.21	20241.1	64779.1		0.0185859	-0.00410421	0.0202411	0.0647791
0.909	6108.13	-11998.3	21196	64779.1		0.00610813	-0.0119983	0.021196	0.0647791
0.91	15020.8	-9197.17	24379.1	54847.9		0.0150208	-0.00919717	0.0243791	0.0548479
0.911	15784.7	-13016.9	24697.4	57139.7		0.0157847	-0.0130169	0.0246974	0.0571397
0.912	11455.7	-11743.6	16739.7	57139.7		0.0114557	-0.0117436	0.0167397	0.0571397
0.913	12219.7	-4613.52	22469.2	60195.5		0.0122197	-0.00461352	0.0224692	0.0601955
0.914	15784.7	-14035.5	20877.7	57394.4		0.0157847	-0.0140355	0.0208777	0.0573944
0.915	22150.9	-11489	20559.4	54338.6		0.0221509	-0.011489	0.0205594	0.0543386
0.916	12983.6	-10470.4	27243.9	57394.4		0.0129836	-0.0104704	0.0272439	0.0573944
0.917	14002.2	-2067.03	23424.2	56375.7		0.0140022	-0.00206703	0.0234242	0.0563757
0.918	19095.1	-12507.6	18331.2	63760.5		0.0190951	-0.0125076	0.0183312	0.0637605
0.919	13747.5	-2576.33	24060.8	60959.4		0.0137475	-0.00257633	0.0240608	0.0609594
0.92	13238.3	-8687.88	18967.8	57649		0.0132383	-0.00868788	0.0189678	0.057649
0.921	9163.89	-3340.27	19604.4	60195.5		0.00916389	-0.00334027	0.0196044	0.0601955
0.922	11710.4	-9706.45	22787.5	56121.1		0.0117104	-0.00970645	0.0227875	0.0561211
0.923	13492.9	-3849.58	25652.3	62232.7		0.0134929	-0.00384958	0.0256523	0.0622327
0.924	15530.1	-4358.85	23742.5	58412.9		0.0155301	-0.00435885	0.0237425	0.0584129
0.925	22150.9	-29.8745	26607.2	58922.2		0.0221509	-2.98745e-05	0.0266072	0.0589222
0.926	22914.9	-3085.63	25652.3	59176.9		0.0229149	-0.00308563	0.0256523	0.0591769
0.927	16548.7	-10979.7	17694.6	59940.8		0.0165487	-0.0109797	0.0176946	0.0599408
0.928	16548.7	-539.167	22469.2	62487.3		0.0165487	-0.000539167	0.0224692	0.0624873
0.929	11455.7	-7160.01	19922.8	52810.7		0.0114557	-0.00716001	0.0199228	0.0528107
0.93	14002.2	-7160	25334	53829.3		0.0140022	-0.00716	0.025334	0.0538293
0.931	14256.8	1498.04	21514.3	57649		0.0142568	0.00149804	0.0215143	0.057649
0.932	23424.2	2771.25	13874.9	58412.9		0.0234242	0.00277125	0.0138749	0.0584129
0.933	15020.8	-1303.1	25970.6	58158.3		0.0150208	-0.0013031	0.0259706	0.0581583
0.934	14511.5	-7159.99	26607.2	58158.3		0.0145115	-0.00715999	0.0266072	0.0581583
0.935	16803.3	-6141.4	21196	50009.6		0.0168033	-0.0061414	0.021196	0.0500096
0.936	14511.5	-793.8	25015.7	61723.4		0.0145115	-0.0007938	0.0250157	0.0617234
0.937	20877.7	-4868.13	20559.4	54338.6		0.0208777	-0.00486813	0.0205594	0.0543386
0.938	20877.7	-2321.69	28517.1	58158.3		0.0208777	-0.00232169	0.0285171	0.0581583
0.939	20368.4	1752.68	18012.9	60959.4		0.0203684	0.00175268	0.0180129	0.0609594
0.94	13492.9	5572.4	30108.6	55866.5		0.0134929	0.0055724	0.0301086	0.0558665
0.941	10182.5	-3085.63	21832.6	58922.2		0.0101825	-0.00308563	0.0218326	0.0589222
0.942	18840.5	3025.93	20559.4	57649		0.0188405	0.00302593	0.0205594	0.057649
0.943	20113.7	-2576.33	23742.5	52810.7		0.0201137	-0.00257633	0.0237425	0.0528107
0.944	13747.5	4299.15	20559.4	53065.3		0.0137475	0.00429915	0.0205594	0.0530653
0.945	15275.4	2516.61	28517.1	55102.5		0.0152754	0.00251661	0.0285171	0.0551025
0.946	18840.5	1498.03	20559.4	47463.1		0.0188405	0.00149803	0.0205594	0.0474631
0.947	13238.3	-3340.27	17376.3	57139.7		0.0132383	-0.00334027	0.0173763	0.0571397
0.948	20877.7	2516.63	27562.2	49754.9		0.0208777	0.00251663	0.0275622	0.0497549
0.949	19095.1	5572.39	19922.8	51537.5		0.0190951	0.00557239	0.0199228	0.0515375
0.95	18331.2	2516.61	18967.8	55866.5		0.0183312	0.00251661	0.0189678	0.0558665
0.951	17312.6	-1557.76	19604.4	61978		0.0173126	-0.00155776	0.0196044	0.061978
0.952	23169.5	1243.39	18331.2	50518.9		0.0231695	0.00124339	0.0183312	0.0505189
0.953	13747.5	-3085.6	18649.5	55611.8		0.0137475	-0.0030856	0.0186495	0.0556118
0.954	15530.1	7864.2	22150.9	48991		0.0155301	0.0078642	0.0221509	0.048991
0.955	15275.4	7609.55	20877.7	57649		0.0152754	0.00760955	0.0208777	0.057649
0.956	20877.7	734.097	25015.7	48227		0.0208777	0.000734097	0.0250157	0.048227
0.957	21132.3	1498.01	22150.9	58412.9		0.0211323	0.00149801	0.0221509	0.0584129
0.958	17312.6	5317.73	26288.9	51282.8		0.0173126	0.00531773	0.0262889	0.0512828
0.959	16548.7	3025.93	25015.7	51792.1		0.0165487	0.00302593	0.0250157	0.0517921
0.96	15784.7	10665.3	10691.8	51537.5		0.0157847	0.0106653	0.0106918	0.0515375
0.961	22660.2	3025.91	25652.3	54847.9		0.0226602	0.00302591	0.0256523	0.0548479
0.962	19604.4	-29.8545	25015.7	47463.1		0.0196044	-2.98545e-05	0.0250157	0.0474631
0.963	17567.3	3535.21	22787.5	55866.5		0.0175673	0.00353521	0.0227875	0.0558665
0.964	19859.1	4044.49	19604.4	51282.8		0.0198591	0.00404449	0.0196044	0.0512828
0.965	14511.5	9901.4	21196	51028.2		0.0145115	0.0099014	0.021196	0.0510282
0.966	19349.8	1498.03	18012.9	47463.1		0.0193498	0.00149803	0.0180129	0.0474631
0.967	21641.6	3535.19	22150.9	51028.1		0.0216416	0.00353519	0.0221509	0.0510281
0.968	21641.6	3025.92	24697.4	56121.1		0.0216416	0.00302592	0.0246974	0.0561211
0.969	21387	224.796	25652.3	58667.6		0.021387	0.000224796	0.0256523	0.0586676
0.97	20113.7	2516.59	24379.1	49245.6		0.0201137	0.00251659	0.0243791	0.0492456
0.971	16039.4	2516.61	31700.2	51282.8		0.0160394	0.00251661	0.0317002	0.0512828
0.972	13747.5	6081.69	24697.4	51282.8		0.0137475	0.00608169	0.0246974	0.0512828
0.973	20113.7	11683.9	20241.1	51282.8		0.0201137	0.0116839	0.0202411	0.0512828
0.974	21641.6	6336.33	19604.4	49754.9		0.0216416	0.00633633	0.0196044	0.0497549
0.975	20877.7	7354.91	19922.8	54593.2		0.0208777	0.00735491	0.0199228	0.0545932
0.976	17058	10156.1	14511.5	44662		0.017058	0.0101561	0.0145115	0.044662
0.977	23424.2	6590.95	27562.2	53320		0.0234242	0.00659095	0.0275622	0.05332
0.978	17567.3	5827.02	23105.8	57649		0.0175673	0.00582702	0.0231058	0.057649
0.979	14766.1	11683.9	22150.9	51792.1		0.0147661	0.0116839	0.0221509	0.0517921
0.98	20113.7	8882.81	18331.2	46444.5		0.0201137	0.00888281	0.0183312	0.0464445
0.981	27753.2	6845.63	23424.2	56121.1		0.0277532	0.00684563	0.0234242	0.0561211
0.982	18076.6	224.785	20877.7	51282.8		0.0180766	0.000224785	0.0208777	0.0512828
0.983	11965	8882.79	24060.8	52556.1		0.011965	0.00888279	0.0240608	0.0525561
0.984	17821.9	8373.52	27880.5	48481.7		0.0178219	0.00837352	0.0278805	0.0484817
0.985	29535.7	12702.5	22150.9	48481.7		0.0295357	0.0127025	0.0221509	0.0484817
0.986	18585.9	15503.6	21514.3	52810.7		0.0185859	0.0155036	0.0215143	0.0528107
0.987	14511.5	8118.88	20241.1	52556		0.0145115	0.00811888	0.0202411	0.052556
0.988	23678.8	8373.51	30108.6	50518.9		0.0236788	0.00837351	0.0301086	0.0505189
0.989	19349.8	10410.7	23105.8	42879.4		0.0193498	0.0104107	0.0231058	0.0428794
0.99	23424.2	12447.9	23105.8	51028.2		0.0234242	0.0124479	0.0231058	0.0510282
0.991	24697.4	20341.9	23742.5	51537.5		0.0246974	0.0203419	0.0237425	0.0515375
0.992	21641.6	7100.27	23424.2	50518.8		0.0216416	0.00710027	0.0234242	0.0505188
0.993	25461.3	11429.3	27562.2	47208.4		0.0254613	0.0114293	0.0275622	0.0472084
0.994	23678.8	7609.54	22150.9	51282.8		0.0236788	0.00760954	0.0221509	0.0512828
0.995	22914.9	18050.1	18331.2	47717.7		0.0229149	0.0180501	0.0183312	0.0477177
0.996	17312.6	10920	19286.1	53320		0.0173126	0.01092	0.0192861	0.05332
0.997	20113.7	13721.1	18649.5	54083.9		0.0201137	0.0137211	0.0186495	0.0540839
0.998	18076.6	16267.6	30745.3	54593.2		0.0180766	0.0162676	0.0307453	0.0545932
0.999	20113.7	7609.55	21514.3	57649		0.0201137	0.00760955	0.0215143	0.057649
1	26225.3	16522.2	24697.4	56630.4		0.0262253	0.0165222	0.0246974	0.0566304
1.001	18585.8	8118.87	16421.3	51028.2		0.0185858	0.00811887	0.0164213	0.0510282
1.002	24952	12193.2	23105.8	49754.9		0.024952	0.0121932	0.0231058	0.0497549
1.003	20368.4	17540.8	25652.3	51282.8		0.0203684	0.0175408	0.0256523	0.0512828
1.004	22660.2	10410.7	28198.8	45171.3		0.0226602	0.0104107	0.0281988	0.0451713
1.005	19859.1	16776.9	24379.1	49245.6		0.0198591	0.0167769	0.0243791	0.0492456
1.006	17058	12957.2	25334	44916.6		0.017058	0.0129572	0.025334	0.0449166
1.007	15275.4	13721.1	21832.6	53320		0.0152754	0.0137211	0.0218326	0.05332
1.008	24952	24670.9	16739.7	53574.6		0.024952	0.0246709	0.0167397	0.0535746
1.009	25970.6	13975.8	25015.7	49245.6		0.0259706	0.0139758	0.0250157	0.0492456
1.01	23424.2	17795.5	19286.1	49245.6		0.0234242	0.0177955	0.0192861	0.0492456
1.011	30554.3	15503.6	25652.3	47972.4		0.0305543	0.0155036	0.0256523	0.0479724
1.012	22660.2	15758.3	21832.6	53574.6		0.0226602	0.0157583	0.0218326	0.0535746
1.013	30554.3	14994.3	29153.7	40587.6		0.0305543	0.0149943	0.0291537	0.0405876
1.014	24952	18050.1	18331.2	51282.8		0.024952	0.0180501	0.0183312	0.0512828
1.015	35647.2	14230.4	25652.3	45680.6		0.0356472	0.0142304	0.0256523	0.0456806
1.016	25206.7	13211.8	23105.8	47208.4		0.0252067	0.0132118	0.0231058	0.0472084
1.017	24188.1	17286.2	36793.1	54847.9		0.0241881	0.0172862	0.0367931	0.0548479
1.018	25461.3	21615.2	18967.8	52046.7		0.0254613	0.0216152	0.0189678	0.0520467
1.019	16294	25944.2	27243.9	48991		0.016294	0.0259442	0.0272439	0.048991
1.02	25716	21105.9	31700.2	58158.3		0.025716	0.0211059	0.0317002	0.0581583
1.021	27498.5	22633.8	26925.6	52810.7		0.0274985	0.0226338	0.0269256	0.0528107
1.022	24697.4	18304.7	27243.9	53065.4		0.0246974	0.0183047	0.0272439	0.0530654
1.023	24697.4	19578	24697.4	54083.9		0.0246974	0.019578	0.0246974	0.0540839
1.024	21896.3	22124.5	33928.4	56630.4		0.0218963	0.0221245	0.0339284	0.0566304
1.025	28517.1	17540.8	25652.3	56375.8		0.0285171	0.0175408	0.0256523	0.0563758
1.026	30045	18559.4	27880.5	55611.8		0.030045	0.0185594	0.0278805	0.0556118
1.027	26734.6	20596.6	23424.2	58667.6		0.0267346	0.0205966	0.0234242	0.0586676
1.028	22660.2	22633.8	27243.9	53574.6		0.0226602	0.0226338	0.0272439	0.0535746
1.029	24952	19323.4	26925.6	59176.9		0.024952	0.0193234	0.0269256	0.0591769
1.03	30299.6	21869.8	27562.2	63251.2		0.0302996	0.0218698	0.0275622	0.0632512
1.031	17058	25689.5	28198.8	50518.8		0.017058	0.0256895	0.0281988	0.0505188
1.032	20623	18304.8	26925.6	62487.3		0.020623	0.0183048	0.0269256	0.0624873
1.033	26734.6	19323.4	26925.6	51282.8		0.0267346	0.0193234	0.0269256	0.0512828
1.034	21896.3	22124.5	17058	51792.1		0.0218963	0.0221245	0.017058	0.0517921
1.035	19859.1	21869.8	24379.1	55866.5		0.0198591	0.0218698	0.0243791	0.0558665
1.036	21387	20341.9	26607.2	59686.2		0.021387	0.0203419	0.0266072	0.0596862
1.037	22150.9	16012.9	22150.9	44662		0.0221509	0.0160129	0.0221509	0.044662
1.038	19349.8	22888.4	17058	52301.4		0.0193498	0.0228884	0.017058	0.0523014
1.039	23424.2	17795.5	19286.1	48481.7		0.0234242	0.0177955	0.0192861	0.0484817
1.04	24442.7	19068.7	23105.8	51537.5		0.0244427	0.0190687	0.0231058	0.0515375
1.041	18840.5	20851.2	22469.2	45171.3		0.0188405	0.0208512	0.0224692	0.0451713
1.042	19859.1	21360.5	21196	51282.8		0.0198591	0.0213605	0.021196	0.0512828
1.043	24188.1	26453.5	28198.8	48991		0.0241881	0.0264535	0.0281988	0.048991
1.044	21641.6	23143.1	22787.5	49245.6		0.0216416	0.0231431	0.0227875	0.0492456
1.045	22660.2	23907	26288.9	42879.5		0.0226602	0.023907	0.0262889	0.0428795
1.046	21896.3	12193.2	20877.7	45680.6		0.0218963	0.0121932	0.0208777	0.0456806
1.047	25970.6	21360.5	23105.8	47972.4		0.0259706	0.0213605	0.0231058	0.0479724
1.048	12219.7	20596.6	30108.7	42624.8		0.0122197	0.0205966	0.0301087	0.0426248
1.049	24697.4	18304.8	25970.6	41860.9		0.0246974	0.0183048	0.0259706	0.0418609
1.05	20368.4	20851.2	22150.9	38550.4		0.0203684	0.0208512	0.0221509	0.0385504
1.051	25206.7	21360.5	28198.8	45680.6		0.0252067	0.0213605	0.0281988	0.0456806
1.052	16294	18814	20559.4	44407.3		0.016294	0.018814	0.0205594	0.0444073
1.053	18585.9	22379.1	27243.9	43898		0.0185859	0.0223791	0.0272439	0.043898
1.054	17567.3	24161.7	21832.6	45425.9		0.0175673	0.0241617	0.0218326	0.0454259
1.055	13492.9	24161.6	27562.2	48991		0.0134929	0.0241616	0.0275622	0.048991
1.056	15020.8	20596.6	25015.7	42624.8		0.0150208	0.0205966	0.0250157	0.0426248
1.057	30299.6	29509.2	18331.2	45171.3		0.0302996	0.0295092	0.0183312	0.0451713
1.058	19859.1	23143.1	18967.8	42115.5		0.0198591	0.0231431	0.0189678	0.0421155
1.059	22150.9	22633.7	19286.1	48991		0.0221509	0.0226337	0.0192861	0.048991
1.06	19859.1	14485	25652.3	47717.7		0.0198591	0.014485	0.0256523	0.0477177
1.061	18585.9	25434.9	25970.6	43643.4		0.0185859	0.0254349	0.0259706	0.0436434
1.062	25206.7	22379.1	18967.8	47972.4		0.0252067	0.0223791	0.0189678	0.0479724
1.063	24188.1	29509.2	13556.6	49500.3		0.0241881	0.0295092	0.0135566	0.0495003
1.064	22405.6	22633.8	29153.7	44662		0.0224056	0.0226338	0.0291537	0.044662
1.065	20113.7	18814.1	18967.8	49754.9		0.0201137	0.0188141	0.0189678	0.0497549
1.066	16294	28490.7	23742.5	50518.9		0.016294	0.0284907	0.0237425	0.0505189
1.067	29281	25689.5	29790.3	38550.4		0.029281	0.0256895	0.0297903	0.0385504
1.068	16548.7	23143.1	34246.7	50773.5		0.0165487	0.0231431	0.0342467	0.0507735
1.069	28007.8	25180.2	15148.1	42879.4		0.0280078	0.0251802	0.0151481	0.0428794
1.07	30045	28745.3	25334	46189.9		0.030045	0.0287453	0.025334	0.0461899
1.071	24697.4	24925.6	21832.6	48481.7		0.0246974	0.0249256	0.0218326	0.0484817
1.072	25206.7	20851.2	27562.2	39569		0.0252067	0.0208512	0.0275622	0.039569
1.073	27243.9	30273.2	17694.6	45171.3		0.0272439	0.0302732	0.0176946	0.0451713
1.074	29026.4	28999.9	26288.9	48481.7		0.0290264	0.0289999	0.0262889	0.0484817
1.075	30808.9	27472.1	20241.1	44152.7		0.0308089	0.0274721	0.0202411	0.0441527
1.076	29535.7	24670.9	24060.8	49754.9		0.0295357	0.0246709	0.0240608	0.0497549
1.077	32591.5	32310.4	24060.8	44407.3		0.0325915	0.0323104	0.0240608	0.0444073
1.078	32336.8	27981.4	24379.1	46953.8		0.0323368	0.0279814	0.0243791	0.0469538
1.079	37684.4	31037.1	27243.9	51537.4		0.0376844	0.0310371	0.0272439	0.0515374
1.08	34119.3	32565	22469.2	40587.6		0.0341193	0.032565	0.0224692	0.0405876
1.081	37939.1	38421.9	18649.5	45171.3		0.0379391	0.0384219	0.0186495	0.0451713
1.082	33864.7	28236	26607.2	47972.4		0.0338647	0.028236	0.0266072	0.0479724
1.083	36665.8	37148.7	29153.7	44916.6		0.0366658	0.0371487	0.0291537	0.0449166
1.084	40230.9	27217.4	22469.2	44407.3		0.0402309	0.0272174	0.0224692	0.0444073
1.085	38448.4	31291.8	25970.6	44152.7		0.0384484	0.0312918	0.0259706	0.0441527
1.086	39976.2	34347.6	15784.7	44152.7		0.0399762	0.0343476	0.0157847	0.0441527
1.087	41758.8	36639.4	19922.8	46699.2		0.0417588	0.0366394	0.0199228	0.0466992
1.088	37939.1	26962.8	25970.6	39823.7		0.0379391	0.0269628	0.0259706	0.0398237
1.089	39466.9	33838.3	23105.8	49754.9		0.0394669	0.0338383	0.0231058	0.0497549
1.09	50926.1	36639.4	27562.2	46699.2		0.0509261	0.0366394	0.0275622	0.0466992
1.091	30808.9	38931.2	25970.6	43388.7		0.0308089	0.0389312	0.0259706	0.0433887
1.092	36920.5	32819.7	27243.9	47208.4		0.0369205	0.0328197	0.0272439	0.0472084
1.093	42013.4	34602.2	17694.6	42879.5		0.0420134	0.0346022	0.0176946	0.0428795
1.094	49652.8	36894	25970.6	43643.4		0.0496528	0.036894	0.0259706	0.0436434
1.095	56019	33838.3	28198.8	44407.3		0.056019	0.0338383	0.0281988	0.0444073
1.096	63149.2	48098.5	19604.4	46444.5		0.0631492	0.0480985	0.0196044	0.0464445
1.097	96508	44533.4	34246.7	45935.2		0.096508	0.0445334	0.0342467	0.0459352
1.098	249806	84767.7	25015.7	45935.2		0.249806	0.0847677	0.0250157	0.0459352
1.099	678377	275244	33291.7	52046.8		0.678377	0.275244	0.0332917	0.0520468
1.1	1418380	602211	75626.9	67325.6		1.41838	0.602211	0.0756269	0.0673256
1.101	2353190	984438	123373	96610.1		2.35319	0.984438	0.123373	0.0966101
1.102	3314230	1389580	194038	140409		3.31423	1.38958	0.194038	0.140409
1.103	4095750	1907530	300990	219605		4.09575	1.90753	0.30099	0.219605
1.104	4676090	2471070	391071	317644		4.67609	2.47107	0.391071	0.317644
1.105	5071050	2946500	464919	427397		5.07105	2.9465	0.464919	0.427397
1.106	5318820	3299440	536220	539442		5.31882	3.29944	0.53622	0.539442
1.107	5442830	3542880	576327	616600		5.44283	3.54288	0.576327	0.6166
1.108	5473390	3708150	623756	681026		5.47339	3.70815	0.623756	0.681026
1.109	5427300	3802110	646674	731701		5.4273	3.80211	0.646674	0.731701
1.11	5337150	3845400	671502	764805		5.33715	3.8454	0.671502	0.764805
1.111	5199130	3832670	693147	785686		5.19913	3.83267	0.693147	0.785686
1.112	5039470	3791420	716384	814461		5.03947	3.79142	0.716384	0.814461
1.113	4864270	3718840	723068	831013		4.86427	3.71884	0.723068	0.831013
1.114	4682450	3627170	738347	833814		4.68245	3.62717	0.738347	0.833814
1.115	4497830	3532690	745986	833305		4.49783	3.53269	0.745986	0.833305
1.116	4310410	3427020	753307	840435		4.31041	3.42702	0.753307	0.840435
1.117	4141580	3316240	765721	842218		4.14158	3.31624	0.765721	0.842218
1.118	3965370	3207760	773679	848839		3.96537	3.20776	0.773679	0.848839
1.119	3797810	3099790	766995	840690		3.79781	3.09979	0.766995	0.84069
1.12	3639670	2999210	770814	829740		3.63967	2.99921	0.770814	0.82974
1.121	3484340	2879780	776226	829995		3.48434	2.87978	0.776226	0.829995
1.122	3343260	2784290	776862	820063		3.34326	2.78429	0.776862	0.820063
1.123	3202440	2692610	781000	817008		3.20244	2.69261	0.781	0.817008
1.124	3071810	2591010	785138	807840		3.07181	2.59101	0.785138	0.80784
1.125	2939140	2498570	774634	799946		2.93914	2.49857	0.774634	0.799946
1.126	2824800	2403080	780045	794599		2.8248	2.40308	0.780045	0.794599
1.127	2704860	2326170	779727	790524		2.70486	2.32617	0.779727	0.790524
1.128	2589250	2243160	773043	779320		2.58925	2.24316	0.773043	0.77932
1.129	2483320	2161670	767631	773208		2.48332	2.16167	0.767631	0.773208
1.13	2377390	2073060	758719	768370		2.37739	2.07306	0.758719	0.76837
1.131	2279860	1996410	766676	761749		2.27986	1.99641	0.766676	0.761749
1.132	2186150	1924850	757127	748253		2.18615	1.92485	0.757127	0.748253
1.133	2088620	1852530	746305	731446		2.08862	1.85253	0.746305	0.731446
1.134	1992870	1782250	741530	727881		1.99287	1.78225	0.74153	0.727881
1.135	1909340	1709420	732617	723807		1.90934	1.70942	0.732617	0.723807
1.136	1816400	1641430	731344	707000		1.8164	1.64143	0.731344	0.707
1.137	1735670	1576490	715110	702416		1.73567	1.57649	0.71511	0.702416
1.138	1652660	1516650	712882	685610		1.65266	1.51665	0.712882	0.68561
1.139	1580340	1451460	700786	681026		1.58034	1.45146	0.700786	0.681026
1.14	1502160	1399000	696648	661927		1.50216	1.399	0.696648	0.661927
1.141	1426530	1334580	689646	661673		1.42653	1.33458	0.689646	0.661673
1.142	1354210	1273970	675958	641301		1.35421	1.27397	0.675958	0.641301
1.143	1291060	1221000	668001	634171		1.29106	1.221	0.668001	0.634171
1.144	1216960	1173130	653995	622966		1.21696	1.17313	0.653995	0.622966
1.145	1150750	1118890	649857	611762		1.15075	1.11889	0.649857	0.611762
1.146	1092180	1068470	639034	598011		1.09218	1.06847	0.639034	0.598011
1.147	1025970	1016010	633623	587316		1.02597	1.01601	0.633623	0.587316
1.148	969439	966866	616434	579422		0.969439	0.966866	0.616434	0.579422
1.149	909597	922048	607522	565671		0.909597	0.922048	0.607522	0.565671
1.15	842880	875703	598609	552174		0.84288	0.875703	0.598609	0.552174
1.151	786093	826810	593198	542498		0.786093	0.82681	0.593198	0.542498
1.152	738474	778173	569325	530784		0.738474	0.778173	0.569325	0.530784
1.153	682961	734883	571871	513213		0.682961	0.734883	0.571871	0.513213
1.154	632795	699741	555637	499972		0.632795	0.699741	0.555637	0.499972
1.155	590269	656451	542905	492332		0.590269	0.656451	0.542905	0.492332
1.156	540358	611888	529218	482401		0.540358	0.611888	0.529218	0.482401
1.157	490957	566815	512347	469414		0.490957	0.566815	0.512347	0.469414
1.158	449195	535239	499933	461520		0.449195	0.535239	0.499933	0.46152
1.159	399793	497806	491657	444968		0.399793	0.497806	0.491657	0.444968
1.16	365161	457826	488156	435037		0.365161	0.457826	0.488156	0.435037
1.161	319070	426759	470012	417466		0.31907	0.426759	0.470012	0.417466
1.162	283929	393655	456643	418230		0.283929	0.393655	0.456643	0.41823
1.163	243694	353930	448685	406007		0.243694	0.35393	0.448685	0.406007
1.164	211354	316242	436590	388945		0.211354	0.316242	0.43659	0.388945
1.165	176977	296634	423857	376213		0.176977	0.296634	0.423857	0.376213
1.166	149729	266586	411443	365518		0.149729	0.266586	0.411443	0.365518
1.167	120445	235264	402531	350748		0.120445	0.235264	0.402531	0.350748
1.168	97526.6	212346	387252	346674		0.0975266	0.212346	0.387252	0.346674
1.169	68751.4	182043	381840	337252		0.0687514	0.182043	0.38184	0.337252
1.17	41504.1	160907	366562	333941		0.0415041	0.160907	0.366562	0.333941
1.171	20113.7	135952	361469	317644		0.0201137	0.135952	0.361469	0.317644
1.172	-1276.63	114307	352874	305421		-0.00127663	0.114307	0.352874	0.305421
1.173	-22412.4	97500.1	331866	298800		-0.0224124	0.0975001	0.331866	0.2988
1.174	-37945.9	69743.5	333776	285304		-0.0379459	0.0697435	0.333776	0.285304
1.175	-59336.3	52427.5	319134	274354		-0.0593363	0.0524275	0.319134	0.274354
1.176	-78434.8	36639.4	308948	270280		-0.0784348	0.0366394	0.308948	0.27028
1.177	-90657.9	18559.4	307356	266205		-0.0906579	0.0185594	0.307356	0.266205
1.178	-108483	5063.1	295260	255255		-0.108483	0.0050631	0.29526	0.255255
1.179	-117396	-14035.5	276480	248125		-0.117396	-0.0140355	0.27648	0.248125
1.18	-131401	-22693.5	277117	235648		-0.131401	-0.0226935	0.277117	0.235648
1.181	-137513	-36189.8	264703	228008		-0.137513	-0.0361898	0.264703	0.228008
1.182	-159413	-47903.6	258655	224443		-0.159413	-0.0479036	0.258655	0.224443
1.183	-166798	-63182.4	249424	217822		-0.166798	-0.0631824	0.249424	0.217822
1.184	-174437	-67002.1	240511	209928		-0.174437	-0.0670021	0.240511	0.209928
1.185	-174692	-81771.7	243058	201779		-0.174692	-0.0817717	0.243058	0.201779
1.186	-190225	-91957.6	225551	201016		-0.190225	-0.0919576	0.225551	0.201016
1.187	-201175	-93230.8	215046	188792		-0.201175	-0.0932308	0.215046	0.188792
1.188	-203721	-113857	212182	185737		-0.203721	-0.113857	0.212182	0.185737
1.189	-206777	-108510	207089	184463		-0.206777	-0.10851	0.207089	0.184463
1.19	-216708	-130409	201677	175041		-0.216708	-0.130409	0.201677	0.175041
1.191	-223839	-128881	194038	162564		-0.223839	-0.128881	0.194038	0.162564
1.192	-223839	-139067	187672	163073		-0.223839	-0.139067	0.187672	0.163073
1.193	-227658	-138813	177168	156452		-0.227658	-0.138813	0.177168	0.156452
1.194	-242937	-147471	170801	147794		-0.242937	-0.147471	0.170801	0.147794
1.195	-245993	-152309	163480	136080		-0.245993	-0.152309	0.16348	0.13608
1.196	-240900	-155365	155841	144484		-0.2409	-0.155365	0.155841	0.144484
1.197	-249303	-161986	152976	131497		-0.249303	-0.161986	0.152976	0.131497
1.198	-259998	-168352	143108	129205		-0.259998	-0.168352	0.143108	0.129205
1.199	-254906	-170898	136424	121311		-0.254906	-0.170898	0.136424	0.121311
1.2	-259489	-183121	135469	118000		-0.259489	-0.183121	0.135469	0.118
1.201	-259489	-174463	130058	116727		-0.259489	-0.174463	0.130058	0.116727
1.202	-267638	-180066	119554	108069		-0.267638	-0.180066	0.119554	0.108069
1.203	-260253	-184395	112869	104504		-0.260253	-0.184395	0.112869	0.104504
1.204	-262800	-184904	106503	95846.1		-0.2628	-0.184904	0.106503	0.0958461
1.205	-272222	-189233	107140	87697.4		-0.272222	-0.189233	0.10714	0.0876974
1.206	-276805	-191015	108094	83877.7		-0.276805	-0.191015	0.108094	0.0838777
1.207	-269420	-197891	96635.3	82604.4		-0.26942	-0.197891	0.0966353	0.0826044
1.208	-269166	-191525	86131.1	77766.1		-0.269166	-0.191525	0.0861311	0.0777661
1.209	-268911	-188469	88359.2	74455.7		-0.268911	-0.188469	0.0883592	0.0744557
1.21	-277569	-194071	77855	72927.8		-0.277569	-0.194071	0.077855	0.0729278
1.211	-268656	-200437	79764.9	66307		-0.268656	-0.200437	0.0797649	0.066307
1.212	-279861	-194835	68624.1	61723.4		-0.279861	-0.194835	0.0686241	0.0617234
1.213	-275023	-202475	69260.7	56885.1		-0.275023	-0.202475	0.0692607	0.0568851
1.214	-289792	-200947	60029.7	59940.8		-0.289792	-0.200947	0.0600297	0.0599408
1.215	-276041	-208586	54300.2	50773.5		-0.276041	-0.208586	0.0543002	0.0507735
1.216	-278842	-203239	53026.9	52556.1		-0.278842	-0.203239	0.0530269	0.0525561
1.217	-282153	-207058	45069.2	47972.4		-0.282153	-0.207058	0.0450692	0.0479724
1.218	-283935	-204002	39976.2	41351.6		-0.283935	-0.204002	0.0399762	0.0413516
1.219	-281898	-200183	43159.3	41860.9		-0.281898	-0.200183	0.0431593	0.0418609
1.22	-277060	-205785	35201.6	35494.7		-0.27706	-0.205785	0.0352016	0.0354947
1.221	-281644	-212406	33291.7	32948.2		-0.281643	-0.212406	0.0332917	0.0329482
1.222	-280370	-201456	29790.3	30656.4		-0.28037	-0.201456	0.0297903	0.0306564
1.223	-281134	-205021	22150.9	31929.6		-0.281134	-0.205021	0.0221509	0.0319296
1.224	-271458	-205276	28517.1	21234.4		-0.271458	-0.205276	0.0285171	0.0212344
1.225	-275023	-203239	16103	22507.6		-0.275023	-0.203239	0.016103	0.0225076
1.226	-277569	-204257	16739.7	18687.9		-0.277569	-0.204257	0.0167397	0.0186879
1.227	-274259	-213934	11328.4	14868.2		-0.274259	-0.213934	0.0113284	0.0148682
1.228	-277060	-205021	10373.5	7228.81		-0.27706	-0.205021	0.0103735	0.00722881
1.229	-279097	-203239	824.2	8502.04		-0.279097	-0.203239	0.0008242	0.00850204
1.23	-274004	-207313	187.583	9011.33		-0.274004	-0.207313	0.000187583	0.00901133
1.231	-280116	-205276	3688.98	10539.2		-0.280116	-0.205276	0.00368898	0.0105392
1.232	-271203	-200692	1142.5	4936.98		-0.271203	-0.200692	0.0011425	0.00493698
1.233	-279606	-204002	-9680.01	2899.78		-0.279606	-0.204002	-0.00968001	0.00289978
1.234	-277060	-206549	-6496.91	-7286.1		-0.27706	-0.206549	-0.00649691	-0.0072861
1.235	-271967	-198655	-4268.76	-2193.14		-0.271967	-0.198655	-0.00426875	-0.00219314
1.236	-276041	-208586	-21139.2	-8304.71		-0.276041	-0.208586	-0.0211392	-0.00830471
1.237	-271712	-205021	-18592.7	-5248.91		-0.271712	-0.205021	-0.0185927	-0.00524891
1.238	-272476	-202220	-20184.2	-5248.92		-0.272476	-0.20222	-0.0201842	-0.00524892
1.239	-269675	-201711	-16046.2	-9832.56		-0.269675	-0.201711	-0.0160462	-0.00983256
1.24	-272476	-201711	-24003.9	-14670.9		-0.272476	-0.201711	-0.0240039	-0.0146709
1.241	-269930	-202729	-22094.1	-22055.7		-0.26993	-0.202729	-0.0220941	-0.0220557
1.242	-266619	-204766	-22412.4	-12888.3		-0.266619	-0.204766	-0.0224124	-0.0128883
1.243	-273240	-196872	-27505.3	-14925.5		-0.27324	-0.196872	-0.0275053	-0.0149255
1.244	-267638	-203493	-33234.9	-22819.6		-0.267638	-0.203493	-0.0332349	-0.0228196
1.245	-268402	-196363	-35463.1	-23583.5		-0.268402	-0.196363	-0.0354631	-0.0235835
1.246	-272222	-194326	-33871.5	-21037.1		-0.272222	-0.194326	-0.0338715	-0.0210371
1.247	-267129	-203239	-33871.5	-25111.4		-0.267129	-0.203239	-0.0338715	-0.0251114
1.248	-256943	-189997	-36099.7	-24856.8		-0.256943	-0.189997	-0.0360997	-0.0248568
1.249	-255669	-198400	-35781.4	-25875.4		-0.255669	-0.1984	-0.0357814	-0.0258754
1.25	-263309	-200437	-38009.6	-28931.1		-0.263309	-0.200437	-0.0380096	-0.0289311
1.251	-259489	-190761	-44694	-34533.4		-0.259489	-0.190761	-0.044694	-0.0345334
1.252	-249303	-189742	-40556	-26130		-0.249303	-0.189742	-0.040556	-0.02613
1.253	-249558	-181594	-39282.8	-31732.3		-0.249558	-0.181594	-0.0392828	-0.0317323
1.254	-251850	-186177	-43420.8	-31223		-0.25185	-0.186177	-0.0434208	-0.031223
1.255	-247011	-186177	-50423.6	-34278.7		-0.247011	-0.186177	-0.0504236	-0.0342787
1.256	-242682	-181848	-36099.7	-30459		-0.242682	-0.181848	-0.0360997	-0.030459
1.257	-245738	-182867	-43420.8	-27403.3		-0.245738	-0.182867	-0.0434208	-0.0274033
1.258	-244465	-181339	-45649	-32496.2		-0.244465	-0.181339	-0.045649	-0.0324962
1.259	-249049	-181848	-47877.1	-33514.8		-0.249049	-0.181848	-0.0478771	-0.0335148
1.26	-239881	-173954	-45649	-44973.9		-0.239881	-0.173954	-0.045649	-0.0449739
1.261	-242173	-174973	-42465.9	-31732.3		-0.242173	-0.174973	-0.0424659	-0.0317323
1.262	-235807	-170644	-44694	-29695.1		-0.235807	-0.170644	-0.044694	-0.0296951
1.263	-235043	-164532	-47240.5	-28421.8		-0.235043	-0.164532	-0.0472405	-0.0284218
1.264	-226894	-172681	-42147.6	-31986.9		-0.226894	-0.172681	-0.0421476	-0.0319869
1.265	-225621	-163514	-45649	-29695.1		-0.225621	-0.163514	-0.045649	-0.0296951
1.266	-223584	-168606	-44375.7	-33514.8		-0.223584	-0.168606	-0.0443757	-0.0335148
1.267	-234534	-169880	-52015.1	-28421.8		-0.234534	-0.16988	-0.0520151	-0.0284218
1.268	-229186	-156893	-43420.8	-30968.3		-0.229186	-0.156893	-0.0434208	-0.0309683
1.269	-221292	-160712	-55198.2	-28167.2		-0.221292	-0.160712	-0.0551982	-0.0281672
1.27	-214417	-164787	-54879.9	-28931.1		-0.214417	-0.164787	-0.0548799	-0.0289311
1.271	-211106	-161222	-50741.9	-27657.9		-0.211106	-0.161222	-0.0507419	-0.0276579
1.272	-224093	-162240	-46603.9	-33514.8		-0.224093	-0.16224	-0.0466039	-0.0335148
1.273	-215944	-153582	-45967.3	-29185.8		-0.215944	-0.153582	-0.0459673	-0.0291858
1.274	-214671	-147216	-51378.5	-37589.1		-0.214671	-0.147216	-0.0513785	-0.0375891
1.275	-218746	-160967	-45967.3	-28931.1		-0.218746	-0.160967	-0.0459673	-0.0289311
1.276	-219255	-152309	-48513.8	-38353.1		-0.219255	-0.152309	-0.0485138	-0.0383531
1.277	-218746	-154346	-52015.2	-31732.3		-0.218746	-0.154346	-0.0520152	-0.0317323
1.278	-211615	-150272	-45649	-23838.2		-0.211615	-0.150272	-0.045649	-0.0238382
1.279	-211615	-147980	-54561.6	-37843.8		-0.211615	-0.14798	-0.0545616	-0.0378438
1.28	-209069	-150017	-52333.5	-27403.3		-0.209069	-0.150017	-0.0523335	-0.0274033
1.281	-207541	-141868	-45012.3	-30968.3		-0.207541	-0.141868	-0.0450123	-0.0309683
1.282	-217218	-151545	-56471.5	-35552		-0.217218	-0.151545	-0.0564715	-0.035552
1.283	-216708	-145688	-60927.8	-33514.8		-0.216708	-0.145688	-0.0609278	-0.0335148
1.284	-206777	-151800	-38646.2	-35042.7		-0.206777	-0.1518	-0.0386462	-0.0350427
1.285	-212634	-151545	-51060.2	-27912.5		-0.212634	-0.151545	-0.0510602	-0.0279125
1.286	-204995	-144924	-55198.2	-33769.4		-0.204995	-0.144924	-0.0551982	-0.0337694
1.287	-210088	-144160	-46285.6	-37334.5		-0.210088	-0.14416	-0.0462856	-0.0373345
1.288	-206013	-139577	-51696.9	-41154.2		-0.206013	-0.139577	-0.0516969	-0.0411542
1.289	-201684	-145434	-54243.3	-40135.6		-0.201684	-0.145434	-0.0542433	-0.0401356
1.29	-206777	-140086	-59654.6	-39371.7		-0.206777	-0.140086	-0.0596546	-0.0393717
1.291	-202194	-138813	-52970.1	-38098.4		-0.202193	-0.138813	-0.0529701	-0.0380984
1.292	-211106	-142632	-57108.1	-36061.3		-0.211106	-0.142632	-0.0571081	-0.0360613
1.293	-196846	-134738	-47877.1	-37079.9		-0.196846	-0.134738	-0.0478771	-0.0370799
1.294	-206268	-136776	-48195.4	-47520.4		-0.206268	-0.136776	-0.0481954	-0.0475204
1.295	-199392	-141359	-57108.1	-39626.3		-0.199392	-0.141359	-0.0571081	-0.0396263
1.296	-196082	-130919	-55516.6	-33514.8		-0.196082	-0.130919	-0.0555166	-0.0335148
1.297	-199902	-132192	-58381.3	-33260.1		-0.199902	-0.132192	-0.0583813	-0.0332601
1.298	-192517	-128881	-50741.9	-32750.8		-0.192517	-0.128881	-0.0507419	-0.0327508
1.299	-193281	-128881	-48513.8	-32496.2		-0.193281	-0.128881	-0.0485138	-0.0324962
1.3	-181312	-128881	-45649	-35552		-0.181312	-0.128881	-0.045649	-0.035552
1.301	-176219	-116404	-49787	-34533.4		-0.176219	-0.116404	-0.049787	-0.0345334
1.302	-181567	-128881	-53606.7	-24602.1		-0.181567	-0.128881	-0.0536067	-0.0246021
1.303	-176983	-117422	-45012.3	-25620.7		-0.176983	-0.117422	-0.0450123	-0.0256207
1.304	-181058	-113603	-46285.6	-29949.7		-0.181058	-0.113603	-0.0462856	-0.0299497
1.305	-175965	-112584	-39282.8	-32496.2		-0.175965	-0.112584	-0.0392828	-0.0324962
1.306	-165270	-112839	-41829.3	-28167.2		-0.16527	-0.112839	-0.0418293	-0.0281672
1.307	-172909	-107746	-40556	-26639.3		-0.172909	-0.107746	-0.040556	-0.0266393
1.308	-170872	-110802	-46922.2	-24347.5		-0.170872	-0.110802	-0.0469222	-0.0243475
1.309	-166798	-103417	-42147.6	-25111.4		-0.166797	-0.103417	-0.0421476	-0.0251114
1.31	-170872	-110292	-39282.8	-24602.1		-0.170872	-0.110292	-0.0392828	-0.0246021
1.311	-157885	-108255	-34826.5	-24347.5		-0.157885	-0.108255	-0.0348265	-0.0243475
1.312	-162468	-100870	-47877.1	-15689.5		-0.162468	-0.10087	-0.0478771	-0.0156895
1.313	-164760	-102907	-41192.6	-21801		-0.16476	-0.102907	-0.0411926	-0.021801
1.314	-164506	-99087.7	-34189.8	-18999.9		-0.164506	-0.0990877	-0.0341898	-0.0189999
1.315	-161195	-112075	-36099.7	-27403.3		-0.161195	-0.112075	-0.0360997	-0.0274033
1.316	-157630	-96541.2	-39282.8	-15944.1		-0.15763	-0.0965412	-0.0392828	-0.0159441
1.317	-163742	-104435	-41829.3	-18999.9		-0.163742	-0.104435	-0.0418293	-0.0189999
1.318	-157885	-98069.1	-41192.6	-20273.1		-0.157885	-0.0980691	-0.0411926	-0.0202731
1.319	-160431	-94504.1	-36099.7	-13906.9		-0.160431	-0.0945041	-0.0360997	-0.0139069
1.32	-156357	-99851.7	-34826.5	-21291.7		-0.156357	-0.0998517	-0.0348265	-0.0212917
1.321	-156866	-92466.9	-34189.8	-18745.2		-0.156866	-0.0924669	-0.0341898	-0.0187452
1.322	-162723	-92721.5	-31961.7	-9068.63		-0.162723	-0.0927215	-0.0319617	-0.00906863
1.323	-154065	-91448.3	-36736.3	-14925.5		-0.154065	-0.0914483	-0.0367363	-0.0149255
1.324	-154320	-100106	-39601.1	-13906.9		-0.15432	-0.100106	-0.0396011	-0.0139069
1.325	-148972	-92466.9	-37372.9	-11615.1		-0.148972	-0.0924669	-0.0373729	-0.0116151
1.326	-153047	-85846	-31961.7	-17981.3		-0.153047	-0.085846	-0.0319617	-0.0179813
1.327	-153810	-90684.3	-37691.2	-14416.2		-0.15381	-0.0906843	-0.0376912	-0.0144162
1.328	-154065	-92212.2	-28142	-21291.7		-0.154065	-0.0922122	-0.028142	-0.0212917
1.329	-144898	-90429.7	-36736.3	-17217.4		-0.144898	-0.0904297	-0.0367363	-0.0172174
1.33	-149736	-90429.7	-28460.3	-9832.58		-0.149736	-0.0904297	-0.0284603	-0.00983258
1.331	-146680	-86864.6	-26868.7	-12633.7		-0.14668	-0.0868646	-0.0268687	-0.0126337
1.332	-149227	-86355.3	-35144.8	-6522.16		-0.149227	-0.0863553	-0.0351448	-0.00652216
1.333	-142606	-85591.4	-38964.5	-17981.3		-0.142606	-0.0855914	-0.0389645	-0.0179813
1.334	-149991	-82026.3	-31643.4	-15434.8		-0.149991	-0.0820263	-0.0316434	-0.0154348
1.335	-153301	-85591.4	-27823.6	-15180.2		-0.153301	-0.0855914	-0.0278236	-0.0151802
1.336	-141587	-81517	-28142	-16708.1		-0.141587	-0.081517	-0.028142	-0.0167081
1.337	-151264	-82026.4	-36099.7	-11869.8		-0.151264	-0.0820264	-0.0360997	-0.0118698
1.338	-150755	-82281	-29415.2	-14670.9		-0.150755	-0.082281	-0.0294152	-0.0146709
1.339	-139805	-81262.4	-32280	-9577.93		-0.139805	-0.0812624	-0.03228	-0.00957793
1.34	-144134	-86355.4	-24003.9	-13397.6		-0.144134	-0.0863554	-0.0240039	-0.0133976
1.341	-143879	-86864.6	-32280	-16962.7		-0.143879	-0.0868646	-0.03228	-0.0169627
1.342	-147444	-78970.6	-29096.9	-10087.2		-0.147444	-0.0789706	-0.0290969	-0.0100872
1.343	-146680	-81771.7	-25913.8	-15689.5		-0.14668	-0.0817717	-0.0259138	-0.0156895
1.344	-145662	-80498.4	-25913.8	-10596.5		-0.145662	-0.0804984	-0.0259138	-0.0105965
1.345	-141078	-77442.7	-28460.3	-5758.22		-0.141078	-0.0774427	-0.0284603	-0.00575822
1.346	-145662	-87119.3	-27187	-19254.5		-0.145662	-0.0871193	-0.027187	-0.0192545
1.347	-142606	-75405.5	-29733.5	-11615.1		-0.142606	-0.0754055	-0.0297335	-0.0116151
1.348	-140060	-79989.1	-30051.8	-20527.8		-0.14006	-0.0799891	-0.0300518	-0.0205278
1.349	-143879	-73623	-27187	-16708.1		-0.143879	-0.073623	-0.027187	-0.0167081
1.35	-139550	-81007.7	-31961.7	-14925.5		-0.13955	-0.0810077	-0.0319617	-0.0149255
1.351	-144898	-77952	-35463.1	-8813.99		-0.144898	-0.077952	-0.0354631	-0.00881399
1.352	-138277	-76169.4	-35144.8	-19763.8		-0.138277	-0.0761694	-0.0351448	-0.0197638
1.353	-141587	-76933.4	-23685.6	-14161.6		-0.141587	-0.0769334	-0.0236856	-0.0141616
1.354	-137513	-73877.6	-23367.3	-16708.1		-0.137513	-0.0738776	-0.0233673	-0.0167081
1.355	-138786	-77442.7	-32916.6	-13906.9		-0.138786	-0.0774427	-0.0329166	-0.0139069
1.356	-132675	-68020.7	-23367.3	-14161.6		-0.132675	-0.0680207	-0.0233673	-0.0141616
1.357	-137768	-77442.7	-32916.6	-18235.9		-0.137768	-0.0774427	-0.0329166	-0.0182359
1.358	-138277	-76678.7	-24322.2	-10851.2		-0.138277	-0.0766787	-0.0243222	-0.0108512
1.359	-138022	-75405.5	-34508.1	-13143		-0.138022	-0.0754055	-0.0345081	-0.013143
1.36	-138532	-73877.6	-19865.9	-16453.4		-0.138532	-0.0738776	-0.0198659	-0.0164534
1.361	-136749	-70821.9	-26550.4	-10596.5		-0.136749	-0.0708219	-0.0265504	-0.0105965
1.362	-139296	-71840.4	-29096.9	-13397.6		-0.139296	-0.0718404	-0.0290969	-0.0133976
1.363	-133948	-65474.3	-28142	-13652.3		-0.133948	-0.0654743	-0.028142	-0.0136523
1.364	-131147	-71331.1	-24640.6	-15434.8		-0.131147	-0.0713311	-0.0246406	-0.0154348
1.365	-131402	-64201	-18592.7	-13143		-0.131402	-0.064201	-0.0185927	-0.013143
1.366	-134457	-75405.5	-20184.2	-11869.8		-0.134457	-0.0754055	-0.0201842	-0.0118698
1.367	-121980	-65219.6	-23367.3	-13906.9		-0.12198	-0.0652196	-0.0233673	-0.0139069
1.368	-130383	-70821.8	-23367.3	-11615.1		-0.130383	-0.0708218	-0.0233673	-0.0116151
1.369	-129874	-63437.1	-23367.3	-12633.7		-0.129874	-0.0634371	-0.0233673	-0.0126337
1.37	-129110	-69039.3	-31006.7	-17726.6		-0.12911	-0.0690393	-0.0310067	-0.0177266
1.371	-132165	-63946.4	-21139.2	-10596.5		-0.132165	-0.0639464	-0.0211392	-0.0105965
1.372	-129364	-60381.3	-28142	-20273.1		-0.129364	-0.0603813	-0.028142	-0.0202731
1.373	-130638	-67002.1	-27823.6	-8559.34		-0.130638	-0.0670021	-0.0278236	-0.00855934
1.374	-123762	-56561.6	-22730.7	-13652.3		-0.123762	-0.0565616	-0.0227307	-0.0136523
1.375	-129874	-65728.9	-17001.1	-14416.2		-0.129874	-0.0657289	-0.0170011	-0.0144162
1.376	-126563	-61654.5	-27187	-10341.9		-0.126563	-0.0616545	-0.027187	-0.0103419
1.377	-124781	-65219.6	-24003.9	-13906.9		-0.124781	-0.0652196	-0.0240039	-0.0139069
1.378	-125545	-55543	-21457.5	-3975.68		-0.125545	-0.055543	-0.0214575	-0.00397568
1.379	-124017	-51214	-20502.5	-13143		-0.124017	-0.051214	-0.0205025	-0.013143
1.38	-127327	-56052.3	-17637.7	-5503.57		-0.127327	-0.0560523	-0.0176377	-0.00550357
1.381	-124526	-60636	-27187	-9577.93		-0.124526	-0.060636	-0.027187	-0.00957793
1.382	-127072	-59872	-24003.9	-12379.1		-0.127072	-0.059872	-0.0240039	-0.0123791
1.383	-126054	-56561.6	-19865.9	-8304.69		-0.126054	-0.0565616	-0.0198659	-0.00830469
1.384	-126563	-57325.5	-22412.4	-9832.57		-0.126563	-0.0573255	-0.0224124	-0.00983257
1.385	-121216	-60636	-21457.5	-6522.16		-0.121216	-0.060636	-0.0214575	-0.00652216
1.386	-127072	-49940.7	-20502.5	-10596.5		-0.127072	-0.0499407	-0.0205025	-0.0105965
1.387	-120706	-49176.8	-24322.2	-11360.5		-0.120706	-0.0491768	-0.0243222	-0.0113605
1.388	-118669	-54524.4	-17319.4	-11615.1		-0.118669	-0.0545244	-0.0173194	-0.0116151
1.389	-118160	-54269.8	-19547.6	-1429.21		-0.11816	-0.0542698	-0.0195476	-0.00142921
1.39	-120961	-51468.6	-18911	-13652.3		-0.120961	-0.0514686	-0.018911	-0.0136523
1.391	-120452	-54015.1	-14454.7	-11869.8		-0.120452	-0.0540151	-0.0144547	-0.0118698
1.392	-123507	-49940.8	-23049	-9323.28		-0.123507	-0.0499408	-0.023049	-0.00932328
1.393	-120706	-46885	-12226.5	-13652.3		-0.120706	-0.046885	-0.0122265	-0.0136523
1.394	-117396	-55288.4	-9680.02	-11615.1		-0.117396	-0.0552884	-0.00968002	-0.0116151
1.395	-116123	-47903.6	-21139.2	-16708.1		-0.116123	-0.0479036	-0.0211392	-0.0167081
1.396	-121725	-48667.5	-24640.6	-2447.8		-0.121725	-0.0486675	-0.0246406	-0.0024478
1.397	-120706	-44847.8	-16046.2	-17726.6		-0.120706	-0.0448478	-0.0160462	-0.0177266
1.398	-114849	-52487.2	-15409.6	-8559.34		-0.114849	-0.0524872	-0.0154096	-0.00855934
1.399	-113831	-52741.9	-18592.7	-8813.99		-0.113831	-0.0527419	-0.0185927	-0.00881399
1.4	-113831	-48922.2	-14454.7	-13397.6		-0.113831	-0.0489222	-0.0144547	-0.0133976
1.401	-115868	-43065.3	-13818	-10087.2		-0.115868	-0.0430653	-0.013818	-0.0100872
1.402	-118924	-51468.7	-23367.3	-15180.2		-0.118924	-0.0514687	-0.0233673	-0.0151802
1.403	-120961	-51214	-11589.9	-9832.57		-0.120961	-0.051214	-0.0115899	-0.00983257
1.404	-112048	-47394.3	-23685.6	-15434.8		-0.112048	-0.0473943	-0.0236856	-0.0154348
1.405	-119433	-48158.2	-21139.2	-14670.9		-0.119433	-0.0481582	-0.0211392	-0.0146709
1.406	-113322	-46630.3	-17001.1	-13652.3		-0.113322	-0.0466303	-0.0170011	-0.0136523
1.407	-114595	-36699.1	-6178.61	-13906.9		-0.114595	-0.0366991	-0.00617861	-0.0139069
1.408	-113322	-54015.1	-18592.7	-13143		-0.113322	-0.0540151	-0.0185927	-0.013143
1.409	-115104	-45866.4	-15091.3	-7031.45		-0.115104	-0.0458664	-0.0150913	-0.00703145
1.41	-117396	-43065.3	-25277.2	-14925.5		-0.117396	-0.0430653	-0.0252772	-0.0149255
1.411	-114085	-48158.3	-19547.6	-11615.1		-0.114085	-0.0481583	-0.0195476	-0.0116151
1.412	-108483	-39500.2	-13499.7	-11105.8		-0.108483	-0.0395002	-0.0134997	-0.0111058
1.413	-110266	-38481.6	-17319.4	-13397.6		-0.110266	-0.0384816	-0.0173194	-0.0133976
1.414	-115868	-45357.1	-12226.5	-13397.6		-0.115868	-0.0453571	-0.0122265	-0.0133976
1.415	-107974	-41028.1	-7451.85	-9577.93		-0.107974	-0.0410281	-0.00745185	-0.00957793
1.416	-117396	-37208.4	-13818	-11360.5		-0.117396	-0.0372084	-0.013818	-0.0113605
1.417	-111794	-41792	-20502.5	-7540.75		-0.111794	-0.041792	-0.0205025	-0.00754075
1.418	-115104	-38736.3	-11589.9	-10851.2		-0.115104	-0.0387363	-0.0115899	-0.0108512
1.419	-109502	-42301.3	-16364.5	-9577.93		-0.109502	-0.0423013	-0.0163645	-0.00957793
1.42	-114595	-42556	-13181.4	-13652.3		-0.114595	-0.042556	-0.0131814	-0.0136523
1.421	-114595	-39245.6	-13499.7	-13397.6		-0.114595	-0.0392456	-0.0134997	-0.0133976
1.422	-111284	-44083.9	-21139.2	-11105.8		-0.111284	-0.0440839	-0.0211392	-0.0111058
1.423	-115359	-39245.6	-13818	-9068.63		-0.115359	-0.0392456	-0.013818	-0.00906863
1.424	-103645	-40773.4	-15091.3	-14416.2		-0.103645	-0.0407734	-0.0150913	-0.0144162
1.425	-108738	-32879.4	-15091.3	-10851.2		-0.108738	-0.0328794	-0.0150913	-0.0108512
1.426	-102881	-30587.6	-9680.02	-7031.46		-0.102881	-0.0305876	-0.00968002	-0.00703146
1.427	-106446	-35171.2	-8725.09	-8050.05		-0.106446	-0.0351712	-0.00872509	-0.00805005
1.428	-109502	-38990.9	-12544.8	-13143		-0.109502	-0.0389909	-0.0125448	-0.013143
1.429	-109502	-34152.6	-7133.54	-13652.3		-0.109502	-0.0341526	-0.00713354	-0.0136523
1.43	-117905	-37972.3	-10953.3	-8813.99		-0.117905	-0.0379723	-0.0109533	-0.00881399
1.431	-113322	-34407.3	-12863.1	-11105.8		-0.113322	-0.0344073	-0.0128631	-0.0111058
1.432	-104154	-39754.9	-22094.1	-9832.58		-0.104154	-0.0397549	-0.0220941	-0.00983258
1.433	-96769.5	-37463	-13499.7	-14161.6		-0.0967695	-0.037463	-0.0134997	-0.0141616
1.434	-112558	-36699.1	-7451.85	-16708.1		-0.112558	-0.0366991	-0.00745185	-0.0167081
1.435	-110520	-37463.1	-11908.2	-9323.28		-0.11052	-0.0374631	-0.0119082	-0.00932328
1.436	-104918	-33134.1	-15727.9	-7286.1		-0.104918	-0.0331341	-0.0157279	-0.0072861
1.437	-110520	-36444.5	-8088.47	-13397.6		-0.11052	-0.0364445	-0.00808847	-0.0133976
1.438	-111539	-39754.9	-8725.09	-12888.3		-0.111539	-0.0397549	-0.00872509	-0.0128883
1.439	-108738	-37208.4	-17956.1	-12379		-0.108738	-0.0372084	-0.0179561	-0.012379
1.44	-106955	-30332.9	-17001.1	-13397.6		-0.106955	-0.0303329	-0.0170011	-0.0133976
1.441	-109247	-26767.9	-10953.3	-15434.8		-0.109247	-0.0267679	-0.0109533	-0.0154348
1.442	-110520	-35171.2	-13818	-9068.64		-0.11052	-0.0351712	-0.013818	-0.00906864
1.443	-107210	-35171.2	-12226.5	-11105.8		-0.10721	-0.0351712	-0.0122265	-0.0111058
1.444	-101098	-34661.9	-17001.1	-13397.6		-0.101098	-0.0346619	-0.0170011	-0.0133976
1.445	-103900	-26513.2	-7133.54	-9832.58		-0.1039	-0.0265132	-0.00713354	-0.00983258
1.446	-102372	-30078.3	-7133.54	-8050.05		-0.102372	-0.0300783	-0.00713354	-0.00805005
1.447	-107465	-28805	-13818	-16453.4		-0.107465	-0.028805	-0.013818	-0.0164534
1.448	-108993	-30587.5	-9361.71	-15944.1		-0.108993	-0.0305875	-0.00936171	-0.0159441
1.449	-101862	-34407.3	-9680.02	-13906.9		-0.101862	-0.0344073	-0.00968002	-0.0139069
1.45	-107465	-28805	-9043.4	-15434.8		-0.107465	-0.028805	-0.0090434	-0.0154348
1.451	-103645	-32624.7	-19865.9	-14161.6		-0.103645	-0.0326247	-0.0198659	-0.0141616
1.452	-114849	-36444.4	-5223.68	-15434.8		-0.114849	-0.0364444	-0.00522368	-0.0154348
1.453	-94732.3	-29823.6	-7133.54	-18490.6		-0.0947323	-0.0298236	-0.00713354	-0.0184906
1.454	-102372	-32879.4	-20184.2	-18999.9		-0.102372	-0.0328794	-0.0201842	-0.0189999
1.455	-101098	-34661.9	-16046.2	-13397.6		-0.101098	-0.0346619	-0.0160462	-0.0133976
1.456	-106701	-35171.2	-2040.59	-16962.7		-0.106701	-0.0351712	-0.00204059	-0.0169627
1.457	-96769.4	-24221.4	-9043.4	-21037.1		-0.0967694	-0.0242214	-0.0090434	-0.0210371
1.458	-100080	-23712.1	-6496.92	-5758.22		-0.10008	-0.0237121	-0.00649692	-0.00575822
1.459	-93713.7	-23966.7	-1403.97	-8559.34		-0.0937137	-0.0239667	-0.00140398	-0.00855934
1.46	-99825.2	-24476	-11271.6	-12379.1		-0.0998252	-0.024476	-0.0112716	-0.0123791
1.461	-98552	-29569	-9998.33	-13143		-0.098552	-0.029569	-0.00999833	-0.013143
1.462	-96769.4	-30078.2	-13181.4	-12633.7		-0.0967694	-0.0300782	-0.0131814	-0.0126337
1.463	-91931.2	-25494.6	-11908.2	-14161.6		-0.0919312	-0.0254946	-0.0119082	-0.0141616
1.464	-90912.6	-25749.2	-4268.76	-15944.1		-0.0909126	-0.0257492	-0.00426876	-0.0159441
1.465	-101098	-20910.9	-15091.3	-11869.8		-0.101098	-0.0209109	-0.0150913	-0.0118698
1.466	-92440.4	-23202.8	-4268.76	-10341.9		-0.0924404	-0.0232028	-0.00426876	-0.0103419
1.467	-97278.7	-19892.4	-2040.59	-4739.63		-0.0972787	-0.0198924	-0.00204059	-0.00473963
1.468	-88366.1	-18873.7	-11271.6	-12124.4		-0.0883661	-0.0188737	-0.0112716	-0.0121244
1.469	-88366.1	-20911	-15409.6	-12633.7		-0.0883661	-0.020911	-0.0154096	-0.0126337
1.47	-87602.1	-21420.3	-2040.59	-12379		-0.0876021	-0.0214203	-0.00204059	-0.012379
1.471	-85819.6	-18873.8	-8725.09	-15944.1		-0.0858196	-0.0188738	-0.00872509	-0.0159441
1.472	-87347.5	-23966.7	-6815.23	-8304.69		-0.0873475	-0.0239667	-0.00681523	-0.00830469
1.473	-90657.9	-20401.6	-10316.6	-10596.5		-0.0906579	-0.0204016	-0.0103166	-0.0105965
1.474	-96514.8	-17855.2	-7770.16	-8304.69		-0.0965148	-0.0178552	-0.00777016	-0.00830469
1.475	-85819.6	-17600.5	1779.12	-7795.4		-0.0858196	-0.0176005	0.00177912	-0.0077954
1.476	-85310.3	-19128.4	824.192	-9323.28		-0.0853103	-0.0191284	0.000824192	-0.00932328
1.477	-88111.4	-17600.5	-9998.32	-1429.21		-0.0881114	-0.0176005	-0.00999832	-0.00142921
1.478	-92440.4	-17345.9	2734.05	-10596.5		-0.0924404	-0.0173459	0.00273405	-0.0105965
1.479	-87347.5	-18109.8	-7133.54	-12124.4		-0.0873475	-0.0181098	-0.00713354	-0.0121244
1.48	-88620.7	-21420.2	-5542	-2193.15		-0.0886207	-0.0214202	-0.005542	-0.00219315
1.481	-92949.7	-21929.6	-9680.02	-7286.1		-0.0929497	-0.0219296	-0.00968002	-0.0072861
1.482	-84037.1	-9706.46	-5541.99	-6522.16		-0.0840371	-0.00970646	-0.00554199	-0.00652216
1.483	-90912.5	-13271.5	-2040.59	-4230.33		-0.0909125	-0.0132715	-0.00204059	-0.00423033
1.484	-85819.6	-19637.7	-3632.14	-5758.21		-0.0858196	-0.0196377	-0.00363214	-0.00575821
1.485	-89894	-16327.3	-6815.23	-6522.16		-0.089894	-0.0163273	-0.00681523	-0.00652216
1.486	-92185.8	-17855.2	-10316.6	-2193.15		-0.0921858	-0.0178552	-0.0103166	-0.00219315
1.487	-91167.2	-10725.1	-2358.9	-5758.22		-0.0911672	-0.0107251	-0.0023589	-0.00575822
1.488	-87347.5	-11743.7	-4268.76	-7540.75		-0.0873475	-0.0117437	-0.00426876	-0.00754075
1.489	-89639.3	-9197.19	-2358.9	-5758.22		-0.0896393	-0.00919719	-0.0023589	-0.00575822
1.49	-94223	-14035.5	-1722.28	-13652.3		-0.094223	-0.0140355	-0.00172228	-0.0136523
1.491	-85565	-11489	-449.046	-2957.09		-0.085565	-0.011489	-0.000449046	-0.00295709
1.492	-91167.2	-23966.7	-5542	-8559.34		-0.0911672	-0.0239667	-0.005542	-0.00855934
1.493	-89894	-15054.1	-2677.21	-5503.57		-0.089894	-0.0150541	-0.00267721	-0.00550357
1.494	-93713.7	-11998.3	-7770.16	-14670.9		-0.0937137	-0.0119983	-0.00777016	-0.0146709
1.495	-89894	-13526.2	1460.81	-11105.8		-0.089894	-0.0135262	0.00146081	-0.0111058
1.496	-83527.8	-10470.4	-2358.9	2899.8		-0.0835278	-0.0104704	-0.0023589	0.0028998
1.497	-94732.3	-17091.2	-2995.52	-9832.58		-0.0947323	-0.0170912	-0.00299552	-0.00983258
1.498	-96005.5	-15563.4	-2677.21	-8813.98		-0.0960055	-0.0155634	-0.00267721	-0.00881398
1.499	-102117	-11998.3	-3313.83	-12379.1		-0.102117	-0.0119983	-0.00331383	-0.0123791
1.5	-95496.2	-22438.8	-5860.3	-8304.69		-0.0954962	-0.0224388	-0.0058603	-0.00830469
1.501	-89639.3	-14544.8	-4587.07	-9323.28		-0.0896393	-0.0145448	-0.00458707	-0.00932328
1.502	-96005.5	-17600.5	-2677.21	-8304.69		-0.0960055	-0.0176005	-0.00267721	-0.00830469
1.503	-95496.2	-18619.1	-10953.3	-3975.68		-0.0954962	-0.0186191	-0.0109533	-0.00397568
1.504	-94732.3	-12507.6	824.19	-17981.3		-0.0947323	-0.0125076	0.00082419	-0.0179813
1.505	-95241.6	-23712.1	-7770.16	-11105.8		-0.0952416	-0.0237121	-0.00777016	-0.0111058
1.506	-94477.6	-11743.6	-9361.71	-5503.57		-0.0944776	-0.0117436	-0.00936171	-0.00550357
1.507	-92440.4	-12252.9	-6815.23	-9068.64		-0.0924404	-0.0122529	-0.00681523	-0.00906864
1.508	-98042.7	-19637.7	-6178.61	-18999.9		-0.0980427	-0.0196377	-0.00617861	-0.0189999
1.509	-101353	-13016.9	-7133.54	-15689.5		-0.101353	-0.0130169	-0.00713354	-0.0156895
1.51	-89130	-17345.9	-13181.4	-19509.2		-0.08913	-0.0173459	-0.0131814	-0.0195092
1.511	-96769.4	-20911	-3313.83	-7031.45		-0.0967694	-0.020911	-0.00331383	-0.00703145
1.512	-98552	-17091.2	-10634.9	-12633.7		-0.098552	-0.0170912	-0.0106349	-0.0126337
1.513	-101098	-16836.6	-2677.21	-12124.4		-0.101098	-0.0168366	-0.00267721	-0.0121244
1.514	-89639.3	-15818	-9361.71	-18235.9		-0.0896393	-0.015818	-0.00936171	-0.0182359
1.515	-98552	-19128.4	-9998.33	-17217.4		-0.098552	-0.0191284	-0.00999833	-0.0172174
1.516	-92949.7	-14290.1	-11589.9	-14925.5		-0.0929497	-0.0142901	-0.0115899	-0.0149255
1.517	-96514.8	-16836.6	-10316.6	-11105.8		-0.0965148	-0.0168366	-0.0103166	-0.0111058
1.518	-99825.2	-21420.2	-8725.09	-7795.4		-0.0998252	-0.0214202	-0.00872509	-0.0077954
1.519	-96260.2	-14799.4	-13499.7	-12888.3		-0.0962602	-0.0147994	-0.0134997	-0.0128883
1.52	-90403.3	-21420.3	-7451.85	-20018.5		-0.0904033	-0.0214203	-0.00745185	-0.0200185
1.521	-89639.3	-15563.4	-11589.9	-19254.5		-0.0896393	-0.0155634	-0.0115899	-0.0192545
1.522	-94732.3	-11743.6	-2995.52	-12124.4		-0.0947323	-0.0117436	-0.00299552	-0.0121244
1.523	-93459	-14799.4	-11271.6	-14670.9		-0.093459	-0.0147994	-0.0112716	-0.0146709
1.524	-93968.3	-17345.9	-4905.38	-13397.6		-0.0939683	-0.0173459	-0.00490538	-0.0133976
1.525	-93204.4	-11489	-15091.3	-18745.2		-0.0932044	-0.011489	-0.0150913	-0.0187452
1.526	-90912.5	-15054.1	-6815.23	-18235.9		-0.0909125	-0.0150541	-0.00681523	-0.0182359
1.527	-92949.7	-18619.1	-7451.85	-12633.7		-0.0929497	-0.0186191	-0.00745185	-0.0126337
1.528	-93459	-11234.4	-3950.45	-15180.2		-0.093459	-0.0112344	-0.00395045	-0.0151802
1.529	-97024.1	-14290.1	-8088.47	-23838.2		-0.0970241	-0.0142901	-0.00808847	-0.0238382
1.53	-98806.6	-24730.7	-11271.6	-15180.2		-0.0988066	-0.0247307	-0.0112716	-0.0151802
1.531	-94732.3	-14799.4	-13818	-15689.5		-0.0947323	-0.0147994	-0.013818	-0.0156895
1.532	-88875.4	-21420.2	-9043.4	-15944.1		-0.0888754	-0.0214202	-0.0090434	-0.0159441
1.533	-101098	-11489	-19865.9	-18490.6		-0.101098	-0.011489	-0.0198659	-0.0184906
1.534	-102881	-16836.6	-11908.2	-18999.9		-0.102881	-0.0168366	-0.0119082	-0.0189999
1.535	-102117	-16072.7	-13818	-18490.6		-0.102117	-0.0160727	-0.013818	-0.0184906
1.536	-94732.3	-21674.9	-19547.6	-14670.9		-0.0947323	-0.0216749	-0.0195476	-0.0146709
1.537	-96005.5	-18619.1	-8725.09	-25620.7		-0.0960055	-0.0186191	-0.00872509	-0.0256207
1.538	-107974	-16327.3	-19229.3	-17217.4		-0.107974	-0.0163273	-0.0192293	-0.0172174
1.539	-103390	-16072.7	-14773	-11869.8		-0.10339	-0.0160727	-0.014773	-0.0118698
1.54	-104664	-17600.5	-16682.8	-22564.9		-0.104664	-0.0176005	-0.0166828	-0.0225649
1.541	-100844	-21165.6	-6178.61	-24092.8		-0.100844	-0.0211656	-0.00617861	-0.0240928
1.542	-106446	-23457.4	-14773	-20018.5		-0.106446	-0.0234574	-0.014773	-0.0200185
1.543	-101353	-17855.2	-13499.7	-29440.4		-0.101353	-0.0178552	-0.0134997	-0.0294404
1.544	-105427	-22438.8	-21139.2	-26894		-0.105427	-0.0224388	-0.0211392	-0.026894
1.545	-109502	-23712.1	-22730.7	-20273.1		-0.109502	-0.0237121	-0.0227307	-0.0202731
1.546	-111284	-25240	-16364.5	-20527.8		-0.111284	-0.02524	-0.0163645	-0.0205278
1.547	-113831	-21420.3	-23367.3	-25111.4		-0.113831	-0.0214203	-0.0233673	-0.0251114
1.548	-108483	-20911	-21775.8	-33514.8		-0.108483	-0.020911	-0.0217758	-0.0335148
1.549	-117396	-28295.7	-12226.5	-31477.6		-0.117396	-0.0282957	-0.0122265	-0.0314776
1.55	-117905	-26003.9	-21775.8	-28421.8		-0.117905	-0.0260039	-0.0217758	-0.0284218
1.551	-111030	-19637.7	-27505.3	-27657.9		-0.11103	-0.0196377	-0.0275053	-0.0276579
1.552	-125290	-26513.2	-20502.5	-31223		-0.12529	-0.0265132	-0.0205025	-0.031223
1.553	-118414	-27277.2	-22412.4	-24092.8		-0.118414	-0.0272772	-0.0224124	-0.0240928
1.554	-120961	-29059.7	-17319.4	-38353.1		-0.120961	-0.0290597	-0.0173194	-0.0383531
1.555	-124271	-24221.4	-28460.3	-39371.7		-0.124271	-0.0242214	-0.0284603	-0.0393717
1.556	-117141	-24985.3	-27823.6	-32241.6		-0.117141	-0.0249853	-0.0278236	-0.0322416
1.557	-114849	-23202.8	-25595.5	-40135.6		-0.114849	-0.0232028	-0.0255955	-0.0401356
1.558	-105427	-19637.7	-27505.3	-36570.6		-0.105427	-0.0196377	-0.0275053	-0.0365706
1.559	-120706	-17600.6	-30370.1	-42172.8		-0.120706	-0.0176006	-0.0303701	-0.0421728
1.56	-109502	-28041.1	-27187	-40899.6		-0.109502	-0.0280411	-0.027187	-0.0408996
1.561	-107719	-27277.1	-29415.2	-39626.3		-0.107719	-0.0272771	-0.0294152	-0.0396263
1.562	-107210	-20911	-29096.9	-39117		-0.10721	-0.020911	-0.0290969	-0.039117
1.563	-105682	-26258.6	-24322.2	-39117		-0.105682	-0.0262586	-0.0243222	-0.039117
1.564	-102626	-23966.7	-28778.6	-40644.9		-0.102626	-0.0239667	-0.0287786	-0.0406449
1.565	-106446	-27277.1	-24003.9	-35297.3		-0.106446	-0.0272771	-0.0240039	-0.0352973
1.566	-100844	-13780.8	-25913.8	-38862.4		-0.100844	-0.0137808	-0.0259138	-0.0388624
1.567	-100844	-20147	-24003.9	-44973.9		-0.100844	-0.020147	-0.0240039	-0.0449739
1.568	-98806.6	-14290.1	-23049	-39371.7		-0.0988066	-0.0142901	-0.023049	-0.0393717
1.569	-95241.6	-21165.6	-29733.5	-41663.5		-0.0952416	-0.0211656	-0.0297335	-0.0416635
1.57	-96769.5	-14290.1	-25277.2	-42427.5		-0.0967695	-0.0142901	-0.0252772	-0.0424275
1.571	-100080	-20401.7	-22730.7	-37843.8		-0.10008	-0.0204017	-0.0227307	-0.0378438
1.572	-91167.2	-13780.8	-25595.5	-40390.3		-0.0911672	-0.0137808	-0.0255955	-0.0403903
1.573	-97533.4	-16072.7	-23049	-36061.3		-0.0975334	-0.0160727	-0.023049	-0.0360613
1.574	-93713.7	-22693.5	-21775.8	-35552		-0.0937137	-0.0226935	-0.0217758	-0.035552
1.575	-92185.8	-15563.3	-27505.3	-34533.4		-0.0921858	-0.0155633	-0.0275053	-0.0345334
1.576	-101608	-6650.71	-16682.8	-34024.1		-0.101608	-0.00665071	-0.0166828	-0.0340241
1.577	-91931.1	-12252.9	-16364.5	-41663.5		-0.0919311	-0.0122529	-0.0163645	-0.0416635
1.578	-91931.2	-10215.7	-27505.3	-38862.4		-0.0919312	-0.0102157	-0.0275053	-0.0388624
1.579	-96514.8	-17600.5	-23049	-38098.4		-0.0965148	-0.0176005	-0.023049	-0.0380984
1.58	-87092.8	-19383.1	-22412.4	-36315.9		-0.0870928	-0.0193831	-0.0224124	-0.0363159
1.581	-91676.5	-14799.4	-21457.5	-35806.6		-0.0916765	-0.0147994	-0.0214575	-0.0358066
1.582	-89384.7	-9706.46	-21775.8	-39371.7		-0.0893847	-0.00970646	-0.0217758	-0.0393717
1.583	-98806.6	-5122.82	-19229.3	-37589.1		-0.0988066	-0.00512282	-0.0192293	-0.0375891
1.584	-87092.8	-13780.8	-16046.2	-32750.8		-0.0870928	-0.0137808	-0.0160462	-0.0327508
1.585	-90657.9	-12762.2	-18274.4	-33769.4		-0.0906579	-0.0127622	-0.0182744	-0.0337694
1.586	-88111.4	-4868.16	-18911	-29949.7		-0.0881114	-0.00486816	-0.018911	-0.0299497
[truncated: 1,413 more rows]
