# Supplementary material for: Structure, mechanism and lipid-mediated remodeling of the mammalian Na+/H+ exchanger NHA2
Source: Nat Struct Mol Biol. 2022 Feb 16;29(2):108–20. doi: 10.1038/s41594-022-00738-2 (PMC8850199; doi:10.1038/s41594-022-00738-2)
Supplement: Source Data Extended Data Fig. 1 — Statistical Source data [file 41594_2022_738_MOESM13_ESM.xlsx]

## Sheet: a
Extended Data Figure 1
Functional complementation
a
	OD600												Average	s.d.	Average	s.d
	LiCl (mM)		biNHA2ΔN					D277C-D278C					biNHA2ΔN		D277C-D278C
		100	0.2177	0.2056	0.2014	0.2094	0.2001	0.1773	0.19	0.1916	0.2128	0.1918	0.20684	0.00317058	0.1927	0.00570298
		50	0.3761	0.3826	0.4086	0.3932	0.3911	0.2264	0.2135	0.2298	0.2515	0.2559	0.39032	0.0054994	0.23542	0.00797317
		25	0.7801	0.7895	0.8104	0.8093	0.8464	0.2774	0.263	0.2606	0.2719	0.2881	0.80714	0.0113995	0.2722	0.0049957
		10	0.9446	0.9522	0.9568	0.9673	0.9614	0.3589	0.3703	0.3453	0.328	0.334	0.95646	0.00387835	0.3473	0.00780045
		0	1.1023	1.0923	1.0977	1.0797	1.0822	1.1562	1.1522	1.1093	1.1152	1.1049	1.09084	0.00435472	1.12756	0.011016
	NaCl (mM)									Average	s.d	Average	s.d
			biNHA2ΔN				D277C-D278C			biNHA2ΔN		D277C-D278C
		400	1.1978	1.0297	1.1926	1.1027	0.142	0.1437	0.1508	1.1307	0.0401238	0.1455	0.00269506
		300	1.3012	1.3034	1.3098	1.2954	0.3537	0.4456	0.4572	1.30245	0.00297475	0.418833	0.0327384
		200	1.38	1.3956	1.3842	1.3791	1.3253	1.3411	1.3395	1.38472	0.00379152	1.3353	0.00502129
		100	1.4295	1.4421	1.4319	1.4307	1.4123	1.4231	1.4034	1.43355	0.0028918	1.41293	0.00569571
		0	1.4358	1.4409	1.4411	1.4327	1.4169	1.4146	1.419	1.43763	0.00204914	1.41683	0.00127061

## Sheet: b-c
Extended Data Figure 1
Functional complementation
b-c
	OD600
		Non-induced		0 mM LiCl		10 mM LiCl		25 mM LiCl				Non-induced		0 mM NaCl		300 mM NaCl		400 mM NaCl
		biNHA2ΔN	D277C-D278C	biNHA2ΔN	D277C-D278C	biNHA2ΔN	D277C-D278C	biNHA2ΔN	D277C-D278C			biNHA2ΔN	D277C-D278C	biNHA2ΔN	D277C-D278C	biNHA2ΔN	D277C-D278C	biNHA2ΔN	D277C-D278C
		0.3353	0.2734	1.1023	1.1562	0.9446	0.3589	0.7801	0.2774			0.6542	0.6348	1.4358	1.4169	1.3012	0.3537	1.1978	0.142
		0.3495	0.3279	1.0923	1.1522	0.9522	0.3703	0.7895	0.263			0.6361	0.6371	1.4409	1.4146	1.3034	0.4456	1.0297	0.1437
		0.3105	0.3016	1.0977	1.1093	0.9568	0.3453	0.8104	0.2606			0.634	0.6061	1.4411	1.419	1.3098	0.4572	1.1926	0.1508
		0.2928	0.3128	1.0797	1.1152	0.9673	0.328	0.8093	0.2719			0.6279	0.6237	1.4117	1.3833	1.2756	0.3239	1.1479	0.1361
		0.2863	0.3051	1.0822	1.1049	0.9614	0.334	0.8464	0.2881			0.6257	0.6548	1.4017	1.3959	1.2786	0.4821	1.2394	0.1565
	Average :	0.31488	0.30416	1.09084	1.12756	0.95646	0.3473	0.80714	0.2722		Average :	0.63558	0.6313	1.42624	1.40594	1.29372	0.4125	1.16148	0.14582
	s.d. :	0.0121224	0.00892147	0.00435472	0.011016	0.00387835	0.00780045	0.0113995	0.0049957		s.d. :	0.00503025	0.00803411	0.00818765	0.00699661	0.00694683	0.0310204	0.0359927	0.00355266
	OD600
		0 mM LiCl							100 mM LiCl
		biNHA2∆N	D277C-D278C	E214R	R431E	E214R-R431E	T461A	T461E	biNHA2∆N	D277C-D278C	E214R	R431E	E214R-R431E	T461A	T461E
		1.1023	1.1562	1.0957	1.0911	1.116	1.1251	1.0831	0.2177	0.1773	0.1965	0.1894	0.1557	0.2152	0.1845
		1.0923	1.1522	1.1019	1.0795	1.1149	1.1157	1.0841	0.2056	0.19	0.1894	0.184	0.1589	0.2598	0.1853
		1.0977	1.1093	1.0969	1.0776	1.1046	1.1191	1.1005	0.2014	0.1916	0.1887	0.1995	0.1789	0.2414	0.1796
		1.0797	1.1152	1.0964	1.083	1.0969	1.1171	1.1089	0.2094	0.2128	0.2035	0.1861	0.1956	0.2343	0.1786
		1.0822	1.1049						0.2001	0.1918
	Average :	1.09084	1.12756	1.09773	1.0828	1.1081	1.11925	1.09415	0.20684	0.1927	0.194525	0.18975	0.172275	0.237675	0.182
	s.d. :	0.00435472	0.011016	0.00141326	0.00298412	0.00453082	0.00207103	0.00633107	0.00317058	0.0127523	0.00347188	0.00343475	0.00931651	0.00921913	0.0016946
	OD600
		10 mM LiCl							25 mM LiCl
		biNHA2∆N	D277C-D278C	E214R	R431E	E214R-R431E	T461A	T461E	biNHA2∆N	D277C-D278C	E214R	R431E	E214R-R431E	T461A	T461E
		0.9446	0.3589	0.2947	0.4359	0.9218	0.9829	0.3477	0.7801	0.2774	0.2659	0.2646	0.6538	0.8775	0.2743
		0.9522	0.3703	0.3012	0.4511	0.9218	1.0013	0.3431	0.7895	0.263	0.2696	0.2836	0.6777	0.893	0.2787
		0.9568	0.3453	0.3015	0.4776	0.9441	0.9759	0.3296	0.8104	0.2606	0.2651	0.2622	0.7066	0.8684	0.2705
		0.9673	0.328	0.3168	0.477	0.9217	0.9831	0.3423	0.8093	0.2719	0.269	0.2913	0.716	0.8937	0.2866
		0.9614	0.334						0.8464	0.2881
	Average :	0.95646	0.3473	0.30355	0.4604	0.92735	0.9858	0.340675	0.80714	0.2722	0.2674	0.275425	0.688525	0.88315	0.277525
	s.d. :	0.00387835	0.00780045	0.00468695	0.0102394	0.00558338	0.00543108	0.00387865	0.0113995	0.0111707	0.0011158	0.00713517	0.0141556	0.00617664	0.00345793
	Normalised lithium sensitivity (%)
		10 mM LiCl							25 mM LiCl
		biNHA2∆N	D277C-D278C	E214R	R431E	E214R-R431E	T461A	T461E	biNHA2∆N	D277C-D278C	E214R	R431E	E214R-R431E	T461A	T461E
		83.457	17.7781	11.0911	27.5628	80.0924	84.5334	18.1659	64.8484	9.06018	7.90246	8.38139	51.4546	72.5775	10.1189
		84.3167	18.9975	11.8108	29.2649	80.0924	86.6205	17.6616	65.9118	7.51984	8.31211	10.5089	54.0085	74.3357	10.6013
		84.8371	16.3233	11.844	32.2322	82.4754	83.7393	16.1815	68.276	7.26312	7.81388	8.11265	57.0967	71.5452	9.70235
		86.0249	14.4728	13.538	32.1651	80.0817	84.5561	17.5739	68.1516	8.47186	8.24568	11.3711	58.1011	74.4151	11.4674
		85.3575	15.1146						72.3484	10.2047
	Average :	84.7986	16.5372	12.071	30.3063	80.6855	84.8623	17.3957	67.9072	8.50395	8.06853	9.59353	55.1652	73.2184	10.4725
	s.d. :	0.438727	0.834398	0.518927	1.14656	0.596627	0.616066	0.425221	1.28954	1.19491	0.123538	0.798966	1.51264	0.700636	0.379097
	OD600
		0 mM LiCl								100 mM LiCl
		biNHA2∆N	D277C-D278C	ΔTM-1	D330A-Q331A	W456A	W456F	biNHA2 WT	hsNHA2∆N	biNHA2∆N	D277C-D278C	ΔTM-1	D330A-Q331A	W456A	W456F	biNHA2 WT	hsNHA2∆N
		1.4289	1.4188	1.3901	1.3896	1.4323	1.4474	1.4401	1.4451	0.3141	0.3307	0.3022	0.301	0.2911	0.3045	0.338	0.3026
		1.4049	1.4094	1.389	1.3961	1.435	1.4398	1.4382	1.4417	0.3363	0.3378	0.3373	0.3386	0.3089	0.3129	0.3478	0.3084
		1.4214	1.4235	1.3766	1.386	1.4178	1.4298	1.4301	1.4275	0.3346	0.314	0.3352	0.3414	0.3116	0.3216	0.3449	0.315
		1.4107	1.3778	1.3684	1.3804	1.4164	1.4139	1.4296	1.4136	0.3301	0.3149	0.3559	0.3485	0.3092	0.3317	0.3584	0.3164
		1.4005	1.4045							0.3912	0.3506
		1.4137	1.4112							0.4312	0.3489
	Average :	1.41024	1.40528	1.378	1.3875	1.42307	1.42783	1.43263	1.4276	0.36468	0.33324	0.3428	0.342833	0.3099	0.322067	0.347275	0.3106
	s.d. :	0.00329211	0.00689126	0.00518556	0.00397838	0.00517912	0.00653076	0.00241368	0.00702513	0.0182964	0.00728564	0.00569671	0.00255163	0.000739932	0.00470434	0.00355328	0.0021362
	OD600
		10 mM LiCl								25 mM LiCl
		biNHA2∆N	D277C-D278C	ΔTM-1	D330A-Q331A	W456A	W456F	biNHA2 WT	hsNHA2∆N	biNHA2∆N	D277C-D278C	ΔTM-1	D330A-Q331A	W456A	W456F	biNHA2 WT	hsNHA2∆N
		1.3136	0.5311	0.4336	0.8513	0.8378	0.9795	1.0199	1.1601	1.2152	0.4668	0.3797	0.4709	0.4466	0.4908	0.6437	0.8114
		1.3131	0.5142	0.4831	0.8869	0.8811	1.0112	1.0481	1.1804	1.2052	0.4402	0.4055	0.5235	0.4574	0.5071	0.6602	0.8508
		1.3058	0.4596	0.4534	0.8868	0.8849	1.008	1.0433	1.171	1.1857	0.4103	0.3854	0.5148	0.4576	0.5125	0.664	0.8632
		1.3248	0.461	0.4927	0.8919	0.9098	1.0023	1.0606	1.1846	1.1946	0.4162	0.4144	0.5358	0.4669	0.5123	0.675	0.8716
		1.3043	0.4838							1.2039	0.4354
		1.2991	0.4803							1.2046	0.4283
	Average :	1.30942	0.47978	0.4764	0.888533	0.891933	1.00717	1.05067	1.17867	1.1988	0.42608	0.401767	0.5247	0.460633	0.510633	0.660725	0.84925
	s.d.	0.00406155	0.00903947	0.0102444	0.00145802	0.0077946	0.00225407	0.00446552	0.00348186	0.00347527	0.00515505	0.00742804	0.00527565	0.00271401	0.0015308	0.00384318	0.00523195
	Normalised lithium sensitivity (%)
		10 mM LiCl								25 mM LiCl
		biNHA2∆N	D277C-D278C	ΔTM-1	D330A-Q331A	W456A	W456F	biNHA2 WT	hsNHA2∆N	biNHA2∆N	D277C-D278C	ΔTM-1	D330A-Q331A	W456A	W456F	biNHA2 WT	hsNHA2∆N
		90.7571	18.4564	8.77125	48.6726	47.4233	59.455	61.9726	76.0519	81.3459	12.4585	3.56453	12.2591	12.2803	15.2594	27.3113	44.8344
		90.7093	16.88	13.5529	52.0804	51.3131	62.3218	64.5708	77.8693	80.3895	9.97724	6.0568	17.2942	13.2505	16.7335	28.8315	48.3617
		90.0111	11.7869	10.6839	52.0708	51.6544	62.0324	64.1286	77.0278	78.5244	7.18816	4.11515	16.4614	13.2685	17.2218	29.1816	49.4718
		91.8283	11.9175	14.4803	52.559	53.8913	61.5169	65.7225	78.2453	79.3756	7.73852	6.91654	18.4716	14.1039	17.2038	30.1951	50.2238
		89.8676	14.0443							80.2651	9.5295
		89.3703	13.7178							80.3321	8.86721
	Average :	90.3573	13.6693	12.9057	52.2368	52.2863	61.957	64.8073	77.7141	79.7773	8.66012	5.69616	17.4091	13.5409	17.053	28.8799	48.2229
	s.d. :	0.388457	0.843203	0.989605	0.139568	0.700219	0.203847	0.411432	0.311715	0.332384	0.480863	0.717547	0.505008	0.24381	0.138437	0.354093	0.468393
	OD600
		0 mM LiCl									100 mM LiCl
		biNHA2∆N	D277C-D278C	K459A	K459R	E214A	R431A	H169A	R176A	S245D	biNHA2∆N	D277C-D278C	K459A	K459R	E214A	R431A	H169A	R176A	S245D
		1.4594	1.4414	1.4402	1.429	1.4226	1.4257	1.4408	1.4463	1.4206	0.3299	0.3182	0.3009	0.289	0.2789	0.3166	0.3138	0.3197	0.2558
		1.4427	1.4259	1.4184	1.4259	1.4235	1.4216	1.4268	1.4205	1.4078	0.3473	0.3391	0.3094	0.2879	0.3073	0.3268	0.3208	0.3177	0.2745
		1.4241	1.4132	1.4268	1.4287	1.4178	1.4228	1.4267	1.3969	1.3974	0.3606	0.3139	0.3055	0.2991	0.2904	0.3327	0.3023	0.3246	0.2783
		1.4247	1.4036	1.4167	1.4202	1.4103	1.4157	1.4002	1.4318	1.3898	0.3505	0.3278	0.3146	0.2955	0.3006	0.3084	0.3276	0.3274	0.3131
		1.4367	1.4235								0.3597	0.321
		1.43	1.4253								0.3695	0.3311
	Average :	1.43164	1.4183	1.42063	1.42493	1.4172	1.42003	1.4179	1.4164	1.39833	0.35752	0.32658	0.309833	0.294167	0.299433	0.321125	0.316125	0.32235	0.280425
	s.d. :	0.00326364	0.00395759	0.00270386	0.00216583	0.00331021	0.00190022	0.00766437	0.00890379	0.00368902	0.00360259	0.00481267	0.00228272	0.0028589	0.00425509	0.00633726	0.00654656	0.00249616	0.0106369
	OD600
		10 mM LiCl									25 mM LiCl
		biNHA2∆N	D277C-D278C	K459A	K459R	E214A	R431A	H169A	R176A	S245D	biNHA2∆N	D277C-D278C	K459A	K459R	E214A	R431A	H169A	R176A	S245D
		1.3341	0.4225	0.6064	0.8419	0.5324	0.6872	1.2952	0.648	0.4111	1.2302	0.3801	0.4346	0.4243	0.3989	0.434	1.0564	0.4483	0.4075
		1.3436	0.4256	0.6529	0.8787	0.5765	0.7542	1.3107	0.6633	0.3884	1.2419	0.3514	0.4256	0.4269	0.4105	0.4484	1.1091	0.4322	0.3367
		1.3174	0.4478	0.6262	0.9252	0.5557	0.7246	1.3095	0.6597	0.4439	1.2032	0.4028	0.447	0.4392	0.3863	0.4443	1.0566	0.4226	0.3351
		1.3198	0.4775	0.6236	0.8667	0.5704	0.7129	1.2827	0.6604	0.4449	1.2154	0.419	0.4558	0.4418	0.4197	0.4548	1.0671	0.4444	0.3985
	Average :	1.32872	0.44335	0.627275	0.878125	0.55875	0.719725	1.29953	0.65785	0.422075	1.22267	0.388325	0.44075	0.43305	0.40385	0.445375	1.0723	0.436875	0.36945
	s.d. :	0.00617837	0.0127011	0.00960498	0.0174623	0.0098082	0.0138947	0.00662173	0.00337454	0.0136984	0.00845787	0.0146674	0.00666402	0.00436625	0.00723389	0.00436394	0.0125186	0.00586506	0.0194598
	Normalised lithium sensitivity (%)
		10 mM LiCl									25 mM LiCl
		biNHA2∆N	D277C-D278C	K459A	K459R	E214A	R431A	H169A	R176A	S245D	biNHA2∆N	D277C-D278C	K459A	K459R	E214A	R431A	H169A	R176A	S245D
		90.9191	8.78614	26.6985	48.4391	20.8422	33.3126	88.8634	29.7656	11.6892	81.246	4.90236	11.2321	11.5084	8.8987	10.2716	67.1893	11.5123	11.3672
		91.8035	9.07009	30.8846	51.6935	24.7875	39.4096	90.2702	31.164	9.65866	82.3353	2.27348	10.4219	11.7383	9.93648	11.5819	71.9725	10.0407	5.03395
		89.3643	11.1036	28.481	55.8058	22.9267	36.716	90.1613	30.835	14.6233	78.7324	6.98164	12.3485	12.8261	7.77145	11.2089	67.2075	9.1632	4.89083
		89.5878	13.8241	28.2469	50.6323	24.2418	35.6513	87.7289	30.899	14.7127	79.8682	8.46554	13.1407	13.056	10.7596	12.1643	68.1605	11.1558	10.5621
	Average :	90.4187	10.696	28.5778	51.6427	23.1995	36.2724	89.256	30.6659	12.671	80.5455	5.65575	11.7858	12.2822	9.34154	11.3067	68.6324	10.468	7.96353
	s.d. :	0.575203	1.1634	0.86469	1.54429	0.877482	1.26441	0.601006	0.308444	1.22536	0.787424	1.34351	0.59993	0.386132	0.647174	0.397116	1.13622	0.536087	1.74073
c
	Normalised lithium sensitivity (%)
	10 mM LiCl
	WT	D278C-D279C	E214R	R431E	E214R-R431E	T461A	T461E	ΔTM-1	D330A-Q331A	W456A	W456F	Full-length	hsNHA2 isoform-1	hsNHA2 isoform-2	K459A	K459R	E214A	R431A	H169A	R176A	S245D
	83.457	17.7781	11.0911	27.5628	80.0924	84.5334	18.1659	9.62919	49.1569	47.5461	59.3538	61.8662	75.7552	14.2517	26.7281	48.4544	21.1786	33.2697	88.4041	29.5636	11.6313
	84.3167	18.9975	11.8108	29.2649	80.0924	86.6205	17.6616	14.3508	52.5292	51.4116	62.1968	64.46	77.5655	16.8696	30.8876	51.7022	25.1012	39.3588	89.8036	30.9525	9.61081
	84.8371	16.3233	11.844	32.2322	82.4754	83.7393	16.1815	11.5178	52.5198	51.7508	61.9098	64.0185	76.7272	16.9153	28.4992	55.8061	23.2511	36.6687	89.6953	30.6257	14.5508
	86.0249	14.4728	13.538	32.1651	80.0817	84.5561	17.5739	15.2665	53.0029	53.9737	61.3986	65.6097	77.94	17.0435	28.2667	50.6432	24.5586	35.6054	87.2754	30.6893	14.6398
	85.3575	15.1146
	90.5638	18.4498
	90.5165	16.8773
	89.8259	11.7969
	91.6233	11.9272
	89.684	14.0487
	89.1921	13.723
	90.0432	13.4112
	91.7694	14.0767
	90.5694	8.87143
	91.4463	9.15403
	89.0279	11.1778
	89.2494	13.8853
Average :	88.6767	14.1227	12.071	30.3063	80.6855	84.8623	17.3957	12.6911	51.8022	51.1706	61.2147	63.9886	76.997	16.27	28.5954	51.6515	23.5223	36.2257	88.7946	30.4578	12.6082
s.d. :	0.665351	0.720707	0.518927	1.14656	0.596627	0.616066	0.425221	1.29547	0.888945	1.33507	0.641885	0.782919	0.485395	0.673775	0.859179	1.54114	0.872422	1.26278	0.597899	0.306351	1.21929
	25 mM LiCl
	WT	D278C-D279C	E214R	R431E	E214R-R431E	T461A	T461E	ΔTM-1	D330A-Q331A	W456A	W456F	Full-length	hsNHA2 isoform-1	hsNHA2 isoform-2	K459A	K459R	E214A	R431A	H169A	R176A	S245D
	64.8484	9.06018	7.90246	8.38139	51.4546	72.5775	10.1189	4.4879	13.1222	12.623	15.5262	27.2644	44.6595	7.67048	11.3603	11.599	9.30398	10.2583	66.842	11.4341	11.3109
	65.9118	7.51984	8.31211	10.5089	54.0085	74.3357	10.6013	6.94885	18.105	13.5872	16.988	28.782	48.173	8.79634	10.5553	11.8284	10.3358	11.567	71.6005	9.97254	5.00901
	68.276	7.26312	7.81388	8.11265	57.0967	71.5452	9.70235	5.0316	17.2808	13.605	17.4723	29.1315	49.2788	9.32723	12.4695	12.914	8.18323	11.1944	66.86	9.10102	4.8666
	68.1516	8.47186	8.24568	11.3711	58.1011	74.4151	11.4674	7.79778	19.2701	14.4352	17.4544	30.1433	50.0279	8.73227	13.2567	13.1434	11.1541	12.1487	67.8081	11.0801	10.5098
	72.3484	10.2047
	81.2553	12.4669
	80.3093	9.99178
	78.4647	7.20965
	79.3066	7.75863
	80.1864	9.54515
	80.2526	8.88451
	78.9942	4.89684
	80.9788	6.49215
	81.1264	5.00623
	82.0587	2.38992
	78.4865	7.07557
	79.6126	8.55237
Average :	76.504	7.81114	8.06853	9.59353	55.1652	73.2184	10.4725	6.06653	16.9445	13.5626	16.8602	28.8303	48.0348	8.63158	11.9105	12.3712	9.74427	11.2921	68.2777	10.3969	7.92407
s.d. :	1.44912	0.567651	0.123538	0.798966	1.51264	0.700636	0.379097	0.782032	1.33784	0.37044	0.458584	0.596452	1.18785	0.347002	0.596106	0.385345	0.643441	0.396604	1.13035	0.532449	1.7321
