# Supplementary material for: Structure, mechanism and lipid-mediated remodeling of the mammalian Na+/H+ exchanger NHA2
Source: Nat Struct Mol Biol. 2022 Feb 16;29(2):108–20. doi: 10.1038/s41594-022-00738-2 (PMC8850199; doi:10.1038/s41594-022-00738-2)
Supplement: Source Data Extended Data Fig. 8 — Statistical Source data [file 41594_2022_738_MOESM14_ESM.xlsx]

## Sheet: 8 c
Extended data Figure 8
c
LPR
		LPR 5	LPR 75	LPR 200	no protein	LPR 5 (norm)	LPR 75 (norm)	LPR 200 (norm)	no protein (norm)
	1	-0.00453	-0.01256	0.00821	0.01143	-0.000542351	-0.00592	0.01017	0.03275
	1.001	-0.000708621	-0.01052	0.0114	0.03689	-8.4821e-05	-0.00496	0.01411	0.10575
	1.002	0.00375	-0.0146	0.01394	0.00506	0.000448964	-0.00688	0.01727	0.0145
	1.003	-0.00326	-0.01918	0.00948	0.06872	-0.000389841	-0.00905	0.01175	0.197
	1.004	0.00821	-0.00874	0.01203	-0.00131	0.000982749	-0.00412	0.0149	-0.00375
	1.005	-0.0023	-0.0123	0.01044	0.03689	-0.000275459	-0.0058	0.01293	0.10575
	1.006	-0.00421	-0.00899	0.01044	-0.00131	-0.000504224	-0.00424	0.01293	-0.00375
	1.007	-0.00135	-0.01026	0.01171	0.03052	-0.000161076	-0.00484	0.01451	0.0875
	1.008	0.0012	-0.01689	0.00917	0.01143	0.000143944	-0.00797	0.01135	0.03275
	1.009	0.00566	-0.01026	0.00917	0.05599	0.000677729	-0.00484	0.01135	0.1605
	1.01	0.00375	-0.01638	-0.00294	-0.00767	0.000448964	-0.00773	-0.00364	-0.022
	1.011	0.00502	-0.03626	0.00566	0.05599	0.000601474	-0.0171	0.00701	0.1605
	1.012	0.00407	-0.03065	0.01394	0.01779	0.000487092	-0.01446	0.01727	0.051
	1.013	0.0114	-0.01383	0.01522	0.03052	0.00136	-0.00652	0.01885	0.0875
	1.014	0.01076	-0.01001	0.01554	0.01779	0.00129	-0.00472	0.01924	0.051
	1.015	0.00662	-0.01689	0.01777	0.02416	0.000792112	-0.00797	0.022	0.06925
	1.016	0.00917	-0.01256	0.01426	0.00506	0.0011	-0.00592	0.01766	0.0145
	1.017	0.00885	-0.0146	0.01076	0.04326	0.00106	-0.00688	0.01332	0.124
	1.018	0.00757	-0.00415	0.01458	0.00506	0.000906494	-0.00196	0.01806	0.0145
	1.019	0.01267	-0.00925	0.01522	0.05599	0.00152	-0.00436	0.01885	0.1605
	1.02	0.00725	-0.00287	0.01649	0.00506	0.000868367	-0.00136	0.02043	0.0145
	1.021	0.01203	0.000947728	0.01299	0.03052	0.00144	0.00044703	0.01609	0.0875
	1.022	0.01458	-0.00695	0.01585	0.00506	0.00175	-0.00328	0.01964	0.0145
	1.023	0.00502	-0.00568	0.02031	0.02416	0.000601474	-0.00268	0.02516	0.06925
	1.024	0.01363	0.00248	0.00598	0.05599	0.00163	0.00117	0.00741	0.1605
	1.025	0.0098	-0.00389	0.01968	0.00506	0.00117	-0.00184	0.02437	0.0145
	1.026	0.01171	-0.00593	0.01363	0.03689	0.0014	-0.0028	0.01688	0.10575
	1.027	0.02191	-0.000836031	0.0184	0.01779	0.00262	-0.000394344	0.02279	0.051
	1.028	0.01554	0.000692905	0.01012	0.04326	0.00186	0.000326833	0.01254	0.124
	1.029	0.01363	-0.00491	0.01617	0.03689	0.00163	-0.00232	0.02003	0.10575
	1.03	0.01458	-0.00619	0.01745	0.01779	0.00175	-0.00292	0.02161	0.051
	1.031	0.01108	-0.00364	0.01713	0.01779	0.00133	-0.00172	0.02122	0.051
	1.032	0.0149	-0.00823	0.02095	0.02416	0.00178	-0.00388	0.02595	0.06925
	1.033	0.01617	-0.00389	0.00948	0.01143	0.00194	-0.00184	0.01175	0.03275
	1.034	0.01458	-0.00593	0.00725	0.04326	0.00175	-0.0028	0.00899	0.124
	1.035	0.01904	-0.00517	0.01617	0.01143	0.00228	-0.00244	0.02003	0.03275
	1.036	0.01012	-0.0044	0.01777	0.03052	0.00121	-0.00208	0.022	0.0875
	1.037	0.01076	-0.00899	0.01713	0.03689	0.00129	-0.00424	0.02122	0.10575
	1.038	0.01745	0.00018326	0.00821	-0.01404	0.00209	8.6441e-05	0.01017	-0.04025
	1.039	0.01777	-0.00619	0.0098	0.04326	0.00213	-0.00292	0.01214	0.124
	1.04	0.01458	-0.00466	0.00853	0.00506	0.00175	-0.0022	0.01056	0.0145
	1.041	0.01554	-0.00338	0.00853	0.04326	0.00186	-0.0016	0.01056	0.124
	1.042	0.01904	-0.00721	0.00471	-0.01404	0.00228	-0.0034	0.00583	-0.04025
	1.043	0.01044	-0.00135	0.00534	0.03689	0.00125	-0.000634738	0.00662	0.10575
	1.044	0.02063	-0.00721	0.01171	0.00506	0.00247	-0.0034	0.01451	0.0145
	1.045	0.02	-0.01536	0.00821	0.01779	0.00239	-0.00725	0.01017	0.051
	1.046	0.01394	-0.00568	0.00948	0.04326	0.00167	-0.00268	0.01175	0.124
	1.047	0.01426	-0.00491	0.00853	0.01143	0.00171	-0.00232	0.01056	0.03275
	1.048	0.01713	-0.00975	0.01426	0.01779	0.00205	-0.0046	0.01766	0.051
	1.049	0.01904	-0.01434	0.00407	0.04962	0.00228	-0.00676	0.00504	0.14225
	1.05	0.01617	0.000692907	0.00439	0.01143	0.00194	0.000326834	0.00543	0.03275
	1.051	0.01554	-0.0095	0.0012	0.06872	0.00186	-0.00448	0.00149	0.197
	1.052	0.01585	-0.00848	0.00821	0.01143	0.0019	-0.004	0.01017	0.03275
	1.053	0.01681	-0.00338	0.00502	0.03052	0.00201	-0.0016	0.00622	0.0875
	1.054	0.02031	-0.00874	0.00407	0.01779	0.00243	-0.00412	0.00504	0.051
	1.055	0.00821	-0.01103	0.00439	0.01143	0.000982749	-0.0052	0.00543	0.03275
	1.056	0.01968	-0.00848	0.00216	0.03689	0.00236	-0.004	0.00267	0.10575
	1.057	0.01872	-0.00797	0.00789	-0.00767	0.00224	-0.00376	0.00977	-0.022
	1.058	0.01267	-0.01103	0.01203	0.04326	0.00152	-0.0052	0.0149	0.124
	1.059	0.01171	-0.0095	0.0012	0.01779	0.0014	-0.00448	0.00149	0.051
	1.06	0.01777	-0.00389	0.00216	0.03052	0.00213	-0.00184	0.00267	0.0875
	1.061	0.01076	-0.01179	0.00375	0.03052	0.00129	-0.00556	0.00465	0.0875
	1.062	0.01554	-0.00364	0.00375	-0.00131	0.00186	-0.00172	0.00465	-0.00375
	1.063	0.00662	-0.00874	0.00789	0.04962	0.000792112	-0.00412	0.00977	0.14225
	1.064	0.02382	-0.00721	0.00598	0.00506	0.00285	-0.0034	0.00741	0.0145
	1.065	0.01394	-0.0067	0.00694	0.01779	0.00167	-0.00316	0.00859	0.051
	1.066	0.01203	-0.00593	-0.000390092	0.01779	0.00144	-0.0028	-0.000483146	0.051
	1.067	0.01171	-0.00644	0.00853	-0.00767	0.0014	-0.00304	0.01056	-0.022
	1.068	0.01585	-0.00415	0.0028	0.04326	0.0019	-0.00196	0.00346	0.124
	1.069	0.00789	-0.01103	0.0063	0.03689	0.000944622	-0.0052	0.0078	0.10575
	1.07	0.00694	-0.01383	0.00375	0.01779	0.000830239	-0.00652	0.00465	0.051
	1.071	0.01076	-0.00899	0.01044	0.03689	0.00129	-0.00424	0.01293	0.10575
	1.072	0.0098	-0.01179	0.00725	-0.00131	0.00117	-0.00556	0.00899	-0.00375
	1.073	0.01012	-0.00491	0.00216	0.03689	0.00121	-0.00232	0.00267	0.10575
	1.074	0.0012	-0.0067	0.01299	-0.00131	0.000143944	-0.00316	0.01609	-0.00375
	1.075	0.01458	-0.00186	0.00439	0.04962	0.00175	-0.000875129	0.00543	0.14225
	1.076	0.0098	-0.00925	0.00917	0.01143	0.00117	-0.00436	0.01135	0.03275
	1.077	0.01171	-0.01434	0.01426	-0.00767	0.0014	-0.00676	0.01766	-0.022
	1.078	0.00789	-0.01052	0.01554	0.03689	0.000944622	-0.00496	0.01924	0.10575
	1.079	0.01777	-0.00236	0.00343	-0.00131	0.00213	-0.00112	0.00425	-0.00375
	1.08	0.02382	-0.00211	0.00152	0.02416	0.00285	-0.000995326	0.00188	0.06925
	1.081	0.01363	-0.00491	0.00566	0.01779	0.00163	-0.00232	0.00701	0.051
	1.082	0.04102	-0.00746	0.00694	-0.02677	0.00491	-0.00352	0.00859	-0.07675
	1.083	0.15919	-0.00695	0.02796	0.04326	0.01906	-0.00328	0.03463	0.124
	1.084	0.43695	0.03357	0.05408	0.00506	0.0523	0.01583	0.06698	0.0145
	1.085	0.75134	0.15002	0.09995	0.03052	0.08993	0.07076	0.12379	0.0875
	1.086	1.08388	0.33579	0.1576	0.03052	0.12974	0.15839	0.19519	0.0875
	1.087	1.50625	0.54652	0.21685	0.01143	0.1803	0.25779	0.26857	0.03275
	1.088	2.17325	0.75777	0.27896	0.04962	0.26014	0.35743	0.3455	0.14225
	1.089	3.03774	0.97565	0.33375	0.08145	0.36361	0.4602	0.41336	0.2335
	1.09	3.94586	1.17747	0.40478	0.10692	0.47232	0.55539	0.50134	0.3065
	1.091	4.75907	1.35533	0.47517	0.15785	0.56965	0.63929	0.58852	0.4525
	1.092	5.4369	1.50848	0.54015	0.15148	0.65079	0.71153	0.669	0.43425
	1.093	6.02618	1.64812	0.59462	0.20241	0.72133	0.7774	0.73647	0.58025
	1.094	6.55844	1.76636	0.64463	0.18968	0.78504	0.83317	0.7984	0.54375
	1.095	7.00724	1.86472	0.68827	0.22788	0.83876	0.87956	0.85245	0.65325
	1.096	7.39298	1.94015	0.72458	0.22151	0.88493	0.91514	0.89743	0.635
	1.097	7.69941	2.01558	0.74943	0.22151	0.92161	0.95072	0.9282	0.635
	1.098	7.9262	2.05941	0.77778	0.2788	0.94876	0.97139	0.96331	0.79925
	1.099	8.11477	2.09865	0.78669	0.2788	0.97133	0.9899	0.97436	0.79925
	1.1	8.26002	2.11598	0.8074	0.3361	0.98871	0.99808	1	0.9635
	1.101	8.34952	2.12006	0.80676	0.30427	0.99943	1	0.99921	0.87225
	1.102	8.3543	2.10655	0.79721	0.3361	1	0.99363	0.98738	0.9635
	1.103	8.30334	2.0826	0.79912	0.317	0.9939	0.98233	0.98974	0.90875
	1.104	8.19249	2.03647	0.79084	0.317	0.98063	0.96058	0.97949	0.90875
	1.105	8.03195	1.98806	0.76249	0.317	0.96141	0.93774	0.94437	0.90875
	1.106	7.82714	1.92894	0.74465	0.34883	0.9369	0.90985	0.92228	1
	1.107	7.59366	1.86804	0.71853	0.30427	0.90895	0.88113	0.88993	0.87225
	1.108	7.3331	1.78547	0.69751	0.32337	0.87776	0.84218	0.86389	0.927
	1.109	7.04929	1.70826	0.66693	0.23424	0.84379	0.80576	0.82602	0.6715
	1.11	6.75178	1.62901	0.63571	0.25971	0.80818	0.76838	0.78736	0.7445
	1.111	6.44982	1.549	0.61214	0.23424	0.77204	0.73064	0.75816	0.6715
	1.112	6.11696	1.45573	0.57041	0.25334	0.73219	0.68665	0.70648	0.72625
	1.113	5.79938	1.36247	0.55162	0.20241	0.69418	0.64266	0.68321	0.58025
	1.114	5.46588	1.27659	0.51085	0.20241	0.65426	0.60215	0.63271	0.58025
	1.115	5.13907	1.18613	0.47422	0.17695	0.61514	0.55948	0.58734	0.50725
	1.116	4.82023	1.10994	0.45288	0.15785	0.57698	0.52354	0.56091	0.4525
	1.117	4.49819	1.02483	0.40733	0.10055	0.53843	0.4834	0.50449	0.28825
	1.118	4.18635	0.93436	0.38662	0.12602	0.5011	0.44073	0.47885	0.36125
	1.119	3.88534	0.86174	0.36815	0.06872	0.46507	0.40647	0.45597	0.197
	1.12	3.59676	0.7858	0.32164	0.12602	0.43053	0.37065	0.39837	0.36125
	1.121	3.31836	0.71343	0.29106	0.01142	0.3972	0.33652	0.3605	0.03275
	1.122	3.05494	0.64336	0.27514	0.05599	0.36567	0.30346	0.34077	0.1605
	1.123	2.79693	0.57379	0.2366	-0.02041	0.33479	0.27065	0.29303	-0.0585
	1.124	2.55421	0.50422	0.2143	0.01142	0.30574	0.23783	0.26542	0.03275
	1.125	2.33251	0.44842	0.19359	-0.02041	0.2792	0.21151	0.23977	-0.0585
	1.126	2.11337	0.39516	0.15696	-0.02677	0.25297	0.18639	0.19441	-0.07675
	1.127	1.91715	0.33935	0.13976	-0.0586	0.22948	0.16007	0.1731	-0.168
	1.128	1.7203	0.28329	0.11587	-0.07134	0.20592	0.13362	0.14351	-0.2045
	1.129	1.53906	0.23768	0.10027	-0.09043	0.18422	0.11211	0.12418	-0.25925
	1.13	1.36578	0.19207	0.08243	-0.08407	0.16348	0.09059	0.10209	-0.241
	1.131	1.22467	0.15563	0.05057	-0.135	0.14659	0.07341	0.06264	-0.387
	1.132	1.08197	0.1174	0.03433	-0.1159	0.12951	0.05538	0.04252	-0.33225
	1.133	0.94755	0.08275	0.01936	-0.19229	0.11342	0.03903	0.02398	-0.55125
	1.134	0.82396	0.0458	0.00152	-0.135	0.09863	0.0216	0.00188	-0.387
	1.135	0.71311	0.01828	-0.00358	-0.21139	0.08536	0.00862	-0.00443	-0.606
	1.136	0.60577	-0.0044	-0.01791	-0.14773	0.07251	-0.00208	-0.02218	-0.4235
	1.137	0.51149	-0.02097	-0.02778	-0.20503	0.06122	-0.00989	-0.03441	-0.58775
	1.138	0.41879	-0.04212	-0.03288	-0.19866	0.05013	-0.01987	-0.04072	-0.5695
	1.139	0.34203	-0.06887	-0.05486	-0.21139	0.04094	-0.03249	-0.06794	-0.606
	1.14	0.26017	-0.0913	-0.06473	-0.23686	0.03114	-0.04306	-0.08017	-0.679
	1.141	0.18945	-0.10608	-0.07238	-0.20503	0.02268	-0.05004	-0.08964	-0.58775
	1.142	0.1318	-0.12519	-0.08703	-0.23686	0.01578	-0.05905	-0.10779	-0.679
	1.143	0.06905	-0.13436	-0.09149	-0.21776	0.00827	-0.06338	-0.11331	-0.62425
	1.144	0.00789	-0.14863	-0.09436	-0.24959	0.000944624	-0.07011	-0.11686	-0.7155
	1.145	-0.04594	-0.17106	-0.10105	-0.24959	-0.0055	-0.08069	-0.12515	-0.7155
	1.146	-0.09244	-0.17437	-0.10073	-0.24322	-0.01107	-0.08225	-0.12475	-0.69725
	1.147	-0.12016	-0.18456	-0.11156	-0.23049	-0.01438	-0.08706	-0.13817	-0.66075
	1.148	-0.15392	-0.18915	-0.12175	-0.25595	-0.01842	-0.08922	-0.15079	-0.73375
	1.149	-0.18928	-0.19552	-0.11825	-0.23049	-0.02266	-0.09222	-0.14645	-0.66075
	1.15	-0.22432	-0.19476	-0.12334	-0.27505	-0.02685	-0.09186	-0.15276	-0.7885
	1.151	-0.24598	-0.19781	-0.13385	-0.21776	-0.02944	-0.09331	-0.16578	-0.62425
	1.152	-0.27942	-0.20597	-0.14755	-0.26869	-0.03345	-0.09715	-0.18275	-0.77025
	1.153	-0.31478	-0.234	-0.16507	-0.22412	-0.03768	-0.11037	-0.20445	-0.6425
	1.154	-0.34345	-0.24954	-0.18673	-0.26869	-0.04111	-0.11771	-0.23127	-0.77025
	1.155	-0.38485	-0.27477	-0.20425	-0.23049	-0.04607	-0.12961	-0.25297	-0.66075
	1.156	-0.4011	-0.30076	-0.20074	-0.25595	-0.04801	-0.14187	-0.24863	-0.73375
	1.157	-0.41766	-0.30892	-0.17908	-0.24322	-0.04999	-0.14571	-0.2218	-0.69725
	1.158	-0.43518	-0.30153	-0.17463	-0.24959	-0.05209	-0.14223	-0.21628	-0.7155
	1.159	-0.43168	-0.2921	-0.1708	-0.24959	-0.05167	-0.13778	-0.21155	-0.7155
	1.16	-0.41894	-0.26356	-0.15774	-0.23049	-0.05015	-0.12432	-0.19537	-0.66075
	1.161	-0.42053	-0.25566	-0.15551	-0.26869	-0.05034	-0.12059	-0.19261	-0.77025
	1.162	-0.42467	-0.23935	-0.15105	-0.21776	-0.05083	-0.1129	-0.18709	-0.62425
	1.163	-0.41766	-0.22686	-0.15551	-0.28142	-0.04999	-0.10701	-0.19261	-0.80675
	1.164	-0.41352	-0.22253	-0.14628	-0.19229	-0.0495	-0.10497	-0.18117	-0.55125
	1.165	-0.4183	-0.21463	-0.13385	-0.25595	-0.05007	-0.10124	-0.16578	-0.73375
	1.166	-0.432	-0.21412	-0.14022	-0.22412	-0.05171	-0.101	-0.17367	-0.6425
	1.167	-0.439	-0.21336	-0.13608	-0.21139	-0.05255	-0.10064	-0.16855	-0.606
	1.168	-0.43232	-0.21489	-0.13895	-0.23686	-0.05175	-0.10136	-0.1721	-0.679
	1.169	-0.44092	-0.21744	-0.13799	-0.21139	-0.05278	-0.10256	-0.17091	-0.606
	1.17	-0.44506	-0.21183	-0.13099	-0.21139	-0.05327	-0.09992	-0.16223	-0.606
	1.171	-0.44251	-0.21132	-0.12876	-0.19866	-0.05297	-0.09968	-0.15947	-0.5695
	1.172	-0.44729	-0.20979	-0.13258	-0.22412	-0.05354	-0.09896	-0.16421	-0.6425
	1.173	-0.44983	-0.20979	-0.13799	-0.22412	-0.05384	-0.09896	-0.17091	-0.6425
	1.174	-0.45493	-0.21234	-0.12971	-0.18593	-0.05445	-0.10016	-0.16066	-0.533
	1.175	-0.44315	-0.20138	-0.12143	-0.19866	-0.05304	-0.09499	-0.1504	-0.5695
	1.176	-0.44251	-0.19883	-0.12207	-0.19229	-0.05297	-0.09379	-0.15119	-0.55125
	1.177	-0.44506	-0.2024	-0.12621	-0.18593	-0.05327	-0.09547	-0.15632	-0.533
	1.178	-0.44283	-0.1945	-0.11602	-0.21139	-0.05301	-0.09174	-0.14369	-0.606
	1.179	-0.43232	-0.1917	-0.11474	-0.17319	-0.05175	-0.09042	-0.14211	-0.4965
	1.18	-0.43709	-0.17845	-0.10359	-0.19866	-0.05232	-0.08417	-0.12831	-0.5695
	1.181	-0.44315	-0.17208	-0.0985	-0.17319	-0.05304	-0.08117	-0.12199	-0.4965
	1.182	-0.43964	-0.17972	-0.09499	-0.19866	-0.05262	-0.08477	-0.11765	-0.5695
	1.183	-0.43837	-0.17157	-0.09022	-0.135	-0.05247	-0.08093	-0.11174	-0.387
	1.184	-0.44219	-0.168	-0.08767	-0.21776	-0.05293	-0.07924	-0.10858	-0.62425
	1.185	-0.44378	-0.15322	-0.08958	-0.17319	-0.05312	-0.07227	-0.11095	-0.4965
	1.186	-0.43327	-0.15449	-0.09053	-0.14773	-0.05186	-0.07287	-0.11213	-0.4235
	1.187	-0.43454	-0.155	-0.08161	-0.17956	-0.05201	-0.07311	-0.10108	-0.51475
	1.188	-0.42594	-0.14659	-0.07493	-0.12226	-0.05099	-0.06915	-0.0928	-0.3505
	1.189	-0.42403	-0.1392	-0.07015	-0.14773	-0.05076	-0.06566	-0.08688	-0.4235
	1.19	-0.40524	-0.13844	-0.05773	-0.14773	-0.04851	-0.0653	-0.0715	-0.4235
	1.191	-0.41416	-0.13309	-0.06378	-0.12863	-0.04957	-0.06278	-0.07899	-0.36875
	1.192	-0.39791	-0.11882	-0.06346	-0.14136	-0.04763	-0.05605	-0.0786	-0.40525
	1.193	-0.38549	-0.11474	-0.05231	-0.14773	-0.04614	-0.05412	-0.06479	-0.4235
	1.194	-0.38135	-0.10684	-0.04275	-0.14136	-0.04565	-0.0504	-0.05295	-0.40525
	1.195	-0.37976	-0.10531	-0.05199	-0.12226	-0.04546	-0.04967	-0.06439	-0.3505
	1.196	-0.36224	-0.09996	-0.04116	-0.1541	-0.04336	-0.04715	-0.05098	-0.44175
	1.197	-0.35651	-0.0941	-0.03766	-0.14136	-0.04267	-0.04439	-0.04664	-0.40525
	1.198	-0.35428	-0.09359	-0.03734	-0.12226	-0.04241	-0.04415	-0.04625	-0.3505
	1.199	-0.34631	-0.08111	-0.03224	-0.12863	-0.04145	-0.03826	-0.03993	-0.36875
	1.2	-0.33421	-0.08263	-0.03288	-0.08407	-0.04	-0.03898	-0.04072	-0.241
	1.201	-0.32879	-0.06964	-0.02842	-0.1159	-0.03936	-0.03285	-0.0352	-0.33225
	1.202	-0.32019	-0.0648	-0.02524	-0.08407	-0.03833	-0.03056	-0.03126	-0.241
	1.203	-0.32688	-0.06505	-0.02078	-0.12226	-0.03913	-0.03068	-0.02573	-0.3505
	1.204	-0.30267	-0.06505	-0.0246	-0.10317	-0.03623	-0.03068	-0.03047	-0.29575
	1.205	-0.30013	-0.05486	-0.02237	-0.08407	-0.03592	-0.02588	-0.0277	-0.241
	1.206	-0.30076	-0.05817	-0.01791	-0.1159	-0.036	-0.02744	-0.02218	-0.33225
	1.207	-0.29057	-0.04492	-0.01345	-0.0777	-0.03478	-0.02119	-0.01666	-0.22275
	1.208	-0.2928	-0.04798	-0.01186	-0.09043	-0.03505	-0.02263	-0.01469	-0.25925
	1.209	-0.2893	-0.04772	-0.01823	-0.0968	-0.03463	-0.02251	-0.02258	-0.2775
	1.21	-0.29312	-0.04314	-0.00772	-0.0586	-0.03509	-0.02035	-0.00956	-0.168
	1.211	-0.28133	-0.04467	-0.01281	-0.1159	-0.03368	-0.02107	-0.01587	-0.33225
	1.212	-0.28038	-0.03116	-0.01186	-0.04587	-0.03356	-0.0147	-0.01469	-0.1315
	1.213	-0.27624	-0.03702	-0.01281	-0.10953	-0.03307	-0.01746	-0.01587	-0.314
	1.214	-0.27114	-0.03728	0.000246965	-0.02677	-0.03246	-0.01758	0.000305878	-0.07675
	1.215	-0.27592	-0.03396	-0.00517	-0.0968	-0.03303	-0.01602	-0.0064	-0.2775
	1.216	-0.27624	-0.02963	-0.01313	-0.08407	-0.03307	-0.01398	-0.01626	-0.241
	1.217	-0.28133	-0.04365	-0.00262	-0.07134	-0.03368	-0.02059	-0.00324	-0.2045
	1.218	-0.26509	-0.02887	-0.00517	-0.0586	-0.03173	-0.01362	-0.0064	-0.168
	1.219	-0.27273	-0.03345	-0.01026	-0.0777	-0.03265	-0.01578	-0.01271	-0.22275
	1.22	-0.26541	-0.03345	-0.01791	-0.04587	-0.03177	-0.01578	-0.02218	-0.1315
	1.221	-0.27687	-0.0253	-0.00963	-0.02677	-0.03314	-0.01193	-0.01192	-0.07675
	1.222	-0.26445	-0.02657	-0.02109	-0.07134	-0.03165	-0.01253	-0.02613	-0.2045
	1.223	-0.26923	-0.02938	-0.00835	-0.04587	-0.03223	-0.01386	-0.01035	-0.1315
	1.224	-0.26541	-0.0281	-0.01855	-0.04587	-0.03177	-0.01326	-0.02297	-0.1315
	1.225	-0.26381	-0.02836	-0.00899	-0.0395	-0.03158	-0.01338	-0.01113	-0.11325
	1.226	-0.2721	-0.03906	-0.016	-0.02041	-0.03257	-0.01842	-0.01981	-0.0585
	1.227	-0.26541	-0.02963	-0.01472	-0.0586	-0.03177	-0.01398	-0.01824	-0.168
	1.228	-0.26222	-0.0388	-0.01759	-0.02041	-0.03139	-0.0183	-0.02179	-0.0585
	1.229	-0.26413	-0.03422	-0.01695	-0.0777	-0.03162	-0.01614	-0.021	-0.22275
	1.23	-0.26668	-0.02734	-0.01536	-0.03314	-0.03192	-0.01289	-0.01903	-0.095
	1.231	-0.26445	-0.02581	-0.00931	-0.03314	-0.03165	-0.01217	-0.01153	-0.095
	1.232	-0.25967	-0.02708	-0.01313	-0.01404	-0.03108	-0.01277	-0.01626	-0.04025
	1.233	-0.27082	-0.02632	-0.01791	-0.04587	-0.03242	-0.01241	-0.02218	-0.1315
	1.234	-0.25012	-0.02581	-0.00963	-0.01404	-0.02994	-0.01217	-0.01192	-0.04025
	1.235	-0.25967	-0.0202	-0.00899	-0.02041	-0.03108	-0.00953	-0.01113	-0.0585
	1.236	-0.25904	-0.02148	-0.01154	-0.0395	-0.03101	-0.01013	-0.01429	-0.11325
	1.237	-0.25426	-0.02122	-0.01313	-0.05224	-0.03043	-0.01001	-0.01626	-0.14975
	1.238	-0.25266	-0.02224	-0.0074	-0.02041	-0.03024	-0.01049	-0.00916	-0.0585
	1.239	-0.25521	-0.02326	-0.016	-0.04587	-0.03055	-0.01097	-0.01981	-0.1315
	1.24	-0.24629	-0.01765	-0.01313	-0.02041	-0.02948	-0.00833	-0.01626	-0.0585
	1.241	-0.25489	-0.0174	-0.00995	-0.0586	-0.03051	-0.00821	-0.01232	-0.168
	1.242	-0.25139	-0.02199	-0.00676	-0.00131	-0.03009	-0.01037	-0.00837	-0.00375
	1.243	-0.24884	-0.02301	-0.00931	-0.07134	-0.02979	-0.01085	-0.01153	-0.2045
	1.244	-0.24566	-0.02122	-0.00835	0.01143	-0.0294	-0.01001	-0.01035	0.03275
	1.245	-0.24152	-0.01893	-0.00772	-0.0395	-0.02891	-0.00893	-0.00956	-0.11325
	1.246	-0.24024	-0.03345	-0.01377	-0.01404	-0.02876	-0.01578	-0.01705	-0.04025
	1.247	-0.24183	-0.01995	-0.00581	-0.05224	-0.02895	-0.00941	-0.00719	-0.14975
	1.248	-0.24311	-0.02071	-0.016	-0.02041	-0.0291	-0.00977	-0.01981	-0.0585
	1.249	-0.23292	-0.02606	-0.00676	-0.04587	-0.02788	-0.01229	-0.00837	-0.1315
	1.25	-0.24279	-0.02122	-0.01154	-0.04587	-0.02906	-0.01001	-0.01429	-0.1315
	1.251	-0.24024	-0.01995	-0.00549	-0.00767	-0.02876	-0.00941	-0.0068	-0.022
	1.252	-0.23642	-0.02708	-0.01058	-0.01404	-0.0283	-0.01277	-0.01311	-0.04025
	1.253	-0.24215	-0.01689	-0.00485	-0.02677	-0.02899	-0.00797	-0.00601	-0.07675
	1.254	-0.24056	-0.01791	-0.01886	-0.01404	-0.02879	-0.00845	-0.02336	-0.04025
	1.255	-0.23929	-0.01918	-0.00963	-0.02677	-0.02864	-0.00905	-0.01192	-0.07675
	1.256	-0.24279	-0.02046	-0.00103	0.00506	-0.02906	-0.00965	-0.00127	0.0145
	1.257	-0.23515	-0.02275	-0.00772	-0.00767	-0.02815	-0.01073	-0.00956	-0.022
	1.258	-0.23706	-0.02708	-0.01632	-0.01404	-0.02838	-0.01277	-0.02021	-0.04025
	1.259	-0.23228	-0.02122	-0.01281	-0.00131	-0.0278	-0.01001	-0.01587	-0.00375
	1.26	-0.23865	-0.02453	-0.00931	-0.04587	-0.02857	-0.01157	-0.01153	-0.1315
	1.261	-0.23483	-0.0253	-0.01409	0.01143	-0.02811	-0.01193	-0.01745	0.03275
	1.262	-0.22623	-0.02173	-0.01058	-0.00131	-0.02708	-0.01025	-0.01311	-0.00375
	1.263	-0.22591	-0.02555	-0.00867	0.01143	-0.02704	-0.01205	-0.01074	0.03275
	1.264	-0.22909	-0.02734	-0.00676	-0.00767	-0.02742	-0.01289	-0.00837	-0.022
	1.265	-0.2361	-0.02479	-0.01122	-0.00767	-0.02826	-0.01169	-0.0139	-0.022
	1.266	-0.22941	-0.02097	-0.00995	-0.00131	-0.02746	-0.00989	-0.01232	-0.00375
	1.267	-0.22782	-0.02326	-0.00963	-0.01404	-0.02727	-0.01097	-0.01192	-0.04025
	1.268	-0.22463	-0.02377	-0.01409	0.03689	-0.02689	-0.01121	-0.01745	0.10575
	1.269	-0.22113	-0.01995	-0.00166	0.00506	-0.02647	-0.00941	-0.00206	0.0145
	1.27	-0.22495	-0.02224	-0.01122	0.01143	-0.02693	-0.01049	-0.0139	0.03275
	1.271	-0.231	-0.01714	-0.01026	-0.00767	-0.02765	-0.00809	-0.01271	-0.022
	1.272	-0.21508	-0.0202	-0.01026	-0.01404	-0.02574	-0.00953	-0.01271	-0.04025
	1.273	-0.22304	-0.01944	-0.00995	0.03052	-0.0267	-0.00917	-0.01232	0.0875
	1.274	-0.21508	-0.01562	-0.01122	-0.00767	-0.02574	-0.00737	-0.0139	-0.022
	1.275	-0.21285	-0.01918	-0.0074	0.01779	-0.02548	-0.00905	-0.00916	0.051
	1.276	-0.22113	-0.02071	-0.00931	0.01779	-0.02647	-0.00977	-0.01153	0.051
	1.277	-0.2154	-0.02148	-0.00708	-0.00131	-0.02578	-0.01013	-0.00877	-0.00375
	1.278	-0.2224	-0.01995	-0.00389	0.04962	-0.02662	-0.00941	-0.00482	0.14225
	1.279	-0.20998	-0.01409	-0.00835	-0.01404	-0.02513	-0.00664	-0.01035	-0.04025
	1.28	-0.21317	-0.02071	-0.00995	0.01779	-0.02552	-0.00977	-0.01232	0.051
	1.281	-0.20871	-0.01001	-0.00867	-0.00131	-0.02498	-0.00472	-0.01074	-0.00375
	1.282	-0.20807	-0.01358	-0.00772	0.00506	-0.02491	-0.0064	-0.00956	0.0145
	1.283	-0.20616	-0.02581	-0.00803	0.00506	-0.02468	-0.01217	-0.00995	0.0145
	1.284	-0.20234	-0.01536	-0.00294	0.03052	-0.02422	-0.00725	-0.00364	0.0875
	1.285	-0.19724	-0.02224	-0.00835	-0.00131	-0.02361	-0.01049	-0.01035	-0.00375
	1.286	-0.2052	-0.02199	-0.01026	0.03052	-0.02456	-0.01037	-0.01271	0.0875
	1.287	-0.20361	-0.01409	-0.00326	-0.00767	-0.02437	-0.00664	-0.00403	-0.022
	1.288	-0.19788	-0.01485	-0.00899	0.04962	-0.02369	-0.00701	-0.01113	0.14225
	1.289	-0.19724	-0.01511	-0.00612	-0.01404	-0.02361	-0.00713	-0.00758	-0.04025
	1.29	-0.19183	-0.01434	-0.00103	0.04326	-0.02296	-0.00676	-0.00127	0.124
	1.291	-0.19501	-0.01256	-0.00612	0.04326	-0.02334	-0.00592	-0.00758	0.124
	1.292	-0.19692	-0.0146	-0.00358	0.01143	-0.02357	-0.00688	-0.00443	0.03275
	1.293	-0.19501	-0.01256	-0.00070862	0.03052	-0.02334	-0.00592	-0.000877658	0.0875
	1.294	-0.19406	-0.01358	-0.00070862	0.05599	-0.02323	-0.0064	-0.000877658	0.1605
	1.295	-0.18004	-0.01969	-0.01058	0.00506	-0.02155	-0.00929	-0.01311	0.0145
	1.296	-0.19278	-0.02046	-0.00389	0.02416	-0.02308	-0.00965	-0.00482	0.06925
	1.297	-0.19246	-0.00874	-0.00644	0.03052	-0.02304	-0.00412	-0.00798	0.0875
	1.298	-0.18068	-0.01307	-0.00135	0.00506	-0.02163	-0.00616	-0.00167	0.0145
	1.299	-0.18259	-0.01434	0.000246966	0.03052	-0.02186	-0.00676	0.000305879	0.0875
	1.3	-0.18291	-0.00721	0.00248	-0.00131	-0.02189	-0.0034	0.00307	-0.00375
	1.301	-0.18259	-0.01434	-0.00326	0.03689	-0.02186	-0.00676	-0.00403	0.10575
	1.302	-0.18864	-0.01001	-0.00549	0.00506	-0.02258	-0.00472	-0.0068	0.0145
	1.303	-0.17813	-0.00466	-0.00549	0.02416	-0.02132	-0.0022	-0.0068	0.06925
	1.304	-0.17526	-0.01256	-7.15633e-05	0.03052	-0.02098	-0.00592	-8.86344e-05	0.0875
	1.305	-0.17845	-0.01307	0.00184	-0.00131	-0.02136	-0.00616	0.00228	-0.00375
	1.306	-0.17622	-0.01562	0.00248	0.04962	-0.02109	-0.00737	0.00307	0.14225
	1.307	-0.17972	-0.01001	-0.0023	0.03052	-0.02151	-0.00472	-0.00285	0.0875
	1.308	-0.18323	-0.00899	-0.00517	0.03689	-0.02193	-0.00424	-0.0064	0.10575
	1.309	-0.1759	-0.01103	-0.00676	0.03052	-0.02105	-0.0052	-0.00837	0.0875
	1.31	-0.17845	-0.00975	-0.00198	0.01779	-0.02136	-0.0046	-0.00246	0.051
	1.311	-0.1708	-0.01001	-0.00421	0.03689	-0.02044	-0.00472	-0.00522	0.10575
	1.312	-0.17558	-0.00899	-0.00262	0.02416	-0.02102	-0.00424	-0.00324	0.06925
	1.313	-0.18004	-0.00568	-0.00389	0.04962	-0.02155	-0.00268	-0.00482	0.14225
	1.314	-0.17303	-0.00542	-0.00135	0.05599	-0.02071	-0.00256	-0.00167	0.1605
	1.315	-0.16284	-0.00695	0.00725	0.03689	-0.01949	-0.00328	0.00899	0.10575
	1.316	-0.1673	-0.00389	-0.00453	0.04962	-0.02003	-0.00184	-0.00561	0.14225
	1.317	-0.17749	-0.01358	-0.00485	0.01779	-0.02125	-0.0064	-0.00601	0.051
	1.318	-0.16284	-0.01103	-0.00549	0.04326	-0.01949	-0.0052	-0.0068	0.124
	1.319	-0.16985	-0.0067	-0.00166	0.03689	-0.02033	-0.00316	-0.00206	0.10575
	1.32	-0.16507	-7.15628e-05	-0.00899	0.01143	-0.01976	-3.37551e-05	-0.01113	0.03275
	1.321	-0.17048	-0.01154	0.00184	0.02416	-0.02041	-0.00544	0.00228	0.06925
	1.322	-0.16571	-0.00721	0.00184	0.03689	-0.01983	-0.0034	0.00228	0.10575
	1.323	-0.17208	-0.00593	-0.00166	0.01143	-0.0206	-0.0028	-0.00206	0.03275
	1.324	-0.1673	-0.01001	-0.00358	0.06235	-0.02003	-0.00472	-0.00443	0.17875
	1.325	-0.16825	-0.01307	0.00216	-0.00131	-0.02014	-0.00616	0.00267	-0.00375
	1.326	-0.16188	-0.00975	-0.00358	0.06872	-0.01938	-0.0046	-0.00443	0.197
	1.327	-0.16348	-0.01154	-0.00294	0.03689	-0.01957	-0.00544	-0.00364	0.10575
	1.328	-0.16093	-0.00797	-0.00995	0.05599	-0.01926	-0.00376	-0.01232	0.1605
	1.329	-0.16125	-0.01179	-0.00931	0.03052	-0.0193	-0.00556	-0.01153	0.0875
	1.33	-0.15488	-0.00542	-0.00835	0.05599	-0.01854	-0.00256	-0.01035	0.1605
	1.331	-0.16411	-0.00568	-0.00644	0.03689	-0.01964	-0.00268	-0.00798	0.10575
	1.332	-0.15679	-0.00364	-0.00549	0.03689	-0.01877	-0.00172	-0.0068	0.10575
	1.333	-0.15392	-0.000836032	0.000884024	0.04326	-0.01842	-0.000394344	0.00109	0.124
	1.334	-0.15615	-0.00313	-0.00103	0.03689	-0.01869	-0.00148	-0.00127	0.10575
	1.335	-0.14819	-0.000326386	-0.00358	0.01779	-0.01774	-0.000153951	-0.00443	0.051
	1.336	-0.15711	-0.00236	0.0012	0.05599	-0.01881	-0.00112	0.00149	0.1605
	1.337	-0.15169	-0.01026	-0.00358	-0.01404	-0.01816	-0.00484	-0.00443	-0.04025
	1.338	-0.1536	-0.00644	0.000246966	0.06872	-0.01839	-0.00304	0.000305878	0.197
	1.339	-0.15456	-0.000326387	0.000884022	-0.00767	-0.0185	-0.000153952	0.00109	-0.022
	1.34	-0.14723	-0.0016	-0.0023	0.05599	-0.01762	-0.000754934	-0.00285	0.1605
	1.341	-0.14978	0.000692906	-0.00485	0.01779	-0.01793	0.000326834	-0.00601	0.051
	1.342	-0.13768	-7.15642e-05	-0.00485	0.00506	-0.01648	-3.37558e-05	-0.00601	0.0145
	1.343	-0.14851	-0.00262	-0.00103	0.03052	-0.01778	-0.00124	-0.00127	0.0875
	1.344	-0.14532	-0.00109	-0.00485	0.01779	-0.01739	-0.000514541	-0.00601	0.051
	1.345	-0.1415	-0.00338	0.0028	0.03052	-0.01694	-0.0016	0.00346	0.0875
	1.346	-0.15074	-7.15632e-05	-0.000390092	0.03689	-0.01804	-3.37553e-05	-0.000483147	0.10575
	1.347	-0.1415	-0.00389	-0.00835	0.03689	-0.01694	-0.00184	-0.01035	0.10575
	1.348	-0.1364	-0.00236	0.00343	0.04326	-0.01633	-0.00112	0.00425	0.124
	1.349	-0.1501	0.00222	0.000565493	0.02416	-0.01797	0.00105	0.000700389	0.06925
	1.35	-0.14277	-0.00135	0.000884021	0.06872	-0.01709	-0.000634736	0.00109	0.197
	1.351	-0.14118	-0.00186	-7.1563e-05	-0.00131	-0.0169	-0.00087513	-8.8634e-05	-0.00375
	1.352	-0.13799	-0.00236	-0.00135	0.06235	-0.01652	-0.00112	-0.00167	0.17875
	1.353	-0.13768	0.00299	0.00948	0.00506	-0.01648	0.00141	0.01175	0.0145
	1.354	-0.13099	-7.15632e-05	0.00789	0.06235	-0.01568	-3.37553e-05	0.00977	0.17875
	1.355	-0.1364	0.0035	-0.00198	0.01779	-0.01633	0.00165	-0.00246	0.051
	1.356	-0.1364	-0.00338	0.000565494	0.04326	-0.01633	-0.0016	0.000700389	0.124
	1.357	-0.13003	0.000947728	0.00439	0.04962	-0.01556	0.00044703	0.00543	0.14225
	1.358	-0.13895	0.00426	0.00375	0.00506	-0.01663	0.00201	0.00465	0.0145
	1.359	-0.12939	0.000438083	0.00248	0.03052	-0.01549	0.000206638	0.00307	0.0875
	1.36	-0.13831	0.00197	0.00598	0.02416	-0.01656	0.000927816	0.00741	0.06925
	1.361	-0.13354	-0.00644	0.00184	0.04326	-0.01598	-0.00304	0.00228	0.124
	1.362	-0.13481	0.00146	0.00502	0.04326	-0.01614	0.000687423	0.00622	0.124
	1.363	-0.12971	0.00146	0.0028	0.01143	-0.01553	0.000687422	0.00346	0.03275
	1.364	-0.12653	-0.00058121	0.00598	0.05599	-0.01515	-0.000274148	0.00741	0.1605
	1.365	-0.13194	0.00146	-0.0023	0.01143	-0.01579	0.000687423	-0.00285	0.03275
	1.366	-0.13513	0.00146	0.000246966	0.04962	-0.01617	0.000687423	0.000305878	0.14225
	1.367	-0.13162	-0.00797	0.000565494	0.03052	-0.01576	-0.00376	0.00070039	0.0875
	1.368	-0.12685	0.000183262	0.0098	0.03052	-0.01518	8.64419e-05	0.01214	0.0875
	1.369	-0.13131	-0.0016	-7.15618e-05	0.02416	-0.01572	-0.000754933	-8.86324e-05	0.06925
	1.37	-0.1278	-0.0016	0.00694	0.03689	-0.0153	-0.000754934	0.00859	0.10575
	1.371	-0.13035	-0.00186	0.00248	0.02416	-0.0156	-0.00087513	0.00307	0.06925
	1.372	-0.12939	0.00324	-0.00135	0.04326	-0.01549	0.00153	-0.00167	0.124
	1.373	-0.12557	0.0063	-0.00262	0.01779	-0.01503	0.00297	-0.00324	0.051
	1.374	-0.13067	-0.000836032	0.00407	0.06872	-0.01564	-0.000394344	0.00504	0.197
	1.375	-0.12366	-0.00262	0.00598	0.00506	-0.0148	-0.00124	0.00741	0.0145
	1.376	-0.12302	0.0035	0.00566	0.03052	-0.01473	0.00165	0.00701	0.0875
	1.377	-0.12844	-0.00186	-0.000390093	0.02416	-0.01537	-0.00087513	-0.000483148	0.06925
	1.378	-0.11856	0.000947729	0.00566	0.01143	-0.01419	0.00044703	0.00701	0.03275
	1.379	-0.12589	0.00171	-7.15652e-05	0.03689	-0.01507	0.000807619	-8.86368e-05	0.10575
	1.38	-0.13131	0.00375	0.00534	0.04962	-0.01572	0.00177	0.00662	0.14225
	1.381	-0.12271	-0.00236	0.00534	0.03052	-0.01469	-0.00112	0.00662	0.0875
	1.382	-0.12844	0.01063	0.0063	0.04962	-0.01537	0.00501	0.0078	0.14225
	1.383	-0.12462	0.000438082	0.00694	0.01143	-0.01492	0.000206637	0.00859	0.03275
	1.384	-0.11665	0.00324	0.00216	0.02416	-0.01396	0.00153	0.00267	0.06925
	1.385	-0.11856	0.00375	0.00598	0.04962	-0.01419	0.00177	0.00741	0.14225
	1.386	-0.12111	0.00579	-0.00103	0.02416	-0.0145	0.00273	-0.00127	0.06925
	1.387	-0.12111	0.00783	0.00598	0.04962	-0.0145	0.00369	0.00741	0.14225
	1.388	-0.1157	-0.00466	0.00216	0.01143	-0.01385	-0.0022	0.00267	0.03275
	1.389	-0.10933	0.000438083	0.000884022	0.01143	-0.01309	0.000206637	0.00109	0.03275
	1.39	-0.12366	0.00502	0.00598	0.02416	-0.0148	0.00237	0.00741	0.06925
	1.391	-0.11028	0.00579	0.00534	0.01779	-0.0132	0.00273	0.00662	0.051
	1.392	-0.11379	0.00706	0.0098	-0.00131	-0.01362	0.00333	0.01214	-0.00375
	1.393	-0.1157	0.00197	-0.00294	0.02416	-0.01385	0.000927815	-0.00364	0.06925
	1.394	-0.1157	0.00375	0.00662	0.03052	-0.01385	0.00177	0.0082	0.0875
	1.395	-0.1157	0.00094773	0.00662	-0.00131	-0.01385	0.000447031	0.0082	-0.00375
	1.396	-0.11092	0.000947727	0.00598	0.03052	-0.01328	0.000447029	0.00741	0.0875
	1.397	-0.11251	-0.000326384	0.00502	0.01779	-0.01347	-0.000153951	0.00622	0.051
	1.398	-0.11538	0.00655	0.00375	0.01779	-0.01381	0.00309	0.00465	0.051
	1.399	-0.11124	0.00732	0.00248	0.05599	-0.01332	0.00345	0.00307	0.1605
	1.4	-0.10869	0.00273	0.00917	0.02416	-0.01301	0.00129	0.01135	0.06925
	1.401	-0.1106	0.00094773	0.00725	0.01143	-0.01324	0.000447031	0.00899	0.03275
	1.402	-0.11697	-0.00415	0.00662	0.03689	-0.014	-0.00196	0.0082	0.10575
	1.403	-0.10105	0.00273	0.00598	0.03052	-0.01209	0.00129	0.00741	0.0875
	1.404	-0.11315	0.00834	0.00821	0.05599	-0.01354	0.00393	0.01017	0.1605
	1.405	-0.11283	0.01573	0.00789	-0.00131	-0.01351	0.00742	0.00977	-0.00375
	1.406	-0.11156	-0.000326387	-0.00421	0.03689	-0.01335	-0.000153952	-0.00522	0.10575
	1.407	-0.09945	0.00706	0.0098	0.00506	-0.0119	0.00333	0.01214	0.0145
	1.408	-0.10933	0.00502	0.00566	0.01779	-0.01309	0.00237	0.00701	0.051
	1.409	-0.10996	-0.00466	0.00248	0.03052	-0.01316	-0.0022	0.00307	0.0875
	1.41	-0.11124	0.01114	0.00311	0.06235	-0.01332	0.00525	0.00386	0.17875
	1.411	-0.1106	0.00859	0.00598	0.03052	-0.01324	0.00405	0.00741	0.0875
	1.412	-0.11156	-0.00287	-0.00103	0.06872	-0.01335	-0.00136	-0.00127	0.197
	1.413	-0.11347	0.0063	0.00725	-0.01404	-0.01358	0.00297	0.00899	-0.04025
	1.414	-0.10869	0.01343	0.00853	0.04326	-0.01301	0.00634	0.01056	0.124
	1.415	-0.11251	-0.000836033	0.01108	0.00506	-0.01347	-0.000394345	0.01372	0.0145
	1.416	-0.10487	0.00655	0.00566	0.04326	-0.01255	0.00309	0.00701	0.124
	1.417	-0.11506	0.00604	0.0063	0.02416	-0.01377	0.00285	0.0078	0.06925
	1.418	-0.1055	0.00401	0.01076	0.03689	-0.01263	0.00189	0.01332	0.10575
	1.419	-0.11028	0.01012	0.00534	0.04326	-0.0132	0.00477	0.00662	0.124
	1.42	-0.10168	0.00604	0.00534	0.01779	-0.01217	0.00285	0.00662	0.051
	1.421	-0.10391	0.00783	0.00534	0.04326	-0.01244	0.00369	0.00662	0.124
	1.422	-0.10805	0.01114	0.00694	0.00506	-0.01293	0.00525	0.00859	0.0145
	1.423	-0.11219	0.00681	0.00343	0.04326	-0.01343	0.00321	0.00425	0.124
	1.424	-0.10232	0.00808	0.01458	0.02416	-0.01225	0.00381	0.01806	0.06925
	1.425	-0.10582	0.00604	0.00184	0.04326	-0.01267	0.00285	0.00228	0.124
	1.426	-0.09754	0.01012	0.00789	0.02416	-0.01168	0.00477	0.00977	0.06925
	1.427	-0.10805	0.00987	0.000565492	0.01779	-0.01293	0.00465	0.000700388	0.051
	1.428	-0.10805	0.01012	0.00662	0.04962	-0.01293	0.00477	0.0082	0.14225
	1.429	-0.10519	0.01063	0.00375	0.03052	-0.01259	0.00501	0.00465	0.0875
	1.43	-0.10136	0.0114	-0.00198	0.01143	-0.01213	0.00538	-0.00246	0.03275
	1.431	-0.10073	0.01292	0.02031	0.04326	-0.01206	0.0061	0.02516	0.124
	1.432	-0.10391	0.01267	0.00725	0.00506	-0.01244	0.00598	0.00899	0.0145
	1.433	-0.10487	0.00961	0.00725	0.05599	-0.01255	0.00453	0.00899	0.1605
	1.434	-0.10359	0.0091	0.0063	-0.00131	-0.0124	0.00429	0.0078	-0.00375
	1.435	-0.1055	0.00936	0.00534	0.03689	-0.01263	0.00441	0.00662	0.10575
	1.436	-0.10264	0.00604	0.01267	0.03052	-0.01229	0.00285	0.01569	0.0875
	1.437	-0.08735	0.00808	0.00853	0.03689	-0.01046	0.00381	0.01056	0.10575
	1.438	-0.10041	0.01165	0.00343	0.03052	-0.01202	0.0055	0.00425	0.0875
	1.439	-0.102	0.01751	0.00853	0.03689	-0.01221	0.00826	0.01056	0.10575
	1.44	-0.09754	0.00502	0.01522	0.04326	-0.01168	0.00237	0.01885	0.124
	1.441	-0.09659	0.00324	-0.000390092	0.01143	-0.01156	0.00153	-0.000483146	0.03275
	1.442	-0.09722	0.01343	0.00917	0.04962	-0.01164	0.00634	0.01135	0.14225
	1.443	-0.09276	0.00681	0.01235	0.00506	-0.0111	0.00321	0.0153	0.0145
	1.444	-0.09627	0.01063	0.00662	0.03689	-0.01152	0.00501	0.0082	0.10575
	1.445	-0.09563	0.00681	0.01012	0.03689	-0.01145	0.00321	0.01254	0.10575
	1.446	-0.09244	0.01063	0.0028	0.02416	-0.01107	0.00501	0.00346	0.06925
	1.447	-0.09085	0.00936	0.00662	0.05599	-0.01087	0.00441	0.0082	0.1605
	1.448	-0.09786	0.01547	0.01904	0.02416	-0.01171	0.0073	0.02358	0.06925
	1.449	-0.09213	0.01318	0.01585	0.04326	-0.01103	0.00622	0.01964	0.124
	1.45	-0.09149	0.00706	0.01012	0.04326	-0.01095	0.00333	0.01254	0.124
	1.451	-0.09053	0.00706	0.01203	0.02416	-0.01084	0.00333	0.0149	0.06925
	1.452	-0.09627	0.01777	0.00534	0.06235	-0.01152	0.00838	0.00662	0.17875
	1.453	-0.09308	0.01343	0.01203	0.00506	-0.01114	0.00634	0.0149	0.0145
	1.454	-0.08958	0.00859	0.01012	0.04962	-0.01072	0.00405	0.01254	0.14225
	1.455	-0.09053	0.01496	0.01012	0.01143	-0.01084	0.00706	0.01254	0.03275
	1.456	-0.08353	0.00987	0.01522	0.03052	-0.01	0.00465	0.01885	0.0875
	1.457	-0.08576	0.0063	0.00853	0.04962	-0.01026	0.00297	0.01056	0.14225
	1.458	-0.09404	0.01012	0.01108	0.02416	-0.01126	0.00477	0.01372	0.06925
	1.459	-0.09213	0.0114	0.0114	0.05599	-0.01103	0.00538	0.01411	0.1605
	1.46	-0.08926	0.0012	0.00375	0.04962	-0.01068	0.000567227	0.00465	0.14225
	1.461	-0.08703	0.00987	0.01203	-0.00131	-0.01042	0.00465	0.0149	-0.00375
	1.462	-0.09244	0.01063	0.01108	0.06872	-0.01107	0.00501	0.01372	0.197
	1.463	-0.08894	0.01445	0.01076	-0.00131	-0.01065	0.00682	0.01332	-0.00375
	1.464	-0.08544	0.00528	0.00471	0.04962	-0.01023	0.00249	0.00583	0.14225
	1.465	-0.09499	0.01012	0.01108	0.02416	-0.01137	0.00477	0.01372	0.06925
	1.466	-0.08671	0.00655	0.00566	0.01779	-0.01038	0.00309	0.00701	0.051
	1.467	-0.08926	-7.15622e-05	0.01108	0.03052	-0.01068	-3.37549e-05	0.01372	0.0875
	1.468	-0.08767	0.00477	0.00948	0.05599	-0.01049	0.00225	0.01175	0.1605
	1.469	-0.08862	0.00579	0.0184	0.03052	-0.01061	0.00273	0.02279	0.0875
	1.47	-0.0848	0.00783	0.0012	0.03052	-0.01015	0.00369	0.00149	0.0875
	1.471	-0.09818	0.00885	0.00471	0.03689	-0.01175	0.00417	0.00583	0.10575
	1.472	-0.08289	0.01853	0.00502	0.04326	-0.00992	0.00874	0.00622	0.124
	1.473	-0.08767	0.01445	0.00757	0.02416	-0.01049	0.00682	0.00938	0.06925
	1.474	-0.08958	0.00681	0.00725	0.02416	-0.01072	0.00321	0.00899	0.06925
	1.475	-0.09181	0.00834	-7.15632e-05	0.06235	-0.01099	0.00393	-8.86343e-05	0.17875
	1.476	-0.08639	0.00197	0.000246967	0.02416	-0.01034	0.000927816	0.00030588	0.06925
	1.477	-0.08002	0.00452	-0.00326	0.04962	-0.00958	0.00213	-0.00403	0.14225
	1.478	-0.09627	0.00706	0.0114	0.02416	-0.01152	0.00333	0.01411	0.06925
	1.479	-0.08416	0.01038	0.00885	0.03689	-0.01007	0.00489	0.01096	0.10575
	1.48	-0.08289	0.00324	0.00662	0.03689	-0.00992	0.00153	0.0082	0.10575
	1.481	-0.08098	0.00655	0.01076	0.05599	-0.00969	0.00309	0.01332	0.1605
	1.482	-0.08703	0.01012	0.0063	-0.00767	-0.01042	0.00477	0.0078	-0.022
	1.483	-0.08703	0.01292	-0.00103	0.05599	-0.01042	0.0061	-0.00127	0.1605
	1.484	-0.08862	0.01165	0.00566	0.00506	-0.01061	0.0055	0.00701	0.0145
	1.485	-0.08926	0.01598	0.01076	0.03689	-0.01068	0.00754	0.01332	0.10575
	1.486	-0.08735	0.00452	0.00789	0.03689	-0.01046	0.00213	0.00977	0.10575
	1.487	-0.08544	0.000438083	0.00821	0.05599	-0.01023	0.000206638	0.01017	0.1605
	1.488	-0.0883	0.00426	0.00757	0.04326	-0.01057	0.00201	0.00938	0.124
	1.489	-0.08576	-0.00186	0.01203	0.05599	-0.01026	-0.000875129	0.0149	0.1605
	1.49	-0.08384	-0.00135	0.0114	0.03052	-0.01004	-0.000634737	0.01411	0.0875
	1.491	-0.08257	0.00273	0.00471	0.06235	-0.00988	0.00129	0.00583	0.17875
	1.492	-0.07556	0.01318	0.00216	0.00506	-0.00904	0.00622	0.00267	0.0145
	1.493	-0.08926	0.00859	0.00917	0.06872	-0.01068	0.00405	0.01135	0.197
	1.494	-0.0848	0.00961	0.00534	0.01143	-0.01015	0.00453	0.00662	0.03275
	1.495	-0.08926	0.01038	0.00948	0.05599	-0.01068	0.00489	0.01175	0.1605
	1.496	-0.07684	0.0114	0.00853	0.01779	-0.0092	0.00538	0.01056	0.051
	1.497	-0.08512	-0.00593	0.00311	0.02416	-0.01019	-0.0028	0.00386	0.06925
	1.498	-0.08767	0.00732	0.00917	0.04962	-0.01049	0.00345	0.01135	0.14225
	1.499	-0.08098	0.00299	0.00662	0.02416	-0.00969	0.00141	0.0082	0.06925
	1.5	-0.08034	0.01063	0.00534	-0.00131	-0.00962	0.00501	0.00662	-0.00375
	1.501	-0.08416	0.00324	0.01331	0.05599	-0.01007	0.00153	0.01648	0.1605
	1.502	-0.08671	0.01318	0.00821	0.01143	-0.01038	0.00622	0.01017	0.03275
	1.503	-0.08193	0.01038	0.00853	0.06235	-0.00981	0.00489	0.01056	0.17875
	1.504	-0.08225	0.00502	0.00343	-0.01404	-0.00985	0.00237	0.00425	-0.04025
	1.505	-0.08576	0.00426	0.00885	0.03052	-0.01026	0.00201	0.01096	0.0875
	1.506	-0.07939	0.00375	0.00789	0.02416	-0.0095	0.00177	0.00977	0.06925
	1.507	-0.07524	0.00299	0.00184	0.01143	-0.00901	0.00141	0.00228	0.03275
	1.508	-0.08193	0.0012	-0.000708621	0.04326	-0.00981	0.000567226	-0.000877659	0.124
	1.509	-0.08225	-0.00364	0.00566	0.02416	-0.00985	-0.00172	0.00701	0.06925
	1.51	-0.0899	0.00324	0.00725	0.03052	-0.01076	0.00153	0.00899	0.0875
	1.511	-0.0762	0.00859	-7.1563e-05	0.03689	-0.00912	0.00405	-8.8634e-05	0.10575
	1.512	-0.08512	0.00401	0.0063	0.01143	-0.01019	0.00189	0.0078	0.03275
	1.513	-0.08098	0.00961	0.00439	0.04326	-0.00969	0.00453	0.00543	0.124
	1.514	-0.0797	0.00324	0.01012	0.01779	-0.00954	0.00153	0.01254	0.051
	1.515	-0.07907	0.00808	0.00439	0.03052	-0.00946	0.00381	0.00543	0.0875
	1.516	-0.07907	0.00732	0.01012	0.04962	-0.00946	0.00345	0.01254	0.14225
	1.517	-0.08321	0.00604	0.00948	0.01143	-0.00996	0.00285	0.01175	0.03275
	1.518	-0.07875	0.00171	0.0063	0.04326	-0.00943	0.00080762	0.0078	0.124
	1.519	-0.08066	0.00502	0.00502	-0.00131	-0.00965	0.00237	0.00622	-0.00375
	1.52	-0.08703	-0.00109	0.0063	0.06872	-0.01042	-0.000514541	0.0078	0.197
	1.521	-0.07811	0.00604	0.000246965	-0.02041	-0.00935	0.00285	0.000305877	-0.0585
	1.522	-0.08512	0.00146	0.00566	0.03689	-0.01019	0.000687423	0.00701	0.10575
	1.523	-0.07588	0.00299	0.00725	0.01779	-0.00908	0.00141	0.00899	0.051
	1.524	-0.08512	0.00273	0.00694	0.03052	-0.01019	0.00129	0.00859	0.0875
	1.525	-0.07429	0.00732	0.00917	0.03689	-0.00889	0.00345	0.01135	0.10575
	1.526	-0.08161	0.00375	0.00152	0.02416	-0.00977	0.00177	0.00188	0.06925
	1.527	-0.07588	0.00324	0.0063	0.02416	-0.00908	0.00153	0.0078	0.06925
	1.528	-0.07811	0.00528	0.00407	0.04962	-0.00935	0.00249	0.00504	0.14225
	1.529	-0.0813	0.00502	0.00566	0.00506	-0.00973	0.00237	0.00701	0.0145
	1.53	-0.07875	0.00426	0.00757	0.06235	-0.00943	0.00201	0.00938	0.17875
	1.531	-0.08034	0.0035	-0.0023	0.01779	-0.00962	0.00165	-0.00285	0.051
	1.532	-0.07461	-0.00186	0.00248	0.05599	-0.00893	-0.00087513	0.00307	0.1605
	1.533	-0.07365	0.00604	0.00566	0.02416	-0.00882	0.00285	0.00701	0.06925
	1.534	-0.07716	0.00452	0.01108	0.03689	-0.00924	0.00213	0.01372	0.10575
	1.535	-0.08066	0.00222	0.0012	0.03052	-0.00965	0.00105	0.00149	0.0875
	1.536	-0.07588	0.00783	0.00757	0.06235	-0.00908	0.00369	0.00938	0.17875
	1.537	-0.07779	0.0063	0.00439	0.01143	-0.00931	0.00297	0.00543	0.03275
	1.538	-0.07556	0.00681	0.00821	0.05599	-0.00904	0.00321	0.01017	0.1605
	1.539	-0.07811	0.00452	0.01235	-0.00767	-0.00935	0.00213	0.0153	-0.022
	1.54	-0.07524	0.00452	0.00439	0.06872	-0.00901	0.00213	0.00543	0.197
	1.541	-0.07142	0.00808	0.00917	0.01143	-0.00855	0.00381	0.01135	0.03275
	1.542	-0.06664	0.00706	0.00694	0.04326	-0.00798	0.00333	0.00859	0.124
	1.543	-0.07174	0.00783	0.00439	0.03689	-0.00859	0.00369	0.00543	0.10575
	1.544	-0.06792	0.00783	0.00757	0.03052	-0.00813	0.00369	0.00938	0.0875
	1.545	-0.07843	0.01012	0.00821	0.01779	-0.00939	0.00477	0.01017	0.051
	1.546	-0.07684	0.00248	0.00375	0.04962	-0.0092	0.00117	0.00465	0.14225
	1.547	-0.06664	0.00502	-0.000708621	0.01779	-0.00798	0.00237	-0.000877659	0.051
	1.548	-0.06664	0.00502	-0.000390092	0.04326	-0.00798	0.00237	-0.000483146	0.124
	1.549	-0.07556	0.00655	0.00948	-0.00131	-0.00904	0.00309	0.01175	-0.00375
	1.55	-0.0762	0.0063	0.01203	0.05599	-0.00912	0.00297	0.0149	0.1605
	1.551	-0.0762	0.000183261	0.00821	0.03052	-0.00912	8.64417e-05	0.01017	0.0875
	1.552	-0.07047	0.00401	0.01331	0.03689	-0.00843	0.00189	0.01648	0.10575
	1.553	-0.0711	0.0035	0.01108	0.04962	-0.00851	0.00165	0.01372	0.14225
	1.554	-0.07747	0.0063	0.00439	0.03052	-0.00927	0.00297	0.00543	0.0875
	1.555	-0.07015	0.00375	0.0114	0.03052	-0.0084	0.00177	0.01411	0.0875
	1.556	-0.07461	0.00324	0.00948	0.03689	-0.00893	0.00153	0.01175	0.10575
	1.557	-0.07556	0.00426	0.00598	0.02416	-0.00904	0.00201	0.00741	0.06925
	1.558	-0.07238	0.01828	0.00885	0.03052	-0.00866	0.00862	0.01096	0.0875
	1.559	-0.07047	0.00808	0.00407	0.03052	-0.00843	0.00381	0.00504	0.0875
	1.56	-0.07811	0.01089	0.00311	0.03689	-0.00935	0.00513	0.00386	0.10575
	1.561	-0.10805	0.0035	0.00821	0.03689	-0.01293	0.00165	0.01017	0.10575
	1.562	-0.15297	0.00579	0.00757	0.04962	-0.01831	0.00273	0.00938	0.14225
	1.563	-0.12111	0.00655	0.0063	0.00506	-0.0145	0.00309	0.0078	0.0145
	1.564	-0.09085	0.00655	0.000565497	0.06872	-0.01087	0.00309	0.000700393	0.197
	1.565	-0.0813	0.00528	-0.0367	-0.00767	-0.00973	0.00249	-0.04546	-0.022
	1.566	-0.0813	0.00579	-0.01186	0.04326	-0.00973	0.00273	-0.01469	0.124
	1.567	-0.08225	0.00885	0.00152	0.05599	-0.00985	0.00417	0.00188	0.1605
	1.568	-0.07684	0.00222	0.00152	0.03052	-0.0092	0.00105	0.00188	0.0875
	1.569	-0.0711	0.00961	0.01044	0.06872	-0.00851	0.00453	0.01293	0.197
	1.57	-0.0676	-0.00186	0.00885	0.02416	-0.00809	-0.00087513	0.01096	0.06925
	1.571	-0.07301	0.00273	0.0028	0.03052	-0.00874	0.00129	0.00346	0.0875
	1.572	-0.07588	0.00604	0.00248	0.03052	-0.00908	0.00285	0.00307	0.0875
	1.573	-0.07206	0.00324	0.00948	0.05599	-0.00863	0.00153	0.01175	0.1605
	1.574	-0.06569	0.000692907	0.01458	0.02416	-0.00786	0.000326834	0.01806	0.06925
	1.575	-0.07716	0.00146	0.01554	0.06872	-0.00924	0.000687423	0.01924	0.197
	1.576	-0.06601	0.01038	0.00566	0.01143	-0.0079	0.00489	0.00701	0.03275
	1.577	-0.06378	0.00146	0.00502	0.04962	-0.00763	0.000687422	0.00622	0.14225
	1.578	-0.07238	0.000183259	0.00566	0.04326	-0.00866	8.64407e-05	0.00701	0.124
	1.579	-0.07588	0.00885	0.000565494	0.02416	-0.00908	0.00417	0.00070039	0.06925
	1.58	-0.06027	0.00299	0.00853	0.04326	-0.00721	0.00141	0.01056	0.124
	1.581	-0.06441	0.0091	0.00757	0.04962	-0.00771	0.00429	0.00938	0.14225
	1.582	-0.06378	0.00604	0.00407	0.02416	-0.00763	0.00285	0.00504	0.06925
	1.583	-0.07206	0.00426	0.00853	0.03052	-0.00863	0.00201	0.01056	0.0875
	1.584	-0.0676	0.00401	0.00311	0.05599	-0.00809	0.00189	0.00386	0.1605
	1.585	-0.06441	-0.00287	0.00502	0.03052	-0.00771	-0.00136	0.00622	0.0875
	1.586	-0.07206	-0.00186	0.00948	0.03052	-0.00863	-0.00087513	0.01175	0.0875
	1.587	-0.06664	0.00961	0.00757	0.04962	-0.00798	0.00453	0.00938	0.14225
	1.588	-0.06728	0.00375	0.00853	0.01779	-0.00805	0.00177	0.01056	0.051
	1.589	-0.06155	0.00604	0.01012	0.03052	-0.00737	0.00285	0.01254	0.0875
	1.59	-0.06473	0.00248	0.00216	0.04962	-0.00775	0.00117	0.00267	0.14225
	1.591	-0.0625	-0.00364	-0.00166	0.03689	-0.00748	-0.00172	-0.00206	0.10575
	1.592	-0.06537	0.00324	0.00725	0.04326	-0.00782	0.00153	0.00899	0.124
	1.593	-0.06505	0.0012	0.00821	0.01779	-0.00779	0.000567226	0.01017	0.051
	1.594	-0.06123	0.00299	0.0063	0.03052	-0.00733	0.00141	0.0078	0.0875
	1.595	-0.06951	-0.000581211	0.00757	0.04326	-0.00832	-0.000274149	0.00938	0.124
	1.596	-0.05773	-7.15628e-05	0.0063	0.01779	-0.00691	-3.37551e-05	0.0078	0.051
	1.597	-0.0711	0.01292	0.01044	0.04962	-0.00851	0.0061	0.01293	0.14225
	1.598	-0.06601	0.00375	0.01394	0.02416	-0.0079	0.00177	0.01727	0.06925
	1.599	-0.0625	0.00452	0.01076	0.04962	-0.00748	0.00213	0.01332	0.14225
	1.6	-0.06696	-0.00491	0.0098	0.03052	-0.00802	-0.00232	0.01214	0.0875
	1.601	-0.06346	0.00757	0.000246965	0.03689	-0.0076	0.00357	0.000305877	0.10575
	1.602	-0.07206	0.00757	0.00789	0.03052	-0.00863	0.00357	0.00977	0.0875
	1.603	-0.05932	0.00273	0.00311	0.05599	-0.0071	0.00129	0.00386	0.1605
	1.604	-0.06155	0.00299	0.00375	0.03689	-0.00737	0.00141	0.00465	0.10575
	1.605	-0.06346	-0.0016	0.01745	0.05599	-0.0076	-0.000754934	0.02161	0.1605
	1.606	-0.06346	0.00477	0.00407	0.01779	-0.0076	0.00225	0.00504	0.051
	1.607	-0.06378	-0.000326385	0.0012	0.03689	-0.00763	-0.000153951	0.00149	0.10575
	1.608	-0.06728	0.00375	0.00502	0.02416	-0.00805	0.00177	0.00622	0.06925
	1.609	-0.06314	-0.000836034	0.00821	0.06235	-0.00756	-0.000394345	0.01017	0.17875
	1.61	-0.059	-0.000581211	0.00311	0.01143	-0.00706	-0.000274149	0.00386	0.03275
	1.611	-0.05964	-0.000836033	0.00789	0.04962	-0.00714	-0.000394345	0.00977	0.14225
	1.612	-0.06537	0.0035	-0.00262	0.04326	-0.00782	0.00165	-0.00324	0.124
	1.613	-0.05327	0.01012	-0.00198	0.06235	-0.00638	0.00477	-0.00246	0.17875
	1.614	-0.06951	0.000438082	0.000884021	0.04962	-0.00832	0.000206637	0.00109	0.14225
	1.615	-0.06059	0.00655	0.00598	0.00506	-0.00725	0.00309	0.00741	0.0145
	1.616	-0.05804	0.00273	-0.0074	0.03689	-0.00695	0.00129	-0.00916	0.10575
	1.617	-0.0625	-0.00415	-0.00963	0.03689	-0.00748	-0.00196	-0.01192	0.10575
	1.618	-0.06282	0.00222	-0.0469	0.00506	-0.00752	0.00105	-0.05808	0.0145
	1.619	-0.05072	0.00401	-0.06569	0.03052	-0.00607	0.00189	-0.08136	0.0875
	1.62	-0.0676	-7.1563e-05	-0.02842	0.03052	-0.00809	-3.37553e-05	-0.0352	0.0875
	1.621	-0.059	0.00681	-0.01345	0.04962	-0.00706	0.00321	-0.01666	0.14225
	1.622	-0.05167	0.01038	-0.00549	0.03689	-0.00619	0.00489	-0.0068	0.10575
	1.623	-0.05773	0.00299	-0.000708621	0.03052	-0.00691	0.00141	-0.000877659	0.0875
	1.624	-0.05709	0.00579	0.000884024	0.04326	-0.00683	0.00273	0.00109	0.124
	1.625	-0.059	0.00604	0.00439	0.04962	-0.00706	0.00285	0.00543	0.14225
	1.626	-0.05773	-0.00415	0.00566	0.03689	-0.00691	-0.00196	0.00701	0.10575
	1.627	-0.06346	0.000947729	-7.1562e-05	0.03689	-0.0076	0.00044703	-8.86328e-05	0.10575
	1.628	-0.05645	-0.00058121	0.00439	0.01779	-0.00676	-0.000274148	0.00543	0.051
	1.629	-0.06314	0.00171	0.00439	0.03052	-0.00756	0.000807619	0.00543	0.0875
	1.63	-0.06123	0.00655	0.0063	0.04326	-0.00733	0.00309	0.0078	0.124
	1.631	-0.05072	0.01063	0.00439	0.02416	-0.00607	0.00501	0.00543	0.06925
	1.632	-0.06218	0.00146	-0.00166	0.03052	-0.00744	0.000687423	-0.00206	0.0875
	1.633	-0.05677	0.00401	0.00216	0.04962	-0.0068	0.00189	0.00267	0.14225
	1.634	-0.05709	0.00808	0.00343	0.03052	-0.00683	0.00381	0.00425	0.0875
	1.635	-0.05581	0.00273	0.00566	0.05599	-0.00668	0.00129	0.00701	0.1605
	1.636	-0.05868	0.00757	0.00471	0.04326	-0.00702	0.00357	0.00583	0.124
	1.637	-0.06346	0.00808	0.00694	0.03689	-0.0076	0.00381	0.00859	0.10575
	1.638	-0.05008	0.0063	0.00566	0.05599	-0.00599	0.00297	0.00701	0.1605
	1.639	-0.05327	0.00426	0.00789	0.00506	-0.00638	0.00201	0.00977	0.0145
	1.64	-0.06346	0.00528	0.00853	0.03689	-0.0076	0.00249	0.01056	0.10575
	1.641	-0.06091	0.00502	0.0063	0.02416	-0.00729	0.00237	0.0078	0.06925
	1.642	-0.05804	0.00961	0.0098	0.05599	-0.00695	0.00453	0.01214	0.1605
	1.643	-0.05135	0.00681	0.0028	0.03052	-0.00615	0.00321	0.00346	0.0875
	1.644	-0.05231	0.00477	0.00725	0.05599	-0.00626	0.00225	0.00899	0.1605
	1.645	-0.05358	0.00732	0.01108	-0.00767	-0.00641	0.00345	0.01372	-0.022
	1.646	-0.05709	0.00222	0.00311	0.07509	-0.00683	0.00105	0.00386	0.21525
	1.647	-0.05613	-0.00262	0.00598	0.01779	-0.00672	-0.00124	0.00741	0.051
	1.648	-0.06601	0.00783	0.000884022	0.03689	-0.0079	0.00369	0.00109	0.10575
	1.649	-0.04944	0.00987	0.00502	0.04326	-0.00592	0.00465	0.00622	0.124
	1.65	-0.05581	0.01114	0.00948	0.02416	-0.00668	0.00525	0.01175	0.06925
	1.651	-0.06123	0.01318	0.00216	0.04962	-0.00733	0.00622	0.00267	0.14225
	1.652	-0.04944	0.01089	0.00694	0.04326	-0.00592	0.00513	0.00859	0.124
	1.653	-0.0539	0.01063	0.01331	0.01779	-0.00645	0.00501	0.01648	0.051
	1.654	-0.04849	0.00681	0.01171	0.05599	-0.0058	0.00321	0.01451	0.1605
	1.655	-0.05358	0.00987	0.00917	0.02416	-0.00641	0.00465	0.01135	0.06925
	1.656	-0.05263	0.00579	0.00566	0.02416	-0.0063	0.00273	0.00701	0.06925
	1.657	-0.05868	0.01241	0.0063	0.06235	-0.00702	0.00586	0.0078	0.17875
	1.658	-0.04944	0.01241	0.01235	0.01143	-0.00592	0.00586	0.0153	0.03275
	1.659	-0.05422	0.00477	-7.15642e-05	0.02416	-0.00649	0.00225	-8.86355e-05	0.06925
	1.66	-0.04785	0.00987	0.00407	0.02416	-0.00573	0.00465	0.00504	0.06925
	1.661	-0.05868	0.00681	0.00343	0.02416	-0.00702	0.00321	0.00425	0.06925
	1.662	-0.05486	0.00757	-0.03511	0.01779	-0.00657	0.00357	-0.04348	0.051
	1.663	-0.05295	0.0091	-0.0246	0.04326	-0.00634	0.00429	-0.03047	0.124
	1.664	-0.05422	0.00375	-0.0074	0.01779	-0.00649	0.00177	-0.00916	0.051
	1.665	-0.04849	0.01089	0.00694	0.04326	-0.0058	0.00513	0.00859	0.124
	1.666	-0.0504	0.00936	-0.000708621	-0.00131	-0.00603	0.00441	-0.000877659	-0.00375
	1.667	-0.05804	0.00859	0.00821	0.05599	-0.00695	0.00405	0.01017	0.1605
	1.668	-0.05199	0.00528	0.00566	0.04326	-0.00622	0.00249	0.00701	0.124
	1.669	-0.0504	0.00961	0.00534	0.01779	-0.00603	0.00453	0.00662	0.051
	1.67	-0.04976	0.00681	0.00598	0.06872	-0.00596	0.00321	0.00741	0.197
	1.671	-0.04944	0.00681	0.0012	0.01143	-0.00592	0.00321	0.00149	0.03275
	1.672	-0.05581	0.00732	0.00598	0.05599	-0.00668	0.00345	0.00741	0.1605
	1.673	-0.05072	0.00197	0.00566	0.04326	-0.00607	0.000927816	0.00701	0.124
	1.674	-0.05072	0.00757	0.01331	0.03689	-0.00607	0.00357	0.01648	0.10575
	1.675	-0.05518	0.00401	0.00439	0.03689	-0.0066	0.00189	0.00543	0.10575
	1.676	-0.05327	0.00553	0.01076	0.03052	-0.00638	0.00261	0.01332	0.0875
	1.677	-0.04976	0.00859	0.0114	0.03689	-0.00596	0.00405	0.01411	0.10575
	1.678	-0.04498	0.00299	0.01331	0.03052	-0.00538	0.00141	0.01648	0.0875
	1.679	-0.05008	0.0091	0.00534	0.05599	-0.00599	0.00429	0.00662	0.1605
	1.68	-0.04944	0.00681	0.00439	0.01143	-0.00592	0.00321	0.00543	0.03275
	1.681	-0.05518	0.01802	0.01235	0.05599	-0.0066	0.0085	0.0153	0.1605
	1.682	-0.04849	0.00528	0.0098	0.03689	-0.0058	0.00249	0.01214	0.10575
	1.683	-0.04658	0.0114	0.00311	0.06872	-0.00558	0.00538	0.00386	0.197
	1.684	-0.05422	0.000692906	-0.000390093	0.01779	-0.00649	0.000326834	-0.000483147	0.051
	1.685	-0.04753	0.00808	0.00725	0.06872	-0.00569	0.00381	0.00899	0.197
	1.686	-0.05008	0.00859	0.01426	0.02416	-0.00599	0.00405	0.01766	0.06925
	1.687	-0.04467	0.000947728	0.00534	0.06872	-0.00535	0.00044703	0.00662	0.197
	1.688	-0.05263	0.00604	0.00471	0.04326	-0.0063	0.00285	0.00583	0.124
	1.689	-0.04339	0.00987	0.00948	0.01143	-0.00519	0.00465	0.01175	0.03275
	1.69	-0.05072	0.00757	0.00821	0.03052	-0.00607	0.00357	0.01017	0.0875
	1.691	-0.04562	0.01191	0.0098	0.03052	-0.00546	0.00562	0.01214	0.0875
	1.692	-0.04626	0.00401	0.01299	0.01143	-0.00554	0.00189	0.01609	0.03275
	1.693	-0.04721	0.00579	0.00948	0.03052	-0.00565	0.00273	0.01175	0.0875
	1.694	-0.04976	0.00222	0.00343	0.04326	-0.00596	0.00105	0.00425	0.124
	1.695	-0.0555	-0.00186	0.00566	-0.00767	-0.00664	-0.00087513	0.00701	-0.022
	1.696	-0.05645	0.01063	0.0149	0.06872	-0.00676	0.00501	0.01845	0.197
	1.697	-0.05422	0.00146	0.00885	0.01143	-0.00649	0.000687423	0.01096	0.03275
	1.698	-0.04467	0.0035	0.01299	0.04962	-0.00535	0.00165	0.01609	0.14225
	1.699	-0.04562	0.00502	0.00439	0.05599	-0.00546	0.00237	0.00543	0.1605
	1.7	-0.04626	0.0091	0.0063	0.03052	-0.00554	0.00429	0.0078	0.0875
	1.701	-0.04307	0.00859	0.00598	0.04962	-0.00516	0.00405	0.00741	0.14225
	1.702	-0.04944	0.0091	0.00248	0.01143	-0.00592	0.00429	0.00307	0.03275
	1.703	-0.04753	0.0035	0.00566	0.04326	-0.00569	0.00165	0.00701	0.124
	1.704	-0.05072	0.00579	0.00566	0.03689	-0.00607	0.00273	0.00701	0.10575
	1.705	-0.04721	-0.00109	0.00534	0.03052	-0.00565	-0.000514541	0.00662	0.0875
	1.706	-0.04849	0.00859	0.00917	0.01143	-0.0058	0.00405	0.01135	0.03275
	1.707	-0.04435	0.00018326	0.00502	0.06872	-0.00531	8.6441e-05	0.00622	0.197
	1.708	-0.05072	0.00604	0.00757	0.00506	-0.00607	0.00285	0.00938	0.0145
	1.709	-0.04658	0.00375	-0.00389	0.04962	-0.00558	0.00177	-0.00482	0.14225
	1.71	-0.04785	-0.00186	0.00471	0.01779	-0.00573	-0.00087513	0.00583	0.051
	1.711	-0.04435	0.00655	0.00662	0.03689	-0.00531	0.00309	0.0082	0.10575
	1.712	-0.05327	0.01292	0.0114	0.03689	-0.00638	0.0061	0.01411	0.10575
	1.713	-0.0469	0.00604	0.01076	0.03689	-0.00561	0.00285	0.01332	0.10575
	1.714	-0.04785	0.00553	0.00662	0.02416	-0.00573	0.00261	0.0082	0.06925
	1.715	-0.04244	0.00299	0.00566	0.01143	-0.00508	0.00141	0.00701	0.03275
	1.716	-0.04562	0.00808	0.00917	0.03689	-0.00546	0.00381	0.01135	0.10575
	1.717	-0.0469	0.01038	0.00184	0.02416	-0.00561	0.00489	0.00228	0.06925
	1.718	-0.0418	0.0114	0.01363	0.03052	-0.005	0.00538	0.01688	0.0875
	1.719	-0.04052	0.00808	0.0063	0.04326	-0.00485	0.00381	0.0078	0.124
	1.72	-0.04721	0.00452	0.01235	0.04962	-0.00565	0.00213	0.0153	0.14225
	1.721	-0.0504	0.00732	0.00343	0.03689	-0.00603	0.00345	0.00425	0.10575
	1.722	-0.04307	0.00834	0.0012	0.05599	-0.00516	0.00393	0.00149	0.1605
	1.723	-0.0469	0.01267	0.0063	-0.00131	-0.00561	0.00598	0.0078	-0.00375
	1.724	-0.04498	0.00681	0.00694	0.04962	-0.00538	0.00321	0.00859	0.14225
	1.725	-0.03861	0.00885	0.00598	0.01143	-0.00462	0.00417	0.00741	0.03275
	1.726	-0.0418	0.00859	0.00694	0.04962	-0.005	0.00405	0.00859	0.14225
	1.727	-0.04626	0.00757	0.01012	0.04962	-0.00554	0.00357	0.01254	0.14225
	1.728	-0.04307	-0.0016	-0.00135	0.01779	-0.00516	-0.000754934	-0.00167	0.051
	1.729	-0.04467	0.00681	0.01649	0.03052	-0.00535	0.00321	0.02043	0.0875
	1.73	-0.04626	0.00706	0.00471	0.00506	-0.00554	0.00333	0.00583	0.0145
	1.731	-0.03989	0.00706	0.00343	0.01143	-0.00477	0.00333	0.00425	0.03275
	1.732	-0.04116	0.0063	0.01299	0.01779	-0.00493	0.00297	0.01609	0.051
	1.733	-0.0469	0.01063	0.00917	0.04326	-0.00561	0.00501	0.01135	0.124
	1.734	-0.03511	0.000692906	0.00917	0.01779	-0.0042	0.000326834	0.01135	0.051
	1.735	-0.04594	0.01191	0.01171	0.03689	-0.0055	0.00562	0.01451	0.10575
	1.736	-0.0418	0.0091	0.00885	-0.00131	-0.005	0.00429	0.01096	-0.00375
	1.737	-0.04244	0.00375	0.00216	0.02416	-0.00508	0.00177	0.00267	0.06925
	1.738	-0.04785	0.01547	0.01522	0.03052	-0.00573	0.0073	0.01885	0.0875
	1.739	-0.03989	0.01012	0.01108	0.03052	-0.00477	0.00477	0.01372	0.0875
	1.74	-0.03288	0.01241	0.00917	0.04962	-0.00394	0.00586	0.01135	0.14225
	1.741	-0.05072	0.01394	0.00853	0.01779	-0.00607	0.00658	0.01056	0.051
	1.742	-0.05008	0.01267	0.01108	0.04326	-0.00599	0.00598	0.01372	0.124
	1.743	-0.04403	0.00859	0.00917	0.01143	-0.00527	0.00405	0.01135	0.03275
	1.744	-0.04849	0.00834	0.00821	0.02416	-0.0058	0.00393	0.01017	0.06925
	1.745	-0.05167	0.00859	0.01235	0.02416	-0.00619	0.00405	0.0153	0.06925
	1.746	-0.05135	0.0091	0.00789	0.03689	-0.00615	0.00429	0.00977	0.10575
	1.747	-0.06282	0.00553	0.01108	0.03052	-0.00752	0.00261	0.01372	0.0875
	1.748	-0.06792	0.00579	0.00534	0.04326	-0.00813	0.00273	0.00662	0.124
	1.749	-0.05263	0.00452	0.00502	0.01143	-0.0063	0.00213	0.00622	0.03275
	1.75	-0.03734	0.00401	0.01171	0.03052	-0.00447	0.00189	0.01451	0.0875
	1.751	-0.03415	0.0063	0.00598	0.01779	-0.00409	0.00297	0.00741	0.051
	1.752	-0.04212	0.00273	0.01012	-0.01404	-0.00504	0.00129	0.01254	-0.04025
	1.753	-0.04562	0.00706	0.00439	0.05599	-0.00546	0.00333	0.00543	0.1605
	1.754	-0.03447	0.00936	0.00725	0.01143	-0.00413	0.00441	0.00899	0.03275
	1.755	-0.0332	0.00859	0.00598	0.02416	-0.00397	0.00405	0.00741	0.06925
	1.756	-0.03575	0.00783	0.01267	0.03689	-0.00428	0.00369	0.01569	0.10575
	1.757	-0.04148	0.01114	0.01426	0.00506	-0.00497	0.00525	0.01766	0.0145
	1.758	-0.03766	0.00681	0.00534	0.03052	-0.00451	0.00321	0.00662	0.0875
	1.759	-0.03479	0.00834	0.00694	0.04962	-0.00416	0.00393	0.00859	0.14225
	1.76	-0.03575	0.0114	0.00853	0.02416	-0.00428	0.00538	0.01056	0.06925
	1.761	-0.03256	0.00579	0.0098	0.04962	-0.0039	0.00273	0.01214	0.14225
	1.762	-0.0383	0.01267	0.00248	0.02416	-0.00458	0.00598	0.00307	0.06925
	1.763	-0.04275	0.00706	0.01522	0.02416	-0.00512	0.00333	0.01885	0.06925
	1.764	-0.03033	0.00834	0.01554	0.03689	-0.00363	0.00393	0.01924	0.10575
	1.765	-0.04244	0.01191	0.00757	0.00506	-0.00508	0.00562	0.00938	0.0145
	1.766	-0.04721	0.0035	0.00534	0.05599	-0.00565	0.00165	0.00662	0.1605
	1.767	-0.04021	0.00706	0.00694	0.03052	-0.00481	0.00333	0.00859	0.0875
	1.768	-0.04052	0.00681	0.01044	0.03689	-0.00485	0.00321	0.01293	0.10575
	1.769	-0.0418	0.01216	0.00502	0.03052	-0.005	0.00574	0.00622	0.0875
	1.77	-0.03097	0.00859	0.01713	0.01779	-0.00371	0.00405	0.02122	0.051
	1.771	-0.03447	0.01089	0.00471	0.02416	-0.00413	0.00513	0.00583	0.06925
	1.772	-0.0281	0.00961	0.000884023	0.05599	-0.00336	0.00453	0.00109	0.1605
	1.773	-0.03543	0.0063	0.00789	0.01779	-0.00424	0.00297	0.00977	0.051
	1.774	-0.04052	0.00273	0.00662	-0.00131	-0.00485	0.00129	0.0082	-0.00375
	1.775	-0.03734	0.01241	0.0098	0.04326	-0.00447	0.00586	0.01214	0.124
	1.776	-0.04307	0.00553	0.00694	-0.00131	-0.00516	0.00261	0.00859	-0.00375
	1.777	-0.03957	0.01522	0.01331	0.04326	-0.00474	0.00718	0.01648	0.124
	1.778	-0.03352	0.00477	0.00184	0.01143	-0.00401	0.00225	0.00228	0.03275
	1.779	-0.03129	0.00553	0.01267	0.01779	-0.00375	0.00261	0.01569	0.051
	1.78	-0.04116	0.00477	0.00789	0.03689	-0.00493	0.00225	0.00977	0.10575
	1.781	-0.03033	0.00553	0.01331	-0.00767	-0.00363	0.00261	0.01648	-0.022
	1.782	-0.03256	0.00426	0.00439	0.03052	-0.0039	0.00201	0.00543	0.0875
	1.783	-0.04212	0.01063	0.01331	0.01143	-0.00504	0.00501	0.01648	0.03275
	1.784	-0.04021	0.00579	0.01108	0.01779	-0.00481	0.00273	0.01372	0.051
	1.785	-0.0367	0.00604	0.0063	0.01779	-0.00439	0.00285	0.0078	0.051
	1.786	-0.0332	0.00528	0.00471	0.04326	-0.00397	0.00249	0.00583	0.124
	1.787	-0.03447	0.00859	-7.15642e-05	0.01143	-0.00413	0.00405	-8.86355e-05	0.03275
	1.788	-0.03543	0.01191	0.00853	0.04962	-0.00424	0.00562	0.01056	0.14225
	1.789	-0.03893	0.01012	0.0012	0.00506	-0.00466	0.00477	0.00149	0.0145
	1.79	-0.03097	0.000692904	0.01267	0.03689	-0.00371	0.000326833	0.01569	0.10575
	1.791	-0.02938	0.01191	0.00471	0.03052	-0.00352	0.00562	0.00583	0.0875
	1.792	-0.03256	-0.01918	0.00566	-0.00767	-0.0039	-0.00905	0.00701	-0.022
	1.793	-0.03384	-0.00262	0.00311	0.06235	-0.00405	-0.00124	0.00386	0.17875
	1.794	-0.03989	0.00171	0.0114	0.00506	-0.00477	0.00080762	0.01411	0.0145
	1.795	-0.04116	0.00502	0.01203	0.05599	-0.00493	0.00237	0.0149	0.1605
	1.796	-0.02492	0.01445	0.0098	-0.00767	-0.00298	0.00682	0.01214	-0.022
	1.797	-0.03575	0.01038	0.00789	0.03052	-0.00428	0.00489	0.00977	0.0875
	1.798	-0.03734	0.00553	0.00439	0.01779	-0.00447	0.00261	0.00543	0.051
	1.799	-0.03097	0.00757	0.01267	0.01779	-0.00371	0.00357	0.01569	0.051
	1.8	-0.03893	0.00401	0.0098	0.02416	-0.00466	0.00189	0.01214	0.06925
	1.801	-0.02969	0.00706	0.01426	0.02416	-0.00355	0.00333	0.01766	0.06925
	1.802	-0.03288	0.00197	0.00184	0.00506	-0.00394	0.000927816	0.00228	0.0145
	1.803	-0.04212	0.00375	0.000246966	0.03052	-0.00504	0.00177	0.000305879	0.0875
	1.804	-0.03256	-0.000581209	0.00821	0.01779	-0.0039	-0.000274148	0.01017	0.051
	1.805	-0.03001	-7.1562e-05	0.00343	0.03052	-0.00359	-3.37548e-05	0.00425	0.0875
	1.806	-0.0418	0.00706	0.00821	0.03052	-0.005	0.00333	0.01017	0.0875
	1.807	-0.03447	0.00859	0.00725	0.00506	-0.00413	0.00405	0.00899	0.0145
	1.808	-0.03352	-0.00364	0.01426	0.05599	-0.00401	-0.00172	0.01766	0.1605
	1.809	-0.03161	0.00477	0.01426	-0.00131	-0.00378	0.00225	0.01766	-0.00375
	1.81	-0.02906	-0.000836032	0.0098	0.03052	-0.00348	-0.000394344	0.01214	0.0875
	1.811	-0.03192	0.00655	0.00885	0.02416	-0.00382	0.00309	0.01096	0.06925
	1.812	-0.03575	0.00477	-0.00166	0.01143	-0.00428	0.00225	-0.00206	0.03275
	1.813	-0.03575	0.00528	0.0149	0.00506	-0.00428	0.00249	0.01845	0.0145
	1.814	-0.03447	0.00222	0.00407	0.01779	-0.00413	0.00105	0.00504	0.051
	1.815	-0.04371	0.00732	0.000565493	0.03052	-0.00523	0.00345	0.000700389	0.0875
	1.816	-0.02778	-0.00236	0.01426	0.03052	-0.00333	-0.00112	0.01766	0.0875
	1.817	-0.03638	0.00579	0.00375	0.00506	-0.00436	0.00273	0.00465	0.0145
	1.818	-0.0383	0.01624	0.00375	0.02416	-0.00458	0.00766	0.00465	0.06925
	1.819	-0.03033	0.00528	0.00853	0.02416	-0.00363	0.00249	0.01056	0.06925
	1.82	-0.02906	0.00452	0.00694	0.00506	-0.00348	0.00213	0.00859	0.0145
	1.821	-0.03065	0.00783	0.00853	0.06872	-0.00367	0.00369	0.01056	0.197
	1.822	-0.03479	0.0063	0.01044	-0.00767	-0.00416	0.00297	0.01293	-0.022
	1.823	-0.03989	0.01063	0.01426	0.02416	-0.00477	0.00501	0.01766	0.06925
	1.824	-0.02747	0.00553	0.0098	0.03052	-0.00329	0.00261	0.01214	0.0875
	1.825	-0.03543	0.00936	0.0098	-0.00131	-0.00424	0.00441	0.01214	-0.00375
	1.826	-0.03192	0.00681	-0.000390093	0.04326	-0.00382	0.00321	-0.000483148	0.124
	1.827	-0.03543	0.00885	0.00566	0.01143	-0.00424	0.00417	0.00701	0.03275
	1.828	-0.03415	0.00401	0.0098	0.01779	-0.00409	0.00189	0.01214	0.051
	1.829	-0.03384	0.00553	0.00534	0.02416	-0.00405	0.00261	0.00662	0.06925
	1.83	-0.03288	0.01445	0.00662	0.01779	-0.00394	0.00682	0.0082	0.051
	1.831	-0.03352	0.00859	0.00439	0.03689	-0.00401	0.00405	0.00543	0.10575
	1.832	-0.02619	-0.00058121	0.00502	0.01779	-0.00314	-0.000274149	0.00622	0.051
	1.833	-0.03989	0.00452	0.00725	0.04326	-0.00477	0.00213	0.00899	0.124
	1.834	-0.02683	-0.00593	0.00853	0.03052	-0.00321	-0.0028	0.01056	0.0875
	1.835	-0.03001	0.000947729	0.01363	0.01143	-0.00359	0.00044703	0.01688	0.03275
	1.836	-0.03734	0.00502	0.0098	0.01779	-0.00447	0.00237	0.01214	0.051
	1.837	-0.03161	0.00885	0.0098	0.02416	-0.00378	0.00417	0.01214	0.06925
	1.838	-0.02938	0.01165	0.01076	0.04962	-0.00352	0.0055	0.01332	0.14225
	1.839	-0.02364	0.00171	0.00789	0.01779	-0.00283	0.000807619	0.00977	0.051
	1.84	-0.02842	0.00324	0.00694	0.04962	-0.0034	0.00153	0.00859	0.14225
	1.841	-0.02651	0.000438084	0.01363	-0.00767	-0.00317	0.000206638	0.01688	-0.022
	1.842	-0.03543	0.00426	0.00821	0.04962	-0.00424	0.00201	0.01017	0.14225
	1.843	-0.03097	0.01038	0.0098	0.01143	-0.00371	0.00489	0.01214	0.03275
	1.844	-0.03192	0.00452	0.01044	-0.00131	-0.00382	0.00213	0.01293	-0.00375
	1.845	-0.02364	0.00834	0.00725	0.04326	-0.00283	0.00393	0.00899	0.124
	1.846	-0.02969	0.00936	0.01267	0.00506	-0.00355	0.00441	0.01569	0.0145
	1.847	-0.03352	0.01675	0.0098	0.01779	-0.00401	0.0079	0.01214	0.051
	1.848	-0.02874	0.00401	0.01363	0.03689	-0.00344	0.00189	0.01688	0.10575
	1.849	-0.02205	0.000947727	0.00917	0.01143	-0.00264	0.000447029	0.01135	0.03275
	1.85	-0.02906	0.01292	0.0063	0.02416	-0.00348	0.0061	0.0078	0.06925
	1.851	-0.02619	0.0091	0.00598	0.02416	-0.00314	0.00429	0.00741	0.06925
	1.852	-0.02555	0.01394	0.0149	0.00506	-0.00306	0.00658	0.01845	0.0145
	1.853	-0.02938	0.01292	0.01331	0.04326	-0.00352	0.0061	0.01648	0.124
	1.854	-0.0281	0.01089	0.01267	0.03689	-0.00336	0.00513	0.01569	0.10575
	1.855	-0.0281	0.01216	0.0098	0.04326	-0.00336	0.00574	0.01214	0.124
	1.856	-0.02715	0.01598	0.01331	0.01143	-0.00325	0.00754	0.01648	0.03275
	1.857	-0.02715	0.00604	0.00853	0.04962	-0.00325	0.00285	0.01056	0.14225
	1.858	-0.02842	0.01114	0.02223	0.00506	-0.0034	0.00525	0.02753	0.0145
	1.859	-0.02173	0.00885	0.00821	0.04326	-0.0026	0.00417	0.01017	0.124
	1.86	-0.03097	0.01241	0.00789	0.00506	-0.00371	0.00586	0.00977	0.0145
	1.861	-0.03065	0.00706	0.00917	0.04326	-0.00367	0.00333	0.01135	0.124
	1.862	-0.02619	0.01191	0.01713	0.01779	-0.00314	0.00562	0.02122	0.051
	1.863	-0.02842	0.00655	0.00694	0.04326	-0.0034	0.00309	0.00859	0.124
	1.864	-0.03224	0.01369	0.01522	0.00506	-0.00386	0.00646	0.01885	0.0145
	1.865	-0.01982	0.00477	0.00725	0.04326	-0.00237	0.00225	0.00899	0.124
	1.866	-0.02906	0.00528	0.01235	0.00506	-0.00348	0.00249	0.0153	0.0145
	1.867	-0.01791	0.00706	0.00662	0.03689	-0.00214	0.00333	0.0082	0.10575
	1.868	-0.02842	0.01165	0.00439	0.02416	-0.0034	0.0055	0.00543	0.06925
	1.869	-0.03224	0.00834	0.00216	0.02416	-0.00386	0.00393	0.00267	0.06925
	1.87	-0.03129	0.01216	0.00853	0.03689	-0.00375	0.00574	0.01056	0.10575
	1.871	-0.02842	0.0063	0.01267	0.02416	-0.0034	0.00297	0.01569	0.06925
	1.872	-0.02587	0.0063	0.01554	0.02416	-0.0031	0.00297	0.01924	0.06925
	1.873	-0.03511	0.01191	0.0149	0.03052	-0.0042	0.00562	0.01845	0.0875
	1.874	-0.01759	0.0091	0.01235	0.01779	-0.00211	0.00429	0.0153	0.051
	1.875	-0.02906	0.00808	0.00694	0.02416	-0.00348	0.00381	0.00859	0.06925
	1.876	-0.02747	0.00604	0.00502	0.04326	-0.00329	0.00285	0.00622	0.124
	1.877	-0.02778	0.00452	0.0098	-0.02041	-0.00333	0.00213	0.01214	-0.0585
	1.878	-0.02492	0.01114	0.00439	0.03689	-0.00298	0.00525	0.00543	0.10575
	1.879	-0.02969	0.00732	0.01649	0.01779	-0.00355	0.00345	0.02043	0.051
	1.88	-0.02938	0.0091	0.00534	0.03689	-0.00352	0.00429	0.00662	0.10575
	1.881	-0.02396	0.0091	0.00662	0.01779	-0.00287	0.00429	0.0082	0.051
	1.882	-0.03033	0.0012	0.01426	0.04326	-0.00363	0.000567226	0.01766	0.124
	1.883	-0.0246	0.0063	0.00821	-0.00131	-0.00294	0.00297	0.01017	-0.00375
	1.884	-0.02969	0.01241	0.00694	0.02416	-0.00355	0.00586	0.00859	0.06925
	1.885	-0.02428	0.00452	0.00662	0.02416	-0.00291	0.00213	0.0082	0.06925
	1.886	-0.02651	0.000692906	0.00534	-0.00131	-0.00317	0.000326834	0.00662	-0.00375
	1.887	-0.02619	0.01191	0.01171	0.03052	-0.00314	0.00562	0.01451	0.0875
	1.888	-0.0246	0.00783	0.01394	0.00506	-0.00294	0.00369	0.01727	0.0145
	1.889	-0.0246	0.01089	0.00534	0.04962	-0.00294	0.00513	0.00662	0.14225
	1.89	-0.03065	0.00783	0.01235	-0.00131	-0.00367	0.00369	0.0153	-0.00375
	1.891	-0.03766	0.00375	0.00375	0.03689	-0.00451	0.00177	0.00465	0.10575
	1.892	-0.03543	0.00859	-7.1564e-05	-0.00131	-0.00424	0.00405	-8.86352e-05	-0.00375
	1.893	-0.03224	0.000692906	0.00598	0.03689	-0.00386	0.000326834	0.00741	0.10575
	1.894	-0.02587	0.00681	0.0063	0.02416	-0.0031	0.00321	0.0078	0.06925
	1.895	-0.02778	0.00859	0.00725	-0.00131	-0.00333	0.00405	0.00899	-0.00375
	1.896	-0.02651	0.0035	0.00343	0.02416	-0.00317	0.00165	0.00425	0.06925
	1.897	-0.03543	0.0091	0.0063	0.04326	-0.00424	0.00429	0.0078	0.124
	1.898	-0.03256	0.00171	0.00853	0.01143	-0.0039	0.000807619	0.01056	0.03275
	1.899	-0.03352	-0.000836032	0.00502	0.02416	-0.00401	-0.000394344	0.00622	0.06925
	1.9	-0.02715	0.00528	0.01585	0.01779	-0.00325	0.00249	0.01964	0.051
	1.901	-0.03861	0.00553	0.00566	-0.00131	-0.00462	0.00261	0.00701	-0.00375
	1.902	-0.03543	0.0035	0.00598	0.03689	-0.00424	0.00165	0.00741	0.10575
	1.903	-0.03798	0.00834	0.00407	0.02416	-0.00455	0.00393	0.00504	0.06925
	1.904	-0.04116	0.0035	0.00789	0.01779	-0.00493	0.00165	0.00977	0.051
	1.905	-0.04913	0.00018326	0.000884024	0.04962	-0.00588	8.6441e-05	0.00109	0.14225
	1.906	-0.06505	0.00375	0.00343	0.03052	-0.00779	0.00177	0.00425	0.0875
	1.907	-0.05836	0.01089	-7.15633e-05	0.01143	-0.00699	0.00513	-8.86343e-05	0.03275
	1.908	-0.05422	0.00452	0.0063	0.03689	-0.00649	0.00213	0.0078	0.10575
	1.909	-0.05868	0.00299	0.00917	0.01779	-0.00702	0.00141	0.01135	0.051
	1.91	-0.05868	-0.00211	0.00534	0.04962	-0.00702	-0.000995326	0.00662	0.14225
	1.911	-0.04148	0.00146	0.00439	-0.00131	-0.00497	0.000687422	0.00543	-0.00375
	1.912	-0.04084	0.00171	0.00757	0.04962	-0.00489	0.000807619	0.00938	0.14225
	1.913	-0.0418	0.00477	0.00598	0.01779	-0.005	0.00225	0.00741	0.051
	1.914	-0.03288	-0.000326387	-0.00517	0.03689	-0.00394	-0.000153952	-0.0064	0.10575
	1.915	-0.0332	0.0063	0.00502	0.04326	-0.00397	0.00297	0.00622	0.124
	1.916	-0.02874	0.00273	0.00502	0.00506	-0.00344	0.00129	0.00622	0.0145
	1.917	-0.02938	0.00324	0.00502	0.01779	-0.00352	0.00153	0.00622	0.051
	1.918	-0.03352	0.00502	0.0012	0.01779	-0.00401	0.00237	0.00149	0.051
	1.919	-0.02683	0.00426	0.00694	0.01779	-0.00321	0.00201	0.00859	0.051
	1.92	-0.0332	-0.00364	0.00821	0.04326	-0.00397	-0.00172	0.01017	0.124
	1.921	-0.0383	-0.01867	0.00662	0.01143	-0.00458	-0.00881	0.0082	0.03275
	1.922	-0.02969	-0.02479	0.01235	0.03052	-0.00355	-0.01169	0.0153	0.0875
	1.923	-0.03925	-0.01689	0.00471	0.01143	-0.0047	-0.00797	0.00583	0.03275
	1.924	-0.02619	-0.00721	0.00566	0.01143	-0.00314	-0.0034	0.00701	0.03275
	1.925	-0.02778	-0.00491	0.00757	0.06235	-0.00333	-0.00232	0.00938	0.17875
	1.926	-0.02842	-0.000581209	0.00248	0.01143	-0.0034	-0.000274148	0.00307	0.03275
	1.927	-0.03702	0.0063	0.000884021	0.03052	-0.00443	0.00297	0.00109	0.0875
	1.928	-0.03161	0.00579	0.00948	0.02416	-0.00378	0.00273	0.01175	0.06925
	1.929	-0.03447	0.000183259	0.00725	-0.00131	-0.00413	8.64407e-05	0.00899	-0.00375
	1.93	-0.02874	0.00936	0.0012	0.02416	-0.00344	0.00441	0.00149	0.06925
	1.931	-0.02301	0.00324	0.00248	0.06235	-0.00275	0.00153	0.00307	0.17875
	1.932	-0.03001	0.01089	0.00502	0.00506	-0.00359	0.00513	0.00622	0.0145
	1.933	-0.03161	0.00375	0.00534	0.06235	-0.00378	0.00177	0.00662	0.17875
	1.934	-0.02524	0.00171	0.00439	0.01779	-0.00302	0.000807619	0.00543	0.051
	1.935	-0.02619	0.00452	0.00471	0.04962	-0.00314	0.00213	0.00583	0.14225
	1.936	-0.03065	0.00987	0.01203	-0.00131	-0.00367	0.00465	0.0149	-0.00375
	1.937	-0.02555	0.00783	0.00343	0.03052	-0.00306	0.00369	0.00425	0.0875
	1.938	-0.02683	0.00859	0.00821	0.03689	-0.00321	0.00405	0.01017	0.10575
	1.939	-0.03097	0.00502	0.00439	0.04962	-0.00371	0.00237	0.00543	0.14225
	1.94	-0.03415	0.0142	0.00725	0.00506	-0.00409	0.0067	0.00899	0.0145
	1.941	-0.02492	0.00426	0.00502	0.06235	-0.00298	0.00201	0.00622	0.17875
	1.942	-0.02524	0.00859	0.01522	-0.01404	-0.00302	0.00405	0.01885	-0.04025
	1.943	-0.0195	0.000947729	0.00502	0.04326	-0.00233	0.00044703	0.00622	0.124
	1.944	-0.02078	0.00324	0.00439	0.00506	-0.00249	0.00153	0.00543	0.0145
	1.945	-0.03224	-0.00135	0.00311	0.02416	-0.00386	-0.000634737	0.00386	0.06925
	1.946	-0.02301	0.00579	0.00439	0.01143	-0.00275	0.00273	0.00543	0.03275
	1.947	-0.03129	0.00936	0.000565494	0.01143	-0.00375	0.00441	0.000700389	0.03275
	1.948	-0.0246	0.01089	0.000246965	0.03689	-0.00294	0.00513	0.000305877	0.10575
	1.949	-0.02969	0.00859	0.0149	0.02416	-0.00355	0.00405	0.01845	0.06925
	1.95	-0.02237	0.00706	0.00407	0.01779	-0.00268	0.00333	0.00504	0.051
	1.951	-0.03256	0.00477	0.01108	0.01779	-0.0039	0.00225	0.01372	0.051
	1.952	-0.02046	0.0063	0.01108	0.01779	-0.00245	0.00297	0.01372	0.051
	1.953	-0.03097	0.00477	0.00725	0.04326	-0.00371	0.00225	0.00899	0.124
	1.954	-0.01568	0.00732	0.00471	0.02416	-0.00188	0.00345	0.00583	0.06925
	1.955	-0.02651	0.00961	0.00853	0.03052	-0.00317	0.00453	0.01056	0.0875
	1.956	-0.02237	0.00936	0.00948	0.03052	-0.00268	0.00441	0.01175	0.0875
	1.957	-0.02492	-7.15636e-05	0.00216	-0.00131	-0.00298	-3.37555e-05	0.00267	-0.00375
	1.958	-0.02428	0.00757	0.00821	0.04326	-0.00291	0.00357	0.01017	0.124
	1.959	-0.01886	0.01573	0.01394	0.03689	-0.00226	0.00742	0.01727	0.10575
	1.96	-0.02587	0.00426	0.00757	0.01143	-0.0031	0.00201	0.00938	0.03275
	1.961	-0.02619	0.00655	0.00757	0.04326	-0.00314	0.00309	0.00938	0.124
	1.962	-0.03097	0.00273	0.01331	0.03689	-0.00371	0.00129	0.01648	0.10575
	1.963	-0.01823	0.0012	0.00471	-0.00131	-0.00218	0.000567227	0.00583	-0.00375
	1.964	-0.02396	0.00859	0.00343	0.04326	-0.00287	0.00405	0.00425	0.124
	1.965	-0.03033	0.00706	0.01235	0.02416	-0.00363	0.00333	0.0153	0.06925
	1.966	-0.02173	0.00859	0.01203	0.04962	-0.0026	0.00405	0.0149	0.14225
	1.967	-0.02237	0.00452	0.00821	0.04326	-0.00268	0.00213	0.01017	0.124
	1.968	-0.02109	0.01471	-7.15638e-05	0.01779	-0.00252	0.00694	-8.86349e-05	0.051
	1.969	-0.02524	0.00961	0.01331	0.03052	-0.00302	0.00453	0.01648	0.0875
	1.97	-0.01695	0.0012	0.01267	0.03689	-0.00203	0.000567227	0.01569	0.10575
	1.971	-0.01982	0.00783	0.01044	0.01779	-0.00237	0.00369	0.01293	0.051
	1.972	-0.02205	0.00375	0.01076	0.03052	-0.00264	0.00177	0.01332	0.0875
	1.973	-0.01695	0.00273	0.000246966	0.00506	-0.00203	0.00129	0.000305878	0.0145
	1.974	-0.02173	0.00502	0.00502	0.04962	-0.0026	0.00237	0.00622	0.14225
	1.975	-0.01632	0.00783	0.01426	0.03689	-0.00195	0.00369	0.01766	0.10575
	1.976	-0.02173	0.00706	0.00566	0.02416	-0.0026	0.00333	0.00701	0.06925
	1.977	-0.02555	0.00477	0.0063	0.03689	-0.00306	0.00225	0.0078	0.10575
	1.978	-0.02109	0.00655	0.00948	0.01779	-0.00252	0.00309	0.01175	0.051
	1.979	-0.01695	0.01038	0.00375	0.03052	-0.00203	0.00489	0.00465	0.0875
	1.98	-0.02555	0.00834	0.00757	0.04326	-0.00306	0.00393	0.00938	0.124
	1.981	-0.02109	0.00426	0.00821	0.01779	-0.00252	0.00201	0.01017	0.051
	1.982	-0.01918	0.00553	0.01331	0.03689	-0.0023	0.00261	0.01648	0.10575
	1.983	-0.02747	0.00477	0.00917	0.01143	-0.00329	0.00225	0.01135	0.03275
	1.984	-0.01886	0.00553	0.00853	0.03052	-0.00226	0.00261	0.01056	0.0875
	1.985	-0.01664	0.00502	0.00598	0.01779	-0.00199	0.00237	0.00741	0.051
	1.986	-0.02332	0.01292	0.0028	--	-0.00279	0.0061	0.00346	--
	1.987	-0.01504	0.00808	0.01171	--	-0.0018	0.00381	0.01451	--
	1.988	-0.02173	0.00579	0.00216	--	-0.0026	0.00273	0.00267	--
	1.989	-0.02301	0.00706	0.00725	--	-0.00275	0.00333	0.00899	--
	1.99	-0.01664	0.00553	0.00566	--	-0.00199	0.00261	0.00701	--
	1.991	-0.01058	0.00936	0.00407	--	-0.00127	0.00441	0.00504	--
	1.992	-0.02428	0.00528	0.00534	--	-0.00291	0.00249	0.00662	--
	1.993	-0.02046	0.00324	0.01363	--	-0.00245	0.00153	0.01688	--
	1.994	-0.01791	0.00528	0.00662	--	-0.00214	0.00249	0.0082	--
	1.995	-0.00676	0.0035	0.00694	--	-0.000809244	0.00165	0.00859	--
	1.996	-0.02269	-0.0067	0.00789	--	-0.00272	-0.00316	0.00977	--
	1.997	-0.01345	0.00681	0.00375	--	-0.00161	0.00321	0.00465	--
	1.998	-0.01918	0.00222	0.00534	--	-0.0023	0.00105	0.00662	--
	1.999	-0.01759	0.00375	0.00343	--	-0.00211	0.00177	0.00425	--

## Sheet: 8 d
Extended data Figure 8
d
time	150 mM	50 mM	17 mM	6 mM
0	-0.01346	0.06299	-0.01346	0.07573
0.001	0.02477	0.02477	-0.01346	-0.000716
0.002	0.06299	-0.000716	0.01203	-0.000716
0.003	0.02477	-0.0262	-0.01346	0.03751
0.004	-0.01346	0.03751	0.01203	0.02477
0.005	-0.01346	0.06299	0.03751	-0.0262
0.006	0.02477	0.06299	0.02477	-0.01346
0.007	0.06299	0.01203	-0.000716	0.01203
0.008	0.02477	-0.0262	-0.0262	0.03751
0.009	-0.01346	0.01203	0.01203	0.01203
0.01	-0.000716	0.02477	0.03751	0.05025
0.011	0.02477	0.02477	0.03751	0.05025
0.012	0.03751	0.05025	0.01203	0.02477
0.013	0.02477	0.01203	-0.000716	0.06299
0.014	-0.0262	0.01203	-0.01346	0.02477
0.015	0.02477	0.03751	0.03751	0.02477
0.016	0.07573	-0.0262	0.05025	0.02477
0.017	0.02477	0.02477	0.03751	0.01203
0.018	-0.0262	0.05025	0.02477	-0.000716
0.019	0.02477	0.05025	-0.0262	-0.01346
0.02	0.03751	0.02477	-0.000716	0.01203
0.021	0.02477	-0.000716	0.01203	-0.0262
0.022	-0.01346	0.02477	0.03751	-0.0262
0.023	-0.01346	0.05025	0.02477	0.01203
0.024	0.02477	0.01203	-0.01346	-0.000716
0.025	0.05025	-0.000716	-0.000716	0.02477
0.026	0.01203	-0.0262	0.05025	0.02477
0.027	-0.01346	-0.01346	0.05025	0.03751
0.028	0.02477	0.02477	0.02477	0.03751
0.029	0.03751	0.05025	-0.01346	0.05025
0.03	0.05025	0.05025	-0.0262	0.05025
0.031	0.01203	0.02477	0.02477	0.06299
0.032	-0.0262	-0.01346	0.03751	0.05025
0.033	0.03751	-0.01346	0.02477	0.03751
0.034	0.03751	0.02477	-0.01346	0.02477
0.035	0.01203	0.03751	-0.0262	-0.000716
0.036	-0.0262	0.06299	0.02477	-0.01346
0.037	0.02477	0.03751	0.06299	-0.000716
0.038	0.01203	-0.000716	0.01203	-0.01346
0.039	0.02477	0.01203	-0.01346	-0.0262
0.04	-0.000716	-0.01346	-0.03894	0.02477
0.041	-0.000716	-0.0262	0.02477	0.01203
0.042	0.02477	0.01203	0.05025	-0.000716
0.043	0.06299	0.02477	0.01203	0.02477
0.044	0.02477	0.03751	0.02477	0.03751
0.045	0.01203	0.06299	-0.01346	0.05025
0.046	-0.01346	0.02477	0.01203	0.03751
0.047	-0.000716	0.02477	0.05025	0.03751
0.048	0.05025	-0.01346	0.02477	0.03751
0.049	0.02477	0.02477	0.03751	0.01203
0.05	-0.000716	0.05025	-0.01346	0.02477
0.051	0.02477	0.06299	-0.0262	-0.0262
0.052	0.05025	0.02477	-0.03894	-0.0262
0.053	0.02477	-0.01346	0.02477	0.01203
0.054	-0.01346	0.01203	0.06299	0.02477
0.055	-0.01346	0.02477	0.02477	0.03751
0.056	0.01203	0.02477	-0.0262	0.06299
0.057	0.03751	0.06299	-0.0262	0.02477
0.058	0.02477	0.05025	0.01203	0.02477
0.059	-0.0262	0.01203	0.02477	-0.0262
0.06	0.01203	-0.0262	0.05025	-0.000716
0.061	0.06299	0.02477	0.05025	0.01203
0.062	0.05025	0.02477	0.01203	0.02477
0.063	0.01203	0.03751	-0.0262	0.01203
0.064	-0.01346	-0.000716	0.02477	0.02477
0.065	-0.000716	-0.01346	0.06299	0.06299
0.066	0.05025	0.02477	0.02477	0.03751
0.067	0.05025	0.02477	0.01203	0.05025
0.068	0.01203	0.03751	-0.0262	0.02477
0.069	-0.000716	-0.000716	0.01203	0.02477
0.07	0.02477	-0.01346	0.01203	0.01203
0.071	0.03751	-0.01346	0.02477	-0.0262
0.072	0.03751	0.02477	-0.000716	-0.01346
0.073	-0.01346	0.05025	-0.01346	0.02477
0.074	-0.01346	0.02477	0.01203	-0.0262
0.075	0.02477	0.02477	0.01203	0.01203
0.076	0.02477	-0.01346	0.05025	0.01203
0.077	0.02477	0.02477	0.01203	0.05025
0.078	-0.0262	0.06299	0.02477	0.06299
0.079	0.01203	0.05025	-0.0262	0.02477
0.08	0.03751	0.02477	0.01203	0.02477
0.081	-0.000716	-0.01346	0.02477	0.01203
0.082	-0.000716	0.02477	0.02477	0.02477
0.083	-0.01346	0.01203	0.01203	0.01203
0.084	0.01203	0.05025	0.01203	0.01203
0.085	0.02477	0.03751	-0.01346	-0.01346
0.086	0.02477	0.03751	-0.01346	-0.01346
0.087	-0.0262	-0.01346	0.03751	-0.000716
0.088	0.02477	0.02477	0.03751	-0.01346
0.089	0.02477	0.05025	0.05025	-0.000716
0.09	0.02477	0.07573	0.01203	0.01203
0.091	-0.000716	0.02477	-0.000716	0.02477
0.092	-0.01346	-0.01346	-0.01346	0.03751
0.093	0.07573	-0.0262	0.02477	0.02477
0.094	0.02477	0.02477	0.05025	0.02477
0.095	-0.01346	0.03751	0.05025	0.01203
0.096	-0.01346	0.02477	0.02477	-0.0262
0.097	-0.000716	0.02477	-0.01346	-0.0262
0.098	0.05025	0.01203	-0.01346	0.02477
0.099	-0.000716	0.02477	0.01203	-0.000716
0.1	-0.01346	0.02477	0.05025	0.01203
0.101	0.01203	0.03751	0.03751	0.03751
0.102	0.01203	0.02477	-0.000716	0.05025
0.103	0.01203	-0.000716	0.01203	-0.000716
0.104	-0.01346	-0.0262	-0.0262	0.02477
0.105	0.02477	0.02477	0.01203	0.02477
0.106	0.05025	0.02477	0.03751	-0.01346
0.107	0.02477	-0.000716	0.05025	-0.000716
0.108	-0.000716	-0.01346	0.02477	-0.01346
0.109	-0.0262	0.02477	-0.000716	-0.01346
0.11	0.01203	0.05025	-0.01346	-0.0262
0.111	0.05025	0.05025	0.01203	0.02477
0.112	0.02477	0.02477	0.02477	0.02477
0.113	-0.01346	0.01203	0.03751	0.01203
0.114	0.02477	-0.01346	0.02477	0.01203
0.115	0.06299	0.01203	-0.0262	0.05025
0.116	0.02477	0.02477	-0.000716	0.06299
0.117	-0.0262	0.06299	0.02477	0.02477
0.118	-0.01346	0.02477	0.06299	0.02477
0.119	0.02477	-0.0262	0.01203	0.02477
0.12	0.02477	-0.0262	0.01203	-0.0262
0.121	-0.01346	-0.000716	-0.0262	-0.01346
0.122	0.01203	0.03751	0.01203	-0.0262
0.123	0.02477	0.02477	0.02477	-0.000716
0.124	0.05025	0.02477	0.03751	0.01203
0.125	0.02477	-0.01346	0.01203	0.01203
0.126	-0.01346	-0.01346	0.02477	0.02477
0.127	0.03751	0.02477	-0.01346	0.06299
0.128	0.03751	0.03751	0.01203	0.02477
0.129	0.02477	0.05025	0.02477	0.05025
0.13	-0.01346	0.01203	0.05025	0.02477
0.131	0.01203	0.02477	0.05025	0.02477
0.132	0.02477	-0.01346	0.01203	0.03751
0.133	0.03751	-0.000716	-0.01346	-0.000716
0.134	-0.0262	0.01203	-0.01346	-0.000716
0.135	0.02477	0.03751	0.01203	-0.01346
0.136	0.02477	0.05025	0.05025	-0.000716
0.137	0.02477	-0.0262	0.02477	0.02477
0.138	0.01203	-0.01346	0.01203	0.03751
0.139	-0.000716	0.02477	0.01203	0.02477
0.14	0.01203	0.01203	-0.0262	0.02477
0.141	0.02477	0.03751	0.01203	0.01203
0.142	0.03751	0.02477	-0.01346	-0.000716
0.143	-0.01346	0.02477	0.05025	-0.01346
0.144	0.02477	-0.01346	0.01203	0.02477
0.145	0.06299	0.02477	-0.000716	0.05025
0.146	0.02477	0.02477	-0.000716	0.05025
0.147	-0.01346	0.03751	0.01203	0.02477
0.148	-0.000716	0.01203	0.01203	0.01203
0.149	0.05025	0.02477	0.02477	0.02477
0.15	0.02477	-0.01346	0.02477	-0.0262
0.151	-0.0262	0.02477	0.01203	-0.01346
0.152	0.02477	0.02477	0.01203	0.02477
0.153	0.02477	0.01203	-0.0262	0.06299
0.154	0.06299	0.01203	-0.01346	0.05025
0.155	0.02477	-0.01346	0.02477	0.05025
0.156	-0.0262	0.02477	0.05025	0.01203
0.157	0.02477	0.03751	0.03751	-0.000716
0.158	0.05025	0.06299	0.02477	-0.0262
0.159	0.02477	0.05025	0.02477	-0.0262
0.16	-0.0262	0.02477	-0.000716	0.03751
0.161	-0.000716	-0.01346	0.02477	0.01203
0.162	0.02477	-0.0262	0.01203	0.05025
0.163	0.02477	0.05025	0.05025	0.06299
0.164	-0.01346	0.02477	0.02477	0.03751
0.165	0.02477	0.05025	0.01203	0.02477
0.166	0.05025	0.01203	-0.03894	0.02477
0.167	0.05025	0.01203	-0.01346	-0.0262
0.168	0.02477	-0.000716	0.02477	-0.01346
0.169	-0.01346	0.03751	0.02477	0.02477
0.17	0.02477	0.02477	0.05025	0.02477
0.171	0.05025	0.02477	0.01203	0.03751
0.172	0.01203	0.01203	-0.01346	0.05025
0.173	0.01203	0.02477	-0.01346	0.03751
0.174	-0.0262	-0.000716	0.02477	0.02477
0.175	0.02477	0.02477	0.01203	0.02477
0.176	0.01203	0.02477	0.02477	-0.01346
0.177	-0.01346	0.05025	0.01203	0.02477
0.178	0.02477	0.01203	0.02477	0.01203
0.179	0.06299	0.02477	-0.0262	0.05025
0.18	0.02477	-0.0262	0.01203	0.06299
0.181	-0.01346	0.01203	0.02477	0.02477
0.182	-0.0262	0.05025	0.05025	-0.01346
0.183	0.02477	0.03751	0.05025	-0.01346
0.184	0.05025	0.05025	0.02477	0.01203
0.185	-0.000716	0.02477	0.01203	0.02477
0.186	-0.01346	-0.01346	-0.01346	0.02477
0.187	0.02477	-0.000716	0.01203	0.03751
0.188	0.02477	0.01203	0.03751	0.03751
0.189	0.05025	0.02477	0.06299	0.02477
0.19	0.02477	0.03751	0.02477	0.01203
0.191	-0.01346	0.01203	0.02477	-0.01346
0.192	0.02477	0.02477	-0.000716	-0.0262
0.193	0.02477	-0.000716	-0.01346	0.02477
0.194	-0.0262	0.01203	0.05025	0.03751
0.195	0.01203	0.02477	0.03751	0.02477
0.196	0.03751	0.06299	0.02477	0.02477
0.197	0.02477	0.05025	0.02477	0.01203
0.198	0.05025	0.02477	-0.01346	-0.01346
0.199	-0.01346	0.01203	0.02477	0.02477
0.2	0.02477	0.03751	-0.01346	0.03751
0.201	0.05025	0.02477	0.03751	0.02477
0.202	0.02477	0.05025	0.03751	0.05025
0.203	-0.0262	0.01203	0.02477	0.02477
0.204	-0.000716	0.05025	0.01203	0.01203
0.205	0.05025	0.01203	-0.01346	-0.0262
0.206	0.02477	-0.01346	-0.0262	-0.0262
0.207	0.01203	0.02477	0.02477	0.03751
0.208	-0.01346	0.03751	0.02477	0.02477
0.209	0.02477	0.05025	0.02477	0.06299
0.21	0.05025	0.03751	0.05025	0.02477
0.211	0.01203	-0.0262	0.02477	-0.0262
0.212	-0.000716	-0.000716	0.02477	0.01203
0.213	0.02477	0.02477	-0.01346	0.02477
0.214	0.05025	0.01203	-0.0262	0.02477
0.215	0.02477	0.02477	0.02477	0.03751
0.216	0.02477	0.01203	0.01203	0.06299
0.217	-0.000716	0.02477	0.01203	0.01203
0.218	0.02477	0.01203	-0.000716	0.01203
0.219	0.06299	-0.0262	0.02477	-0.000716
0.22	0.05025	0.01203	-0.000716	0.01203
0.221	0.02477	0.02477	-0.000716	-0.000716
0.222	-0.0262	0.05025	0.02477	0.02477
0.223	0.02477	0.01203	0.06299	0.03751
0.224	0.03751	-0.000716	0.06299	0.02477
0.225	0.05025	0.02477	-0.000716	0.01203
0.226	0.02477	0.01203	-0.01346	-0.000716
0.227	-0.01346	0.03751	-0.0262	-0.0262
0.228	0.02477	0.03751	0.02477	0.02477
0.229	0.05025	0.02477	0.01203	-0.000716
0.23	0.01203	0.01203	0.02477	0.06299
0.231	0.01203	0.02477	0.01203	0.05025
0.232	0.03751	0.02477	0.02477	0.01203
0.233	0.03751	0.02477	-0.01346	0.02477
0.234	0.01203	0.02477	-0.01346	0.02477
0.235	-0.01346	-0.000716	0.02477	-0.000716
0.236	0.02477	0.02477	0.01203	-0.01346
0.237	0.05025	0.02477	0.03751	-0.000716
0.238	0.02477	0.06299	0.01203	0.02477
0.239	0.01203	0.02477	0.01203	0.01203
0.24	0.05025	0.01203	-0.01346	0.06299
0.241	-0.000716	-0.01346	-0.01346	0.06299
0.242	-0.0262	-0.0262	0.02477	-0.000716
0.243	0.02477	0.02477	0.05025	0.02477
0.244	0.01203	0.02477	0.02477	-0.000716
0.245	0.03751	0.06299	0.01203	-0.000716
0.246	-0.01346	0.01203	0.02477	-0.0262
0.247	0.02477	0.02477	-0.01346	0.01203
0.248	0.02477	-0.0262	-0.0262	0.02477
0.249	-0.01346	-0.000716	0.02477	0.05025
0.25	0.02477	0.01203	0.03751	0.07573
0.251	0.02477	0.06299	0.07573	0.01203
0.252	0.02477	0.02477	0.01203	0.02477
0.253	-0.01346	0.02477	0.01203	-0.01346
0.254	0.02477	-0.0262	-0.000716	-0.01346
0.255	0.05025	0.01203	-0.01346	0.01203
0.256	0.02477	0.03751	0.02477	0.01203
0.257	-0.0262	0.05025	0.05025	0.03751
0.258	0.02477	0.05025	0.05025	0.03751
0.259	0.05025	0.02477	0.02477	0.03751
0.26	0.01203	0.02477	-0.0262	0.03751
0.261	-0.01346	-0.01346	-0.0262	-0.000716
0.262	0.01203	-0.01346	0.02477	0.02477
0.263	0.02477	0.01203	0.05025	0.02477
0.264	0.02477	0.07573	0.02477	-0.0262
0.265	-0.0262	0.06299	0.05025	-0.01346
0.266	0.02477	0.02477	-0.01346	-0.0262
0.267	0.06299	-0.000716	0.01203	0.01203
0.268	0.02477	-0.000716	-0.0262	0.02477
0.269	0.01203	0.02477	0.01203	0.06299
0.27	0.02477	0.06299	0.01203	0.03751
0.271	0.05025	0.02477	0.05025	0.02477
0.272	-0.000716	0.02477	0.02477	0.02477
0.273	0.02477	-0.01346	0.01203	-0.01346
0.274	0.05025	0.02477	-0.0262	-0.01346
0.275	0.02477	0.02477	0.02477	-0.0262
0.276	0.01203	0.05025	0.02477	0.01203
0.277	0.01203	0.02477	0.05025	0.01203
0.278	0.05025	0.02477	0.02477	0.06299
0.279	0.02477	0.01203	0.02477	0.05025
0.28	-0.01346	0.01203	-0.000716	0.03751
0.281	0.03751	0.01203	0.02477	0.02477
0.282	0.05025	0.02477	0.02477	-0.000716
0.283	-0.000716	0.05025	0.05025	-0.000716
0.284	-0.0262	0.02477	-0.000716	0.02477
0.285	0.02477	0.01203	0.02477	-0.000716
0.286	0.06299	0.01203	-0.01346	0.02477
0.287	0.01203	-0.0262	0.02477	0.05025
0.288	-0.01346	0.01203	0.03751	0.06299
0.289	0.01203	0.02477	0.03751	0.02477
0.29	0.06299	0.05025	0.02477	0.02477
0.291	0.01203	0.05025	0.01203	-0.01346
0.292	-0.0262	0.03751	-0.01346	-0.0262
0.293	0.01203	0.02477	-0.01346	0.02477
0.294	0.03751	-0.01346	0.01203	0.02477
0.295	0.02477	-0.000716	0.05025	0.05025
0.296	0.01203	0.01203	0.05025	0.05025
0.297	0.02477	0.02477	0.02477	0.01203
0.298	0.05025	0.05025	0.02477	0.02477
0.299	-0.01346	0.01203	-0.000716	0.01203
0.3	-0.0262	0.01203	-0.01346	0.01203
0.301	0.03751	-0.01346	0.02477	0.01203
0.302	0.02477	0.02477	0.02477	0.02477
0.303	0.05025	0.06299	0.06299	0.06299
0.304	-0.01346	0.06299	0.05025	0.03751
0.305	0.06299	0.01203	0.05025	0.02477
0.306	0.02477	0.02477	0.02477	0.03751
0.307	-0.01346	-0.0262	0.02477	-0.000716
0.308	-0.000716	-0.01346	0.02477	0.01203
0.309	0.02477	0.05025	0.1267	0.11395
0.31	0.07573	0.02477	0.31781	0.25411
0.311	0.05025	0.10121	0.47071	0.45797
0.312	0.07573	0.17766	0.57264	0.5599
0.313	0.26685	0.38152	0.66182	0.67457
0.314	0.47071	0.52167	0.73827	0.76375
0.315	0.54715	0.67457	0.91665	0.90391
0.316	0.72553	0.8402	1.15873	1.0568
0.317	0.98035	1.04406	1.34985	1.20969
0.318	1.33711	1.31162	1.5537	1.37533
0.319	1.78305	1.56645	1.69386	1.5537
0.32	2.19076	1.77031	1.82127	1.7066
0.321	2.58574	2.02513	1.9232	1.78305
0.322	2.90427	2.22899	1.96142	1.89772
0.323	3.09538	2.4201	2.01239	1.9232
0.324	3.2228	2.47107	2.10158	1.94868
0.325	3.36295	2.573	2.19076	2.06335
0.326	3.46488	2.66219	2.30543	2.1398
0.327	3.52858	2.70041	2.36914	2.29269
0.328	3.56681	2.84056	2.44559	2.44559
0.329	3.7197	2.92975	2.52203	2.58574
0.33	3.82163	3.03168	2.58574	2.70041
0.331	3.88534	3.14635	2.62396	2.7896
0.332	3.94904	3.23554	2.66219	2.87879
0.333	4.08919	3.33747	2.72589	2.98071
0.334	4.16564	3.40117	2.75137	2.99346
0.335	4.20387	3.49036	2.76411	2.99346
0.336	4.19112	3.54133	2.80234	2.99346
0.337	4.17838	3.54133	2.82782	3.0699
0.338	4.17838	3.49036	2.8533	3.13361
0.339	4.05097	3.41391	2.8533	3.2228
0.34	3.98726	3.42665	2.67493	3.31198
0.341	3.97452	3.47762	2.40736	3.37569
0.342	3.97452	3.52858	2.2035	3.2865
0.343	3.98726	3.5031	1.88497	3.01894
0.344	3.96178	3.35021	1.49	2.56026
0.345	3.92356	3.05716	1.13325	2.05061
0.346	3.59229	2.47107	0.73827	1.50274
0.347	2.89153	1.68112	0.33055	0.77649
0.348	2.05061	0.90391	-0.15361	-0.0262
0.349	1.18421	0.21588	-0.71422	-0.79067
0.35	0.29233	-0.70148	-1.18564	-1.40224
0.351	-0.58681	-1.58062	-1.52965	-1.759
0.352	-1.31305	-2.29412	-1.56788	-1.96285
0.353	-1.759	-2.76555	-1.05823	-1.80996
0.354	-1.96285	-2.85473	-0.2428	-1.37676
0.355	-1.45321	-2.31961	0.66182	-0.87986
0.356	-0.2428	-1.12194	1.38807	-0.38295
0.357	1.00584	0.20314	1.85949	0.01203
0.358	1.96142	1.38807	2.12706	0.30507
0.359	2.6367	2.26721	2.19076	0.45797
0.36	3.03168	2.573	2.11432	0.53441
0.361	3.23554	2.61122	2.19076	0.68731
0.362	3.24828	2.47107	2.30543	0.89117
0.363	3.0699	2.27995	2.26721	0.95487
0.364	2.99346	2.4201	2.21624	1.03132
0.365	3.13361	2.49655	2.1398	1.04406
0.366	3.04442	2.4201	2.02513	1.04406
0.367	2.82782	2.3564	1.79579	0.98035
0.368	2.64944	2.21624	1.41355	0.82746
0.369	2.50929	1.9869	1.03132	0.66182
0.37	2.21624	1.65563	0.66182	0.49619
0.371	1.82127	1.22243	0.3433	0.30507
0.372	1.31162	0.73827	-0.01346	0.1267
0.373	0.72553	0.29233	-0.29376	-0.05168
0.374	0.22863	-0.15361	-0.61229	-0.2428
0.375	-0.29376	-0.58681	-0.86711	-0.43391
0.376	-0.82889	-0.98178	-1.14742	-0.56133
0.377	-1.37676	-1.40224	-1.40224	-0.68874
0.378	-1.78448	-1.70803	-1.61884	-0.77793
0.379	-2.2559	-2.06478	-1.78448	-0.8926
0.38	-2.58717	-2.38331	-1.91189	-0.98178
0.381	-2.99489	-2.65088	-2.01382	-1.04549
0.382	-3.24971	-2.84199	-2.12849	-1.16016
0.383	-3.50453	-2.99489	-2.23042	-1.22387
0.384	-3.69565	-3.16052	-2.29412	-1.31305
0.385	-3.89951	-3.28793	-2.37057	-1.36402
0.386	-3.97595	-3.31342	-2.38331	-1.3895
0.387	-4.01418	-3.37712	-2.40879	-1.37676
0.388	-4.10337	-3.44083	-2.39605	-1.3895
0.389	-4.15433	-3.47905	-2.39605	-1.37676
0.39	-4.15433	-3.45357	-2.37057	-1.36402
0.391	-4.11611	-3.46631	-2.37057	-1.44047
0.392	-4.11611	-3.44083	-2.37057	-1.45321
0.393	-4.09063	-3.38986	-2.34509	-1.45321
0.394	-4.01418	-3.31342	-2.28138	-1.37676
0.395	-3.92499	-3.28793	-2.2559	-1.36402
0.396	-3.89951	-3.21149	-2.16671	-1.33854
0.397	-3.86129	-3.13504	-2.11575	-1.31305
0.398	-3.7721	-3.10956	-2.12849	-1.31305
0.399	-3.64469	-3.04585	-2.05204	-1.3258
0.4	-3.64469	-2.99489	-2.06478	-1.28757
0.401	-3.59372	-2.91844	-1.97559	-1.24935
0.402	-3.46631	-2.82925	-1.92463	-1.21113
0.403	-3.37712	-2.76555	-1.88641	-1.13468
0.404	-3.35164	-2.65088	-1.80996	-1.1092
0.405	-3.23697	-2.62539	-1.78448	-1.14742
0.406	-3.14778	-2.57443	-1.73351	-1.1092
0.407	-3.09682	-2.5362	-1.70803	-1.1092
0.408	-3.03311	-2.45976	-1.68255	-1.05823
0.409	-2.91844	-2.40879	-1.6061	-1.00727
0.41	-2.85473	-2.31961	-1.55514	-0.96904
0.411	-2.82925	-2.23042	-1.51691	-0.94356
0.412	-2.72732	-2.16671	-1.44047	-0.90534
0.413	-2.65088	-2.12849	-1.40224	-0.90534
0.414	-2.58717	-2.07752	-1.36402	-0.8926
0.415	-2.54895	-2.05204	-1.40224	-0.86711
0.416	-2.43428	-1.96285	-1.31305	-0.84163
0.417	-2.35783	-1.88641	-1.27483	-0.82889
0.418	-2.34509	-1.80996	-1.23661	-0.76518
0.419	-2.28138	-1.80996	-1.1729	-0.75244
0.42	-2.21768	-1.77174	-1.18564	-0.71422
0.421	-2.12849	-1.72077	-1.13468	-0.68874
0.422	-2.10301	-1.64432	-1.1092	-0.65051
0.423	-2.06478	-1.58062	-1.1092	-0.676
0.424	-1.96285	-1.5424	-0.99453	-0.68874
0.425	-1.92463	-1.5424	-0.96904	-0.66326
0.426	-1.91189	-1.51691	-0.94356	-0.61229
0.427	-1.80996	-1.47869	-0.93082	-0.56133
0.428	-1.74625	-1.40224	-0.8926	-0.54859
0.429	-1.68255	-1.3258	-0.91808	-0.51036
0.43	-1.65707	-1.28757	-0.84163	-0.5231
0.431	-1.52965	-1.21113	-0.80341	-0.51036
0.432	-1.41498	-1.1729	-0.77793	-0.47214
0.433	-1.33854	-1.1092	-0.676	-0.47214
0.434	-1.21113	-1.03275	-0.68874	-0.4594
0.435	-1.04549	-0.90534	-0.65051	-0.44666
0.436	-0.8926	-0.86711	-0.63777	-0.43391
0.437	-0.80341	-0.81615	-0.58681	-0.38295
0.438	-0.65051	-0.7397	-0.5231	-0.38295
0.439	-0.5231	-0.61229	-0.43391	-0.33199
0.44	-0.44666	-0.48488	-0.38295	-0.29376
0.441	-0.28102	-0.42117	-0.35747	-0.28102
0.442	-0.10264	-0.33199	-0.29376	-0.23006
0.443	0.02477	-0.20457	-0.25554	-0.23006
0.444	0.16492	-0.0899	-0.15361	-0.23006
0.445	0.36878	0.07573	-0.0899	-0.17909
0.446	0.54715	0.17766	-0.05168	-0.19183
0.447	0.63634	0.27959	0.03751	-0.17909
0.448	0.73827	0.31781	0.07573	-0.12813
0.449	0.86568	0.43248	0.11395	-0.07716
0.45	0.92939	0.49619	0.17766	-0.06442
0.451	1.04406	0.6236	0.26685	-0.01346
0.452	1.13325	0.70005	0.29233	0.02477
0.453	1.2734	0.76375	0.3433	0.06299
0.454	1.38807	0.81472	0.39426	0.05025
0.455	1.41355	0.87842	0.39426	0.07573
0.456	1.41355	0.92939	0.39426	0.05025
0.457	1.45178	0.98035	0.39426	0.07573
0.458	1.45178	0.96761	0.3433	0.07573
0.459	1.40081	0.91665	0.38152	0.08847
0.46	1.29888	0.86568	0.35604	0.08847
0.461	1.28614	0.8402	0.35604	0.11395
0.462	1.19695	0.81472	0.38152	0.1267
0.463	1.04406	0.73827	0.36878	0.11395
0.464	1.01858	0.68731	0.29233	0.08847
0.465	0.98035	0.6236	0.30507	0.08847
0.466	0.87842	0.58538	0.27959	0.08847
0.467	0.81472	0.58538	0.22863	0.10121
0.468	0.78924	0.5599	0.26685	0.10121
0.469	0.72553	0.49619	0.24137	0.05025
0.47	0.61086	0.45797	0.25411	0.05025
0.471	0.6236	0.38152	0.22863	0.10121
0.472	0.61086	0.39426	0.1904	0.08847
0.473	0.52167	0.36878	0.17766	0.07573
0.474	0.43248	0.36878	0.13944	0.08847
0.475	0.45797	0.31781	0.17766	0.07573
0.476	0.44522	0.24137	0.13944	0.05025
0.477	0.38152	0.20314	0.17766	0.08847
0.478	0.30507	0.21588	0.17766	0.08847
0.479	0.30507	0.21588	0.10121	0.08847
0.48	0.27959	0.20314	0.07573	0.07573
0.481	0.20314	0.13944	0.05025	0.02477
0.482	0.1904	0.08847	0.05025	0.05025
0.483	0.21588	0.10121	0.07573	0.02477
0.484	0.11395	0.07573	0.05025	0.01203
0.485	0.07573	0.08847	0.07573	0.02477
0.486	0.06299	0.03751	0.06299	0.02477
0.487	0.07573	0.02477	0.02477	0.02477
0.488	0.01203	-0.01346	-0.03894	0.05025
0.489	-0.01346	-0.01346	-0.0262	0.05025
0.49	-0.0262	-0.01346	-0.000716	0.06299
0.491	-0.03894	-0.0262	-0.0262	0.05025
0.492	-0.07716	-0.06442	0.01203	0.01203
0.493	-0.07716	-0.10264	-0.0262	-0.0262
0.494	-0.14087	-0.12813	-0.0262	-0.0262
0.495	-0.21732	-0.12813	-0.05168	-0.03894
0.496	-0.23006	-0.12813	-0.05168	0.01203
0.497	-0.23006	-0.15361	-0.11539	-0.000716
0.498	-0.28102	-0.17909	-0.12813	-0.000716
0.499	-0.35747	-0.2428	-0.0899	0.01203
0.5	-0.37021	-0.21732	-0.07716	0.02477
0.501	-0.35747	-0.2428	-0.10264	-0.0262
0.502	-0.4594	-0.21732	-0.11539	-0.01346
0.503	-0.47214	-0.25554	-0.10264	-0.0262
0.504	-0.48488	-0.28102	-0.14087	-0.0262
0.505	-0.47214	-0.33199	-0.16635	-0.0262
0.506	-0.5231	-0.3065	-0.12813	-0.05168
0.507	-0.56133	-0.33199	-0.12813	-0.05168
0.508	-0.57407	-0.29376	-0.14087	-0.01346
0.509	-0.58681	-0.33199	-0.12813	-0.000716
0.51	-0.61229	-0.34473	-0.12813	-0.01346
0.511	-0.59955	-0.37021	-0.15361	-0.000716
0.512	-0.58681	-0.38295	-0.16635	-0.0262
0.513	-0.63777	-0.35747	-0.19183	-0.07716
0.514	-0.65051	-0.35747	-0.17909	-0.05168
0.515	-0.63777	-0.35747	-0.16635	-0.05168
0.516	-0.58681	-0.37021	-0.12813	-0.0262
0.517	-0.63777	-0.40843	-0.12813	-0.0262
0.518	-0.66326	-0.34473	-0.14087	-0.000716
0.519	-0.62503	-0.35747	-0.15361	-0.01346
0.52	-0.58681	-0.33199	-0.17909	-0.0262
0.521	-0.63777	-0.35747	-0.20457	-0.0262
0.522	-0.58681	-0.37021	-0.17909	-0.0262
0.523	-0.56133	-0.39569	-0.19183	-0.07716
0.524	-0.59955	-0.38295	-0.15361	-0.05168
0.525	-0.54859	-0.33199	-0.11539	-0.03894
0.526	-0.51036	-0.31924	-0.11539	-0.0262
0.527	-0.54859	-0.3065	-0.14087	-0.01346
0.528	-0.54859	-0.34473	-0.15361	-0.01346
0.529	-0.43391	-0.33199	-0.14087	-0.000716
0.53	-0.42117	-0.28102	-0.07716	0.02477
0.531	-0.37021	-0.23006	-0.0899	0.02477
0.532	-0.25554	-0.20457	-0.03894	-0.01346
0.533	-0.15361	-0.15361	-0.0262	-0.01346
0.534	-0.15361	-0.12813	-0.0262	-0.0262
0.535	-0.06442	-0.12813	-0.000716	-0.03894
0.536	0.01203	-0.0899	-0.0262	-0.0262
0.537	0.03751	-0.01346	-0.0262	0.02477
0.538	0.06299	0.06299	0.01203	0.01203
0.539	0.1267	0.07573	0.07573	0.03751
0.54	0.20314	0.07573	0.11395	0.05025
0.541	0.21588	0.13944	0.11395	0.08847
0.542	0.29233	0.22863	0.13944	0.08847
0.543	0.38152	0.25411	0.11395	0.05025
0.544	0.39426	0.26685	0.15218	0.05025
0.545	0.43248	0.29233	0.1267	0.06299
0.546	0.43248	0.30507	0.16492	0.05025
0.547	0.50893	0.33055	0.17766	0.05025
0.548	0.43248	0.38152	0.20314	0.07573
0.549	0.45797	0.38152	0.1904	0.07573
0.55	0.48345	0.3433	0.20314	0.07573
0.551	0.43248	0.31781	0.20314	0.07573
0.552	0.43248	0.31781	0.16492	0.07573
0.553	0.43248	0.33055	0.1267	0.08847
0.554	0.39426	0.35604	0.16492	0.10121
0.555	0.31781	0.36878	0.16492	0.10121
0.556	0.3433	0.31781	0.20314	0.11395
0.557	0.33055	0.25411	0.21588	0.07573
0.558	0.27959	0.26685	0.17766	0.08847
0.559	0.22863	0.27959	0.16492	0.07573
0.56	0.26685	0.26685	0.15218	0.07573
0.561	0.21588	0.21588	0.11395	0.06299
0.562	0.15218	0.17766	0.11395	0.07573
0.563	0.16492	0.20314	0.1267	0.07573
0.564	0.15218	0.1904	0.15218	0.05025
0.565	0.10121	0.17766	0.16492	0.02477
0.566	0.07573	0.17766	0.11395	0.02477
0.567	0.06299	0.10121	0.11395	0.02477
0.568	0.02477	0.07573	0.07573	0.03751
0.569	-0.0262	0.10121	0.06299	0.03751
0.57	-0.0262	0.07573	0.07573	0.03751
0.571	-0.01346	0.08847	0.07573	0.02477
0.572	-0.11539	0.05025	0.1267	0.02477
0.573	-0.12813	-0.01346	0.05025	0.01203
0.574	-0.11539	0.02477	0.05025	0.01203
0.575	-0.15361	0.02477	0.02477	0.03751
0.576	-0.23006	-0.01346	0.01203	0.02477
0.577	-0.20457	-0.03894	0.03751	0.01203
0.578	-0.19183	-0.0899	0.05025	0.02477
0.579	-0.2428	-0.10264	0.06299	0.01203
0.58	-0.25554	-0.0899	0.02477	0.05025
0.581	-0.26828	-0.07716	-0.000716	0.03751
0.582	-0.29376	-0.0899	-0.0262	0.05025
0.583	-0.34473	-0.11539	0.01203	0.03751
0.584	-0.29376	-0.15361	-0.01346	0.05025
0.585	-0.34473	-0.17909	0.02477	0.06299
0.586	-0.40843	-0.12813	0.02477	0.03751
0.587	-0.37021	-0.11539	-0.01346	0.01203
0.588	-0.33199	-0.14087	-0.0262	0.01203
0.589	-0.43391	-0.16635	-0.05168	0.05025
0.59	-0.39569	-0.21732	-0.06442	0.05025
0.591	-0.35747	-0.21732	-0.0262	0.07573
0.592	-0.40843	-0.17909	-0.0262	0.05025
0.593	-0.43391	-0.15361	-0.0262	0.06299
0.594	-0.40843	-0.17909	-0.000716	0.02477
0.595	-0.38295	-0.20457	-0.05168	0.01203
0.596	-0.43391	-0.21732	-0.05168	0.02477
0.597	-0.44666	-0.21732	-0.05168	0.02477
0.598	-0.38295	-0.21732	-0.06442	-0.01346
0.599	-0.42117	-0.17909	-0.03894	-0.000716
0.6	-0.44666	-0.19183	-0.05168	-0.000716
0.601	-0.39569	-0.21732	-0.0262	0.03751
0.602	-0.39569	-0.23006	-0.01346	0.01203
0.603	-0.39569	-0.19183	-0.01346	0.02477
0.604	-0.43391	-0.15361	-0.05168	0.06299
0.605	-0.38295	-0.14087	-0.03894	0.06299
0.606	-0.35747	-0.17909	-0.05168	0.06299
0.607	-0.38295	-0.23006	-0.07716	0.06299
0.608	-0.38295	-0.23006	-0.03894	0.01203
0.609	-0.33199	-0.16635	-0.0262	0.03751
0.61	-0.29376	-0.12813	-0.01346	0.02477
0.611	-0.33199	-0.17909	-0.05168	0.03751
0.612	-0.33199	-0.23006	-0.03894	0.02477
0.613	-0.31924	-0.34473	-0.05168	0.02477
0.614	-0.3065	-0.39569	-0.05168	0.03751
0.615	-0.3065	-0.21732	-0.0262	0.01203
0.616	-0.28102	-0.12813	-0.0262	0.03751
0.617	-0.2428	-0.14087	-0.000716	0.02477
0.618	-0.25554	-0.14087	0.02477	0.02477
0.619	-0.23006	-0.12813	-0.000716	0.05025
0.62	-0.19183	-0.0899	-0.03894	0.05025
0.621	-0.21732	-0.06442	-0.0262	0.05025
0.622	-0.23006	-0.0899	-0.0262	-0.000716
0.623	-0.17909	-0.07716	-0.01346	0.01203
0.624	-0.17909	-0.11539	-0.0262	0.01203
0.625	-0.19183	-0.0899	-0.000716	0.01203
0.626	-0.15361	-0.03894	0.02477	0.05025
0.627	-0.17909	-0.05168	0.02477	0.02477
0.628	-0.16635	-0.03894	0.02477	0.06299
0.629	-0.12813	-0.07716	0.01203	0.03751
0.63	-0.0899	-0.05168	-0.0262	0.05025
0.631	-0.0899	-0.000716	-0.0262	0.05025
0.632	-0.12813	-0.0262	0.02477	0.03751
0.633	-0.0899	-0.0262	0.01203	0.05025
0.634	-0.0262	-0.05168	0.01203	0.02477
0.635	-0.0899	-0.000716	0.06299	0.03751
0.636	-0.05168	0.05025	0.05025	0.03751
0.637	-0.0262	0.02477	0.02477	0.05025
0.638	-0.01346	0.02477	0.05025	0.05025
0.639	-0.0262	0.01203	0.05025	0.05025
0.64	0.01203	-0.000716	-0.000716	0.07573
0.641	0.07573	0.05025	0.03751	0.08847
0.642	0.07573	0.06299	0.05025	0.03751
0.643	0.05025	0.06299	0.06299	0.05025
0.644	0.07573	0.05025	0.06299	0.03751
0.645	0.1267	0.03751	0.02477	0.05025
0.646	0.08847	0.07573	0.05025	0.05025
0.647	0.07573	0.08847	0.05025	0.05025
0.648	0.11395	0.10121	0.02477	0.06299
0.649	0.1267	0.05025	0.02477	0.05025
0.65	0.1267	0.02477	0.03751	0.05025
0.651	0.07573	0.07573	0.05025	0.05025
0.652	0.11395	0.1267	0.06299	0.02477
0.653	0.11395	0.10121	0.07573	0.06299
0.654	0.08847	0.03751	0.06299	0.06299
0.655	0.07573	0.07573	0.05025	0.06299
0.656	0.11395	0.10121	0.05025	0.06299
0.657	0.06299	0.11395	-0.000716	0.05025
0.658	0.03751	0.05025	0.01203	0.07573
0.659	0.05025	0.06299	0.06299	0.06299
0.66	0.08847	0.08847	0.06299	0.07573
0.661	0.06299	0.11395	0.08847	0.07573
0.662	0.02477	0.05025	0.07573	0.06299
0.663	0.03751	0.02477	0.05025	0.07573
0.664	0.06299	0.07573	0.05025	0.07573
0.665	0.05025	0.07573	0.01203	0.05025
0.666	-0.000716	0.07573	0.05025	0.03751
0.667	-0.01346	0.05025	0.02477	0.03751
0.668	0.07573	0.02477	0.05025	0.05025
0.669	0.05025	0.03751	0.05025	0.01203
0.67	0.01203	0.07573	0.07573	-0.000716
0.671	0.02477	0.06299	0.07573	0.01203
0.672	0.05025	0.06299	0.07573	0.05025
0.673	0.02477	-0.000716	0.05025	0.01203
0.674	0.01203	0.05025	0.02477	0.02477
0.675	-0.01346	0.03751	0.03751	0.03751
0.676	0.02477	0.07573	0.01203	0.03751
0.677	0.02477	0.05025	0.01203	0.02477
0.678	-0.0262	-0.01346	0.05025	0.02477
0.679	0.02477	0.02477	0.03751	0.01203
0.68	0.02477	0.02477	0.07573	0.05025
0.681	-0.01346	0.05025	0.07573	0.05025
0.682	-0.05168	0.03751	0.07573	0.06299
0.683	0.01203	0.02477	0.02477	0.02477
0.684	-0.000716	0.01203	0.03751	0.03751
0.685	-0.0262	0.02477	-0.01346	0.07573
0.686	-0.01346	0.05025	0.01203	0.03751
0.687	0.02477	0.05025	-0.000716	0.03751
0.688	-0.0262	-0.01346	0.03751	0.03751
0.689	-0.05168	-0.01346	0.01203	0.02477
0.69	-0.0262	0.01203	0.06299	0.03751
0.691	0.01203	0.05025	0.05025	0.03751
0.692	-0.05168	0.05025	0.02477	0.03751
0.693	-0.07716	-0.000716	0.02477	0.07573
0.694	-0.05168	-0.0262	-0.01346	0.07573
0.695	-0.05168	-0.0262	-0.000716	0.02477
0.696	-0.06442	0.01203	0.02477	0.05025
0.697	-0.01346	0.03751	0.02477	0.05025
0.698	-0.01346	0.02477	0.05025	0.08847
0.699	-0.03894	-0.000716	0.07573	0.08847
0.7	-0.07716	-0.01346	0.05025	0.08847
0.701	-0.07716	-0.000716	0.02477	0.08847
0.702	-0.0262	-0.01346	0.01203	0.05025
0.703	-0.0899	0.02477	-0.01346	0.07573
0.704	-0.10264	0.02477	-0.01346	0.07573
0.705	-0.07716	-0.01346	-0.000716	0.06299
0.706	-0.05168	-0.01346	0.03751	0.05025
0.707	-0.07716	-0.01346	0.02477	0.07573
0.708	-0.12813	0.02477	0.05025	0.07573
0.709	-0.06442	0.01203	0.05025	0.06299
0.71	-0.0262	-0.01346	0.01203	0.07573
0.711	-0.07716	-0.03894	0.02477	0.06299
0.712	-0.07716	0.01203	-0.01346	0.05025
0.713	-0.0262	0.05025	-0.01346	0.07573
0.714	-0.06442	0.02477	0.02477	0.06299
0.715	-0.07716	-0.000716	0.02477	0.08847
0.716	-0.05168	-0.000716	0.06299	0.06299
0.717	-0.0262	0.01203	0.02477	0.07573
0.718	-0.0262	0.03751	0.02477	0.06299
0.719	-0.06442	0.01203	-0.01346	0.05025
0.72	-0.000716	0.01203	0.01203	0.06299
0.721	-0.03894	-0.01346	0.02477	0.02477
0.722	-0.0262	0.02477	0.05025	0.02477
0.723	-0.0262	0.01203	0.05025	0.05025
0.724	0.03751	0.05025	0.02477	0.02477
0.725	-0.000716	-0.0262	0.01203	0.02477
0.726	-0.0262	-0.0262	0.01203	-0.01346
0.727	-0.01346	-0.07716	-0.01346	-0.000716
0.728	0.01203	-0.01346	0.02477	-0.01346
0.729	0.01203	0.01203	0.07573	0.02477
0.73	-0.01346	0.05025	0.08847	0.02477
0.731	0.01203	0.07573	0.08847	0.03751
0.732	0.07573	0.05025	0.08847	0.02477
0.733	0.06299	0.01203	0.05025	0.06299
0.734	0.08847	0.02477	0.02477	0.05025
0.735	0.06299	0.05025	-0.000716	0.06299
0.736	0.07573	0.07573	0.06299	0.02477
0.737	0.1267	0.11395	0.05025	0.03751
0.738	0.08847	0.07573	0.07573	0.05025
0.739	0.10121	0.06299	0.02477	-0.0262
0.74	0.13944	0.07573	0.05025	-0.0262
0.741	0.10121	0.10121	0.02477	-0.0262
0.742	0.07573	0.10121	0.02477	-0.01346
0.743	0.11395	0.07573	0.03751	0.03751
0.744	0.11395	0.05025	0.03751	0.02477
0.745	0.08847	0.06299	0.06299	0.07573
0.746	0.06299	0.07573	0.05025	0.07573
0.747	0.07573	0.11395	0.03751	0.05025
0.748	0.07573	0.08847	0.05025	0.05025
0.749	0.06299	0.07573	-0.01346	0.05025
0.75	0.03751	-0.000716	-0.000716	0.05025
0.751	0.07573	0.06299	0.02477	0.05025
0.752	0.02477	0.05025	0.05025	0.02477
0.753	-0.01346	0.07573	0.01203	-0.03894
0.754	0.01203	0.05025	0.02477	-0.05168
0.755	0.02477	-0.000716	0.02477	-0.05168
0.756	-0.01346	0.03751	0.02477	-0.03894
0.757	-0.05168	0.03751	0.01203	-0.03894
0.758	-0.0262	0.06299	0.01203	-0.0262
0.759	-0.0262	0.02477	0.02477	0.01203
0.76	-0.03894	-0.01346	0.03751	0.01203
0.761	-0.0899	0.02477	0.05025	0.01203
0.762	-0.05168	0.02477	0.06299	0.06299
0.763	-0.03894	0.05025	0.05025	0.05025
0.764	-0.07716	0.02477	0.06299	0.07573
0.765	-0.11539	-0.0262	0.01203	0.05025
0.766	-0.07716	-0.0262	-0.01346	0.06299
0.767	-0.07716	0.01203	-0.000716	0.05025
0.768	-0.10264	0.03751	-0.0262	0.03751
0.769	-0.12813	0.01203	0.02477	0.02477
0.77	-0.12813	-0.0899	0.06299	0.02477
0.771	-0.0899	-0.0899	0.02477	0.01203
0.772	-0.10264	-0.0262	0.02477	-0.000716
0.773	-0.14087	-0.000716	0.02477	-0.000716
0.774	-0.10264	-0.000716	-0.03894	0.01203
0.775	-0.07716	-0.01346	-0.0262	-0.000716
0.776	-0.12813	-0.0262	-0.2428	-0.01346
0.777	-0.15361	-0.01346	-0.14087	0.01203
0.778	-0.11539	0.02477	-0.07716	0.01203
0.779	-0.10264	-0.01346	-0.0262	0.03751
0.78	-0.10264	-0.0262	-0.0262	0.01203
0.781	-0.15361	-0.000716	-0.000716	0.05025
0.782	-0.12813	0.01203	-0.01346	0.03751
0.783	-0.0899	-0.01346	-0.01346	0.02477
0.784	-0.12813	-0.0262	-0.01346	0.03751
0.785	-0.14087	-0.01346	-0.000716	0.02477
0.786	-0.14087	-0.01346	0.02477	-0.01346
0.787	-0.12813	0.01203	0.03751	-0.0262
0.788	-0.07716	-0.0262	0.02477	0.01203
0.789	-0.12813	-0.000716	0.01203	-0.01346
0.79	-0.12813	-0.03894	0.02477	0.01203
0.791	-0.0899	0.01203	-0.01346	0.01203
0.792	-0.06442	-0.000716	-0.01346	0.05025
0.793	-0.0899	0.02477	0.02477	0.05025
0.794	-0.11539	-0.000716	0.02477	0.02477
0.795	-0.0899	-0.03894	0.05025	0.02477
0.796	-0.06442	-0.01346	0.02477	0.02477
0.797	-0.0899	-0.01346	0.02477	0.06299
0.798	-0.11539	0.02477	0.02477	0.02477
0.799	-0.0899	-0.000716	-0.01346	-0.01346
0.8	-0.0899	-0.0262	-0.0262	-0.0262
0.801	-0.11539	-0.000716	0.02477	0.01203
0.802	-0.0899	0.05025	0.01203	-0.01346
0.803	-0.05168	0.02477	0.06299	-0.01346
0.804	-0.0899	-0.000716	0.07573	0.02477
0.805	-0.11539	-0.000716	0.01203	0.01203
0.806	-0.0899	-0.000716	0.02477	0.05025
0.807	-0.03894	-0.000716	-0.01346	0.06299
0.808	-0.06442	0.02477	-0.000716	0.06299
0.809	-0.05168	0.01203	0.02477	0.05025
0.81	-0.03894	-0.01346	0.03751	0.06299
0.811	-0.03894	-0.0262	0.07573	0.03751
0.812	-0.0262	0.03751	0.07573	0.03751
0.813	-0.05168	0.05025	0.01203	0.03751
0.814	-0.0262	0.03751	-0.01346	0.02477
0.815	-0.0262	0.02477	0.03751	0.02477
0.816	-0.0262	-0.01346	0.02477	0.03751
0.817	-0.0262	0.03751	0.06299	0.02477
0.818	-0.0262	0.03751	0.06299	0.02477
0.819	-0.01346	0.02477	0.05025	0.02477
0.82	-0.0262	0.01203	0.02477	-0.000716
0.821	0.01203	0.02477	0.01203	-0.000716
0.822	0.01203	0.03751	0.01203	-0.000716
0.823	-0.0262	0.06299	0.05025	-0.000716
0.824	0.02477	0.07573	0.06299	-0.000716
0.825	0.07573	0.05025	0.07573	0.03751
0.826	0.06299	0.05025	0.08847	0.02477
0.827	0.03751	0.06299	0.02477	0.02477
0.828	0.1267	0.05025	0.05025	0.06299
0.829	0.07573	0.10121	0.02477	0.07573
0.83	0.05025	0.07573	0.02477	0.02477
0.831	0.11395	0.05025	0.03751	0.02477
0.832	0.15218	0.08847	0.05025	0.02477
0.833	0.15218	0.1267	0.06299	0.03751
0.834	0.11395	0.1267	0.08847	0.01203
0.835	0.16492	0.11395	0.10121	0.02477
0.836	0.1904	0.06299	0.07573	0.01203
0.837	0.16492	0.11395	0.03751	0.02477
0.838	0.15218	0.13944	0.02477	-0.01346
0.839	0.1904	0.1267	0.07573	-0.000716
0.84	0.21588	0.10121	0.05025	0.05025
0.841	0.1904	0.08847	0.11395	0.06299
0.842	0.16492	0.11395	0.06299	0.03751
0.843	0.21588	0.16492	0.06299	0.01203
0.844	0.22863	0.1267	0.03751	0.02477
0.845	0.21588	0.08847	0.02477	0.01203
0.846	0.16492	0.13944	0.07573	0.02477
0.847	0.20314	0.15218	0.08847	0.07573
0.848	0.24137	0.16492	0.11395	0.05025
0.849	0.1904	0.1267	0.07573	0.05025
0.85	0.20314	0.07573	0.05025	0.07573
0.851	0.22863	0.11395	0.02477	0.02477
0.852	0.1904	0.1267	0.02477	0.02477
0.853	0.15218	0.15218	0.06299	-0.000716
0.854	0.1904	0.1267	0.05025	-0.26828
0.855	0.21588	0.10121	0.10121	-0.17909
0.856	0.1904	0.08847	0.10121	-0.07716
0.857	0.15218	0.16492	0.07573	-0.06442
0.858	0.1904	0.1267	0.06299	-0.03894
0.859	0.16492	0.11395	0.03751	-0.0262
0.86	0.11395	0.07573	0.01203	-0.0262
0.861	0.13944	0.11395	0.06299	-0.0262
0.862	0.17766	0.13944	0.08847	0.03751
0.863	0.11395	0.13944	0.07573	0.02477
0.864	0.13944	0.07573	0.05025	0.07573
0.865	0.15218	0.07573	0.07573	0.02477
0.866	0.10121	0.08847	0.05025	0.02477
0.867	0.07573	0.08847	0.05025	0.02477
0.868	0.10121	0.07573	0.06299	0.03751
0.869	0.1267	0.08847	0.07573	0.03751
0.87	0.07573	0.1267	0.08847	0.02477
0.871	0.08847	0.08847	0.06299	0.03751
0.872	0.1267	0.07573	0.01203	0.03751
0.873	0.06299	0.07573	0.02477	0.02477
0.874	0.05025	0.07573	0.07573	0.05025
0.875	0.03751	0.10121	0.07573	0.03751
0.876	0.07573	0.08847	0.07573	-0.000716
0.877	0.05025	0.06299	0.05025	-0.0262
0.878	0.05025	0.07573	0.02477	-0.000716
0.879	0.08847	0.10121	0.02477	0.03751
0.88	0.05025	0.07573	0.02477	0.05025
0.881	0.05025	0.07573	0.06299	0.02477
0.882	0.07573	0.05025	0.05025	0.05025
0.883	0.02477	0.07573	0.07573	0.01203
0.884	0.01203	0.08847	0.07573	0.02477
0.885	0.02477	0.05025	0.05025	0.01203
0.886	0.07573	0.02477	0.01203	-0.000716
0.887	0.03751	0.08847	0.02477	0.01203
0.888	-0.01346	0.08847	0.06299	0.03751
0.889	0.03751	0.06299	0.05025	0.03751
0.89	0.05025	0.03751	0.07573	0.05025
0.891	0.02477	0.07573	0.06299	0.03751
0.892	-0.0262	0.06299	0.03751	0.07573
0.893	0.01203	0.08847	0.05025	0.06299
0.894	0.03751	0.07573	0.01203	0.07573
0.895	-0.01346	0.02477	0.02477	0.07573
0.896	-0.0262	0.07573	0.03751	0.06299
0.897	-0.000716	0.06299	0.05025	0.06299
0.898	-0.01346	0.07573	0.08847	0.05025
0.899	0.02477	0.05025	0.05025	0.07573
0.9	-0.0262	0.02477	0.05025	0.07573
0.901	-0.05168	0.03751	0.02477	0.06299
0.902	-0.01346	0.08847	0.06299	0.02477
0.903	0.01203	0.07573	0.05025	0.02477
0.904	-0.0262	0.05025	0.07573	0.02477
0.905	-0.03894	0.02477	0.03751	0.05025
0.906	-0.0262	0.05025	0.02477	0.05025
0.907	0.01203	0.07573	0.05025	0.05025
0.908	0.02477	0.03751	0.05025	0.02477
0.909	-0.03894	0.02477	0.06299	0.02477
0.91	-0.05168	0.05025	0.08847	0.01203
0.911	-0.01346	0.07573	0.07573	0.02477
0.912	0.01203	0.07573	0.05025	0.01203
0.913	-0.01346	0.05025	0.01203	-0.06442
0.914	-0.03894	0.01203	0.02477	-0.03894
0.915	-0.000716	0.06299	0.05025	0.01203
0.916	-0.0262	0.08847	0.06299	-0.000716
0.917	-0.0262	0.06299	0.07573	0.02477
0.918	-0.000716	0.02477	0.07573	0.07573
0.919	0.02477	0.07573	0.05025	0.07573
0.92	-0.0262	0.05025	0.03751	0.05025
0.921	-0.0262	0.08847	0.01203	0.08847
0.922	0.02477	0.05025	0.06299	0.07573
0.923	0.05025	0.03751	0.07573	-0.000716
0.924	0.02477	0.02477	0.07573	0.01203
0.925	-0.01346	0.07573	0.08847	0.02477
0.926	0.03751	0.07573	0.03751	0.02477
0.927	0.06299	0.02477	0.03751	0.05025
0.928	0.05025	0.07573	0.02477	0.05025
0.929	0.01203	0.07573	0.02477	0.03751
0.93	0.07573	0.07573	0.05025	-0.000716
0.931	0.07573	0.03751	0.07573	-0.000716
0.932	0.07573	0.08847	0.07573	-0.01346
0.933	0.06299	0.10121	0.06299	-0.01346
0.934	0.08847	0.07573	0.05025	-0.01346
0.935	0.11395	0.06299	0.01203	-0.01346
0.936	0.10121	0.10121	0.02477	0.01203
0.937	0.07573	0.10121	0.07573	0.03751
0.938	0.08847	0.11395	0.07573	0.03751
0.939	0.1267	0.05025	0.07573	0.05025
0.94	0.10121	0.06299	0.05025	0.03751
0.941	0.06299	0.11395	0.05025	0.07573
0.942	0.11395	0.11395	0.03751	0.05025
0.943	0.11395	0.08847	0.07573	0.05025
0.944	0.07573	0.07573	0.05025	0.06299
0.945	0.07573	0.07573	0.07573	0.07573
0.946	0.11395	0.10121	0.08847	0.07573
0.947	0.16492	0.07573	0.07573	0.07573
0.948	0.08847	0.08847	0.02477	0.06299
0.949	0.11395	0.13944	0.05025	0.02477
0.95	0.10121	0.07573	0.07573	0.02477
0.951	0.08847	0.05025	0.05025	0.02477
0.952	0.07573	0.08847	0.02477	0.02477
0.953	0.08847	0.1267	0.01203	0.03751
0.954	0.11395	0.10121	0.02477	0.02477
0.955	0.11395	0.06299	0.05025	0.02477
0.956	0.05025	0.10121	0.07573	0.05025
0.957	0.11395	0.10121	0.06299	0.03751
0.958	0.11395	0.10121	0.05025	0.02477
0.959	0.08847	0.08847	0.02477	0.02477
0.96	0.06299	0.05025	0.05025	0.03751
0.961	0.08847	0.07573	0.05025	0.02477
0.962	0.10121	0.11395	0.07573	0.03751
0.963	0.05025	0.10121	0.06299	0.06299
0.964	0.03751	0.02477	0.05025	0.03751
0.965	0.05025	0.07573	0.02477	0.06299
0.966	0.05025	0.08847	0.02477	0.07573
0.967	0.03751	0.07573	0.03751	0.06299
0.968	0.05025	0.05025	0.03751	0.06299
0.969	0.08847	0.06299	0.08847	0.05025
0.97	0.05025	0.11395	0.05025	0.05025
0.971	0.06299	0.06299	0.07573	0.03751
0.972	0.07573	0.05025	0.01203	0.05025
0.973	0.05025	0.07573	0.02477	0.03751
0.974	0.02477	0.07573	0.05025	0.05025
0.975	0.06299	0.07573	0.07573	0.06299
0.976	0.07573	0.05025	0.07573	0.07573
0.977	0.05025	0.06299	0.05025	0.06299
0.978	0.03751	0.08847	0.01203	0.07573
0.979	0.07573	0.07573	0.03751	0.02477
0.98	0.05025	0.05025	0.05025	0.05025
0.981	0.01203	0.02477	0.07573	0.05025
0.982	0.02477	0.07573	0.08847	0.06299
0.983	0.08847	0.11395	0.06299	0.07573
0.984	0.05025	0.07573	-0.000716	0.02477
0.985	0.01203	0.02477	-0.000716	0.02477
0.986	0.03751	0.07573	0.06299	0.03751
0.987	0.05025	0.06299	0.10121	0.07573
0.988	0.02477	0.08847	0.05025	0.07573
0.989	-0.000716	0.07573	0.05025	0.02477
0.99	0.02477	0.03751	0.01203	0.03751
0.991	0.05025	0.05025	0.03751	0.05025
0.992	0.02477	0.08847	0.07573	0.06299
0.993	-0.0262	0.07573	0.07573	0.05025
0.994	0.02477	0.06299	0.02477	0.07573
0.995	0.02477	0.06299	0.02477	0.06299
0.996	-0.01346	0.08847	0.06299	0.06299
0.997	0.02477	0.07573	0.05025	0.06299
0.998	0.02477	0.05025	0.07573	0.07573
0.999	0.01203	0.05025	0.05025	0.05025
1	-0.03894	0.06299	0.01203	0.05025
1.001	0.02477	0.08847	0.02477	0.03751
1.002	0.03751	0.05025	0.07573	0.07573
1.003	0.02477	0.05025	0.07573	0.07573
1.004	-0.0262	0.02477	0.02477	0.07573
1.005	-0.01346	0.05025	0.01203	0.05025
1.006	0.01203	0.11395	0.02477	0.06299
1.007	-0.01346	0.03751	0.05025	0.07573
1.008	-0.0262	0.01203	0.07573	0.01203
1.009	-0.01346	0.06299	0.02477	0.05025
1.01	0.02477	0.07573	0.03751	0.02477
1.011	-0.000716	0.07573	0.01203	0.07573
1.012	-0.000716	0.06299	0.02477	0.05025
1.013	0.05025	0.02477	0.07573	0.07573
1.014	0.01203	0.03751	0.07573	0.05025
1.015	-0.03894	0.08847	0.03751	0.07573
1.016	-0.0262	0.08847	0.02477	0.06299
1.017	0.05025	0.05025	0.01203	0.07573
1.018	0.02477	0.02477	0.06299	0.06299
1.019	0.02477	0.06299	0.05025	0.05025
1.02	0.06299	0.08847	0.07573	0.07573
1.021	0.02477	0.07573	0.05025	0.05025
1.022	-0.01346	0.05025	0.03751	0.05025
1.023	0.05025	0.06299	0.02477	0.05025
1.024	0.05025	0.07573	0.06299	0.01203
1.025	0.05025	0.08847	0.07573	0.02477
1.026	0.07573	0.06299	0.07573	0.01203
1.027	0.02477	0.02477	0.01203	0.03751
1.028	-0.000716	0.08847	0.02477	0.03751
1.029	0.07573	0.06299	0.06299	0.06299
1.03	0.06299	0.08847	0.07573	0.05025
1.031	0.06299	0.07573	0.07573	0.07573
1.032	0.05025	0.02477	0.06299	0.06299
1.033	0.08847	0.06299	0.02477	0.07573
1.034	0.06299	0.07573	0.05025	0.06299
1.035	0.03751	0.11395	0.06299	0.07573
1.036	0.08847	0.07573	0.10121	0.07573
1.037	0.07573	0.05025	0.07573	0.03751
1.038	0.03751	0.05025	0.06299	0.05025
1.039	0.07573	0.10121	0.06299	0.05025
1.04	0.11395	0.1267	0.03751	0.01203
1.041	0.05025	0.07573	0.02477	0.01203
1.042	0.05025	0.05025	0.05025	0.01203
1.043	0.1267	0.08847	0.07573	0.01203
1.044	0.07573	0.11395	0.05025	0.03751
1.045	0.06299	0.08847	0.05025	0.03751
1.046	0.07573	0.07573	0.02477	0.06299
1.047	0.11395	0.11395	0.06299	0.05025
1.048	0.11395	0.11395	0.06299	0.07573
1.049	0.11395	0.07573	0.08847	0.05025
1.05	0.07573	0.06299	0.08847	0.06299
1.051	0.11395	0.07573	0.08847	0.06299
1.052	0.13944	0.08847	0.05025	0.07573
1.053	0.11395	0.11395	0.03751	0.05025
1.054	0.07573	0.08847	0.03751	0.03751
1.055	0.11395	0.07573	0.07573	0.02477
1.056	0.13944	0.06299	0.08847	0.03751
1.057	0.1267	0.1267	0.08847	0.01203
1.058	0.08847	0.10121	0.07573	0.02477
1.059	0.13944	0.07573	0.02477	0.05025
1.06	0.13944	0.08847	0.05025	0.03751
1.061	0.1267	0.10121	0.06299	0.06299
1.062	0.10121	0.1267	0.05025	0.06299
1.063	0.1267	0.10121	0.10121	0.07573
1.064	0.15218	0.07573	0.07573	0.07573
1.065	0.1267	0.07573	0.07573	0.07573
1.066	0.10121	0.10121	0.05025	0.05025
1.067	0.07573	0.10121	0.06299	0.02477
1.068	0.11395	0.08847	0.07573	0.05025
1.069	0.1267	0.07573	0.08847	0.01203
1.07	0.07573	0.07573	0.07573	0.01203
1.071	0.08847	0.06299	0.05025	0.01203
1.072	0.1267	0.11395	0.01203	0.01203
1.073	0.08847	0.07573	0.02477	0.05025
1.074	0.05025	0.06299	0.05025	0.02477
1.075	0.08847	0.07573	0.02477	0.05025
1.076	0.10121	0.11395	0.07573	0.05025
1.077	0.07573	0.07573	0.02477	0.05025
1.078	0.06299	0.07573	0.05025	0.06299
1.079	0.07573	0.03751	0.02477	0.05025
1.08	0.07573	0.06299	0.02477	0.01203
1.081	0.02477	0.08847	0.05025	0.02477
1.082	0.07573	0.07573	0.06299	0.02477
1.083	0.08847	0.05025	0.06299	-0.0262
1.084	0.06299	0.02477	0.02477	-0.01346
1.085	0.02477	0.03751	-0.000716	-0.01346
1.086	0.07573	0.07573	0.02477	0.01203
1.087	0.07573	0.03751	0.07573	0.02477
1.088	0.07573	0.01203	0.10121	0.05025
1.089	0.10121	0.03751	0.1267	0.05025
1.09	0.41974	0.1267	0.1267	0.02477
1.091	0.76375	0.29233	0.07573	0.02477
1.092	1.01858	0.36878	0.25411	0.02477
1.093	1.13325	0.38152	1.79579	0.27959
1.094	1.34985	0.45797	4.21661	1.38807
1.095	4.08919	1.87223	6.26793	2.86604
1.096	7.83509	5.32509	7.55479	4.05097
1.097	10.4598	8.06443	8.42119	4.89189
1.098	12.1543	9.88642	9.12195	5.52895
1.099	13.2501	11.1096	9.65708	6.07681
1.1	14.0273	11.9377	10.1285	6.54824
1.101	14.5497	12.6003	10.3961	6.86677
1.102	14.9574	13.0207	10.5744	7.15981
1.103	15.0466	13.2883	10.6509	7.36367
1.104	15.2504	13.4667	10.5999	7.45286
1.105	15.2122	13.5049	10.498	7.51656
1.106	14.9447	13.4157	10.3069	7.50382
1.107	14.486	13.0972	10.0266	7.45286
1.108	13.8871	12.7149	9.6953	7.31271
1.109	13.2246	12.2435	9.35129	7.1853
1.11	12.5621	11.7466	8.94357	6.99418
1.111	11.7721	11.1733	8.52312	6.71387
1.112	10.9312	10.5107	8.03895	6.44631
1.113	10.1158	9.86094	7.52931	6.19149
1.114	9.27484	9.14743	6.98144	5.89844
1.115	8.3957	8.47215	6.51001	5.60539
1.116	7.49108	7.72042	5.97489	5.28686
1.117	6.61194	7.01966	5.41427	4.91737
1.118	5.78377	6.26793	4.87915	4.59884
1.119	4.94285	5.52895	4.35676	4.24209
1.12	4.16564	4.8027	3.91082	3.89808
1.121	3.52858	4.17838	3.46488	3.63051
1.122	2.96797	3.59229	3.04442	3.2865
1.123	2.4201	3.08264	2.6367	2.98071
1.124	1.9869	2.6367	2.25447	2.72589
1.125	1.60467	2.16528	1.96142	2.43284
1.126	1.29888	1.80853	1.7066	2.15254
1.127	1.06954	1.47726	1.45178	1.91046
1.128	0.78924	1.18421	1.22243	1.7066
1.129	0.63634	1.01858	0.99309	1.51548
1.13	0.52167	0.78924	0.82746	1.33711
1.131	0.35604	0.63634	0.72553	1.14599
1.132	0.20314	0.47071	0.59812	1.00584
1.133	0.1267	0.3433	0.49619	0.89117
1.134	0.06299	0.26685	0.38152	0.78924
1.135	-0.03894	0.16492	0.26685	0.63634
1.136	-0.14087	0.08847	0.1904	0.53441
1.137	-0.17909	-0.01346	0.15218	0.48345
1.138	-0.19183	-0.06442	0.10121	0.41974
1.139	-0.29376	-0.07716	-0.000716	0.31781
1.14	-0.35747	-0.15361	-0.03894	0.24137
1.141	-0.38295	-0.19183	-0.11539	0.1904
1.142	-0.38295	-0.25554	-0.10264	0.1267
1.143	-0.49762	-0.25554	-0.16635	0.11395
1.144	-0.51036	-0.25554	-0.19183	0.07573
1.145	-0.48488	-0.31924	-0.17909	0.02477
1.146	-0.57407	-0.34473	-0.25554	-0.01346
1.147	-0.61229	-0.40843	-0.26828	-0.03894
1.148	-0.57407	-0.39569	-0.29376	-0.06442
1.149	-0.58681	-0.38295	-0.31924	-0.0899
1.15	-0.65051	-0.39569	-0.31924	-0.11539
1.151	-0.62503	-0.40843	-0.29376	-0.12813
1.152	-0.59955	-0.42117	-0.3065	-0.11539
1.153	-0.63777	-0.43391	-0.33199	-0.14087
1.154	-0.65051	-0.44666	-0.37021	-0.15361
1.155	-0.65051	-0.43391	-0.39569	-0.12813
1.156	-0.676	-0.44666	-0.37021	-0.17909
1.157	-0.66326	-0.49762	-0.34473	-0.15361
1.158	-0.68874	-0.49762	-0.33199	-0.20457
1.159	-0.65051	-0.47214	-0.37021	-0.20457
1.16	-0.65051	-0.43391	-0.40843	-0.17909
1.161	-0.68874	-0.43391	-0.42117	-0.23006
1.162	-0.70148	-0.47214	-0.40843	-0.25554
1.163	-0.66326	-0.49762	-0.37021	-0.2428
1.164	-0.63777	-0.48488	-0.35747	-0.2428
1.165	-0.676	-0.48488	-0.38295	-0.25554
1.166	-0.70148	-0.44666	-0.42117	-0.25554
1.167	-0.676	-0.4594	-0.43391	-0.3065
1.168	-0.63777	-0.51036	-0.40843	-0.31924
1.169	-0.65051	-0.48488	-0.39569	-0.29376
1.17	-0.676	-0.48488	-0.38295	-0.3065
1.171	-0.63777	-0.44666	-0.40843	-0.26828
1.172	-0.61229	-0.44666	-0.42117	-0.29376
1.173	-0.63777	-0.48488	-0.40843	-0.28102
1.174	-0.66326	-0.51036	-0.43391	-0.25554
1.175	-0.62503	-0.47214	-0.42117	-0.2428
1.176	-0.58681	-0.43391	-0.42117	-0.25554
1.177	-0.61229	-0.4594	-0.39569	-0.2428
1.178	-0.63777	-0.48488	-0.37021	-0.29376
1.179	-0.61229	-0.44666	-0.42117	-0.28102
1.18	-0.58681	-0.47214	-0.43391	-0.25554
1.181	-0.59955	-0.40843	-0.42117	-0.29376
1.182	-0.65051	-0.43391	-0.38295	-0.2428
1.183	-0.58681	-0.4594	-0.35747	-0.28102
1.184	-0.54859	-0.48488	-0.40843	-0.29376
1.185	-0.58681	-0.48488	-0.40843	-0.3065
1.186	-0.62503	-0.43391	-0.40843	-0.48488
1.187	-0.58681	-0.39569	-0.38295	-0.42117
1.188	-0.5231	-0.42117	-0.39569	-0.33199
1.189	-0.54859	-0.4594	-0.38295	-0.31924
1.19	-0.54859	-0.47214	-0.38295	-0.29376
1.191	-0.53584	-0.42117	-0.38295	-0.31924
1.192	-0.54859	-0.42117	-0.40843	-0.25554
1.193	-0.57407	-0.42117	-0.42117	-0.25554
1.194	-0.53584	-0.43391	-0.38295	-0.26828
1.195	-0.5231	-0.44666	-0.38295	-0.29376
1.196	-0.54859	-0.4594	-0.34473	-0.2428
1.197	-0.56133	-0.42117	-0.34473	-0.2428
1.198	-0.53584	-0.39569	-0.38295	-0.23006
1.199	-0.49762	-0.42117	-0.38295	-0.26828
1.2	-0.53584	-0.4594	-0.42117	-0.28102
1.201	-0.56133	-0.40843	-0.42117	-0.29376
1.202	-0.53584	-0.43391	-0.35747	-0.28102
1.203	-0.49762	-0.38295	-0.37021	-0.29376
1.204	-0.5231	-0.40843	-0.37021	-0.28102
1.205	-0.53584	-0.4594	-0.34473	-0.25554
1.206	-0.5231	-0.42117	-0.33199	-0.28102
1.207	-0.48488	-0.38295	-0.38295	-0.29376
1.208	-0.5231	-0.38295	-0.34473	-0.28102
1.209	-0.53584	-0.40843	-0.39569	-0.28102
1.21	-0.4594	-0.43391	-0.38295	-0.28102
1.211	-0.43391	-0.40843	-0.35747	-0.26828
1.212	-0.51036	-0.38295	-0.34473	-0.28102
1.213	-0.47214	-0.39569	-0.33199	-0.28102
1.214	-0.43391	-0.40843	-0.3065	-0.25554
1.215	-0.44666	-0.39569	-0.34473	-0.26828
1.216	-0.49762	-0.34473	-0.33199	-0.25554
1.217	-0.43391	-0.38295	-0.38295	-0.28102
1.218	-0.4594	-0.39569	-0.33199	-0.25554
1.219	-0.49762	-0.39569	-0.34473	-0.25554
1.22	-0.44666	-0.38295	-0.31924	-0.25554
1.221	-0.40843	-0.35747	-0.29376	-0.29376
1.222	-0.44666	-0.37021	-0.34473	-0.28102
1.223	-0.47214	-0.40843	-0.35747	-0.35747
1.224	-0.44666	-0.38295	-0.35747	-0.29376
1.225	-0.40843	-0.31924	-0.33199	-0.31924
1.226	-0.42117	-0.33199	-0.34473	-0.29376
1.227	-0.48488	-0.35747	-0.31924	-0.25554
1.228	-0.42117	-0.40843	-0.3065	-0.25554
1.229	-0.40843	-0.35747	-0.31924	-0.25554
1.23	-0.43391	-0.33199	-0.31924	-0.23006
1.231	-0.42117	-0.33199	-0.33199	-0.23006
1.232	-0.38295	-0.35747	-0.3065	-0.21732
1.233	-0.42117	-0.38295	-0.29376	-0.20457
1.234	-0.43391	-0.38295	-0.29376	-0.2428
1.235	-0.39569	-0.35747	-0.31924	-0.2428
1.236	-0.38295	-0.31924	-0.33199	-0.25554
1.237	-0.39569	-0.33199	-0.35747	-0.25554
1.238	-0.40843	-0.33199	-0.33199	-0.28102
1.239	-0.39569	-0.33199	-0.25554	-0.23006
1.24	-0.35747	-0.34473	-0.25554	-0.21732
1.241	-0.38295	-0.3065	-0.29376	-0.2428
1.242	-0.42117	-0.29376	-0.31924	-0.21732
1.243	-0.37021	-0.33199	-0.29376	-0.19183
1.244	-0.38295	-0.37021	-0.3065	-0.19183
1.245	-0.34473	-0.33199	-0.29376	-0.17909
1.246	-0.35747	-0.3065	-0.29376	-0.20457
1.247	-0.39569	-0.3065	-0.34473	-0.21732
1.248	-0.35747	-0.33199	-0.3065	-0.23006
1.249	-0.34473	-0.34473	-0.3065	-0.21732
1.25	-0.34473	-0.31924	-0.26828	-0.25554
1.251	-0.38295	-0.29376	-0.29376	-0.2428
1.252	-0.35747	-0.29376	-0.29376	-0.2428
1.253	-0.33199	-0.3065	-0.31924	-0.2428
1.254	-0.34473	-0.34473	-0.28102	-0.23006
1.255	-0.38295	-0.31924	-0.2428	-0.21732
1.256	-0.33199	-0.28102	-0.2428	-0.19183
1.257	-0.31924	-0.33199	-0.29376	-0.21732
1.258	-0.33199	-0.29376	-0.31924	-0.17909
1.259	-0.38295	-0.34473	-0.26828	-0.17909
1.26	-0.33199	-0.31924	-0.2428	-0.21732
1.261	-0.3065	-0.25554	-0.29376	-0.23006
1.262	-0.34473	-0.28102	-0.28102	-0.2428
1.263	-0.34473	-0.28102	-0.3065	-0.23006
1.264	-0.33199	-0.33199	-0.26828	-0.23006
1.265	-0.29376	-0.29376	-0.2428	-0.21732
1.266	-0.33199	-0.28102	-0.28102	-0.17909
1.267	-0.34473	-0.31924	-0.25554	-0.16635
1.268	-0.37021	-0.29376	-0.29376	-0.17909
1.269	-0.31924	-0.33199	-0.26828	-0.17909
1.27	-0.3065	-0.29376	-0.2428	-0.19183
1.271	-0.33199	-0.25554	-0.25554	-0.20457
1.272	-0.34473	-0.29376	-0.25554	-0.23006
1.273	-0.31924	-0.33199	-0.28102	-0.2428
1.274	-0.29376	-0.28102	-0.25554	-0.23006
1.275	-0.3065	-0.26828	-0.21732	-0.20457
1.276	-0.33199	-0.28102	-0.26828	-0.17909
1.277	-0.33199	-0.29376	-0.25554	-0.17909
1.278	-0.29376	-0.28102	-0.3065	-0.15361
1.279	-0.3065	-0.31924	-0.25554	-0.16635
1.28	-0.31924	-0.29376	-0.2428	-0.17909
1.281	-0.31924	-0.26828	-0.25554	-0.19183
1.282	-0.31924	-0.28102	-0.25554	-0.19183
1.283	-0.33199	-0.29376	-0.29376	-0.23006
1.284	-0.29376	-0.29376	-0.28102	-0.21732
1.285	-0.28102	-0.26828	-0.23006	-0.19183
1.286	-0.33199	-0.2428	-0.2428	-0.19183
1.287	-0.31924	-0.28102	-0.2428	-0.15361
1.288	-0.28102	-0.3065	-0.2428	-0.16635
1.289	-0.31924	-0.3065	-0.2428	-0.28102
1.29	-0.33199	-0.28102	-0.21732	-0.2428
1.291	-0.29376	-0.25554	-0.23006	-0.2428
1.292	-0.29376	-0.26828	-0.25554	-0.2428
1.293	-0.33199	-0.29376	-0.28102	-0.21732
1.294	-0.31924	-0.25554	-0.23006	-0.17909
1.295	-0.29376	-0.2428	-0.25554	-0.17909
1.296	-0.28102	-0.23006	-0.21732	-0.15361
1.297	-0.28102	-0.25554	-0.2428	-0.15361
1.298	-0.31924	-0.28102	-0.2428	-0.17909
1.299	-0.3065	-0.28102	-0.25554	-0.19183
1.3	-0.25554	-0.23006	-0.25554	-0.19183
1.301	-0.28102	-0.2428	-0.21732	-0.17909
1.302	-0.35747	-0.25554	-0.19183	-0.16635
1.303	-0.26828	-0.26828	-0.19183	-0.12813
1.304	-0.29376	-0.23006	-0.2428	-0.15361
1.305	-0.3065	-0.23006	-0.25554	-0.15361
1.306	-0.29376	-0.23006	-0.2428	-0.16635
1.307	-0.28102	-0.2428	-0.26828	-0.20457
1.308	-0.28102	-0.28102	-0.23006	-0.20457
1.309	-0.28102	-0.2428	-0.23006	-0.19183
1.31	-0.25554	-0.2428	-0.17909	-0.16635
1.311	-0.25554	-0.2428	-0.20457	-0.16635
1.312	-0.26828	-0.2428	-0.23006	-0.15361
1.313	-0.3065	-0.3065	-0.23006	-0.15361
1.314	-0.28102	-0.26828	-0.23006	-0.15361
1.315	-0.2428	-0.2428	-0.20457	-0.16635
1.316	-0.25554	-0.20457	-0.23006	-0.17909
1.317	-0.29376	-0.2428	-0.2428	-0.17909
1.318	-0.26828	-0.25554	-0.2428	-0.19183
1.319	-0.25554	-0.2428	-0.25554	-0.19183
1.32	-0.2428	-0.2428	-0.20457	-0.17909
1.321	-0.29376	-0.20457	-0.20457	-0.17909
1.322	-0.26828	-0.2428	-0.17909	-0.12813
1.323	-0.23006	-0.28102	-0.17909	-0.15361
1.324	-0.25554	-0.2428	-0.19183	-0.12813
1.325	-0.28102	-0.21732	-0.17909	-0.16635
1.326	-0.2428	-0.23006	-0.19183	-0.16635
1.327	-0.23006	-0.26828	-0.23006	-0.19183
1.328	-0.26828	-0.2428	-0.20457	-0.19183
1.329	-0.29376	-0.20457	-0.2428	-0.16635
1.33	-0.26828	-0.2428	-0.2428	-0.17909
1.331	-0.2428	-0.23006	-0.17909	-0.17909
1.332	-0.2428	-0.26828	-0.20457	-0.16635
1.333	-0.2428	-0.2428	-0.20457	-0.17909
1.334	-0.28102	-0.19183	-0.17909	-0.17909
1.335	-0.2428	-0.23006	-0.17909	-0.15361
1.336	-0.23006	-0.2428	-0.17909	-0.15361
1.337	-0.2428	-0.21732	-0.21732	-0.17909
1.338	-0.2428	-0.17909	-0.20457	-0.15361
1.339	-0.21732	-0.23006	-0.21732	-0.15361
1.34	-0.2428	-0.21732	-0.23006	-0.11539
1.341	-0.28102	-0.2428	-0.21732	-0.12813
1.342	-0.21732	-0.21732	-0.19183	-0.15361
1.343	-0.23006	-0.19183	-0.19183	-0.15361
1.344	-0.23006	-0.21732	-0.17909	-0.12813
1.345	-0.28102	-0.2428	-0.21732	-0.16635
1.346	-0.23006	-0.21732	-0.16635	-0.19183
1.347	-0.20457	-0.19183	-0.17909	-0.12813
1.348	-0.23006	-0.23006	-0.16635	-0.12813
1.349	-0.26828	-0.25554	-0.16635	-0.12813
1.35	-0.23006	-0.23006	-0.17909	-0.12813
1.351	-0.17909	-0.20457	-0.21732	-0.15361
1.352	-0.21732	-0.17909	-0.17909	-0.15361
1.353	-0.2428	-0.21732	-0.23006	-0.16635
1.354	-0.21732	-0.2428	-0.21732	-0.17909
1.355	-0.20457	-0.20457	-0.23006	-0.17909
1.356	-0.21732	-0.17909	-0.21732	-0.16635
1.357	-0.26828	-0.19183	-0.21732	-0.14087
1.358	-0.25554	-0.2428	-0.16635	-0.12813
1.359	-0.23006	-0.21732	-0.17909	-0.12813
1.36	-0.17909	-0.20457	-0.17909	-0.12813
1.361	-0.21732	-0.16635	-0.17909	-0.15361
1.362	-0.25554	-0.19183	-0.15361	-0.15361
1.363	-0.21732	-0.23006	-0.17909	-0.15361
1.364	-0.19183	-0.2428	-0.15361	-0.14087
1.365	-0.19183	-0.20457	-0.14087	-0.12813
1.366	-0.23006	-0.16635	-0.17909	-0.0899
1.367	-0.2428	-0.19183	-0.17909	-0.12813
1.368	-0.19183	-0.23006	-0.20457	-0.15361
1.369	-0.17909	-0.19183	-0.21732	-0.15361
1.37	-0.19183	-0.15361	-0.23006	-0.17909
1.371	-0.23006	-0.17909	-0.16635	-0.15361
1.372	-0.19183	-0.2428	-0.17909	-0.15361
1.373	-0.17909	-0.19183	-0.15361	-0.14087
1.374	-0.17909	-0.17909	-0.16635	-0.12813
1.375	-0.19183	-0.19183	-0.15361	-0.12813
1.376	-0.23006	-0.19183	-0.17909	-0.12813
1.377	-0.20457	-0.21732	-0.19183	-0.12813
1.378	-0.15361	-0.21732	-0.17909	-0.15361
1.379	-0.20457	-0.17909	-0.20457	-0.14087
1.38	-0.23006	-0.17909	-0.19183	-0.12813
1.381	-0.17909	-0.19183	-0.19183	-0.14087
1.382	-0.17909	-0.17909	-0.20457	-0.12813
1.383	-0.16635	-0.14087	-0.16635	-0.0899
1.384	-0.19183	-0.14087	-0.17909	-0.12813
1.385	-0.21732	-0.17909	-0.16635	-0.14087
1.386	-0.19183	-0.2428	-0.15361	-0.12813
1.387	-0.17909	-0.19183	-0.14087	-0.14087
1.388	-0.17909	-0.17909	-0.15361	-0.14087
1.389	-0.21732	-0.19183	-0.17909	-0.17909
1.39	-0.19183	-0.17909	-0.16635	-0.14087
1.391	-0.15361	-0.21732	-0.20457	-0.14087
1.392	-0.19183	-0.19183	-0.19183	-0.15361
1.393	-0.20457	-0.15361	-0.19183	-0.12813
1.394	-0.17909	-0.17909	-0.15361	-0.11539
1.395	-0.16635	-0.19183	-0.17909	-0.07716
1.396	-0.17909	-0.21732	-0.15361	-0.0899
1.397	-0.21732	-0.16635	-0.14087	-0.10264
1.398	-0.17909	-0.15361	-0.12813	-0.12813
1.399	-0.14087	-0.17909	-0.12813	-0.12813
1.4	-0.19183	-0.21732	-0.14087	-0.12813
1.401	-0.20457	-0.17909	-0.17909	-0.15361
1.402	-0.17909	-0.17909	-0.14087	-0.15361
1.403	-0.15361	-0.15361	-0.15361	-0.16635
1.404	-0.16635	-0.17909	-0.17909	-0.11539
1.405	-0.15361	-0.20457	-0.20457	-0.15361
1.406	-0.21732	-0.19183	-0.19183	-0.14087
1.407	-0.17909	-0.14087	-0.14087	-0.12813
1.408	-0.14087	-0.17909	-0.12813	-0.07716
1.409	-0.19183	-0.17909	-0.12813	-0.10264
1.41	-0.21732	-0.19183	-0.14087	-0.11539
1.411	-0.23006	-0.17909	-0.17909	-0.12813
1.412	-0.16635	-0.12813	-0.14087	-0.12813
1.413	-0.12813	-0.17909	-0.14087	-0.10264
1.414	-0.17909	-0.19183	-0.12813	-0.11539
1.415	-0.21732	-0.16635	-0.12813	-0.15361
1.416	-0.17909	-0.14087	-0.12813	-0.14087
1.417	-0.14087	-0.12813	-0.15361	-0.12813
1.418	-0.15361	-0.15361	-0.19183	-0.11539
1.419	-0.15361	-0.19183	-0.19183	-0.12813
1.42	-0.20457	-0.15361	-0.19183	-0.0899
1.421	-0.17909	-0.14087	-0.14087	-0.07716
1.422	-0.15361	-0.15361	-0.14087	-0.0899
1.423	-0.15361	-0.17909	-0.12813	-0.07716
1.424	-0.20457	-0.16635	-0.11539	-0.11539
1.425	-0.16635	-0.15361	-0.12813	-0.10264
1.426	-0.12813	-0.11539	-0.14087	-0.11539
1.427	-0.15361	-0.16635	-0.15361	-0.14087
1.428	-0.20457	-0.14087	-0.14087	-0.12813
1.429	-0.19183	-0.16635	-0.17909	-0.14087
1.43	-0.17909	-0.15361	-0.17909	-0.12813
1.431	-0.12813	-0.12813	-0.15361	-0.11539
1.432	-0.15361	-0.14087	-0.17909	-0.11539
1.433	-0.16635	-0.15361	-0.14087	-0.11539
1.434	-0.17909	-0.17909	-0.14087	-0.10264
1.435	-0.15361	-0.15361	-0.10264	-0.0899
1.436	-0.12813	-0.14087	-0.10264	-0.06442
1.437	-0.14087	-0.12813	-0.14087	-0.0899
1.438	-0.17909	-0.15361	-0.12813	-0.0899
1.439	-0.15361	-0.19183	-0.14087	-0.11539
1.44	-0.15361	-0.17909	-0.17909	-0.11539
1.441	-0.14087	-0.12813	-0.15361	-0.11539
1.442	-0.16635	-0.12813	-0.14087	-0.12813
1.443	-0.20457	-0.15361	-0.12813	-0.12813
1.444	-0.16635	-0.15361	-0.12813	-0.14087
1.445	-0.15361	-0.19183	-0.10264	-0.11539
1.446	-0.16635	-0.15361	-0.10264	-0.10264
1.447	-0.19183	-0.14087	-0.11539	-0.11539
1.448	-0.17909	-0.11539	-0.11539	-0.07716
1.449	-0.12813	-0.15361	-0.14087	-0.0899
1.45	-0.11539	-0.19183	-0.12813	-0.07716
1.451	-0.14087	-0.16635	-0.14087	-0.07716
1.452	-0.19183	-0.15361	-0.15361	-0.10264
1.453	-0.14087	-0.11539	-0.16635	-0.0899
1.454	-0.12813	-0.14087	-0.16635	-0.10264
1.455	-0.16635	-0.15361	-0.12813	-0.10264
1.456	-0.14087	-0.16635	-0.14087	-0.10264
1.457	-0.17909	-0.12813	-0.14087	-0.12813
1.458	-0.15361	-0.12813	-0.10264	-0.0899
1.459	-0.12813	-0.15361	-0.10264	-0.10264
1.46	-0.12813	-0.14087	-0.12813	-0.05168
1.461	-0.19183	-0.15361	-0.12813	-0.07716
1.462	-0.16635	-0.15361	-0.11539	-0.06442
1.463	-0.12813	-0.12813	-0.17909	-0.10264
1.464	-0.14087	-0.12813	-0.14087	-0.0899
1.465	-0.14087	-0.15361	-0.12813	-0.10264
1.466	-0.17909	-0.14087	-0.11539	-0.11539
1.467	-0.11539	-0.17909	-0.0899	-0.12813
1.468	-0.12813	-0.16635	-0.0899	-0.12813
1.469	-0.12813	-0.14087	-0.11539	-0.11539
1.47	-0.17909	-0.12813	-0.12813	-0.10264
1.471	-0.17909	-0.11539	-0.17909	-0.11539
1.472	-0.14087	-0.14087	-0.17909	-0.10264
1.473	-0.11539	-0.17909	-0.16635	-0.11539
1.474	-0.14087	-0.14087	-0.15361	-0.0899
1.475	-0.15361	-0.12813	-0.12813	-0.10264
1.476	-0.12813	-0.12813	-0.10264	-0.10264
1.477	-0.10264	-0.12813	-0.07716	-0.0899
1.478	-0.12813	-0.16635	-0.0899	-0.06442
1.479	-0.17909	-0.15361	-0.11539	-0.07716
1.48	-0.14087	-0.12813	-0.12813	-0.06442
1.481	-0.12813	-0.11539	-0.14087	-0.06442
1.482	-0.14087	-0.12813	-0.15361	-0.0899
1.483	-0.16635	-0.15361	-0.0899	-0.10264
1.484	-0.12813	-0.16635	-0.12813	-0.0899
1.485	-0.12813	-0.15361	-0.0899	-0.0899
1.486	-0.11539	-0.11539	-0.12813	-0.11539
1.487	-0.14087	-0.12813	-0.10264	-0.12813
1.488	-0.17909	-0.14087	-0.10264	-0.12813
1.489	-0.14087	-0.15361	-0.10264	-0.07716
1.49	-0.10264	-0.14087	-0.11539	-0.10264
1.491	-0.14087	-0.10264	-0.12813	-0.10264
1.492	-0.15361	-0.11539	-0.12813	-0.07716
1.493	-0.16635	-0.12813	-0.14087	-0.05168
1.494	-0.17909	-0.17909	-0.11539	-0.05168
1.495	-0.10264	-0.12813	-0.10264	-0.10264
1.496	-0.10264	-0.12813	-0.11539	-0.0899
1.497	-0.15361	-0.10264	-0.10264	-0.12813
1.498	-0.14087	-0.12813	-0.0899	-0.12813
1.499	-0.12813	-0.15361	-0.0899	-0.11539
1.5	-0.10264	-0.16635	-0.12813	-0.0899
1.501	-0.12813	-0.14087	-0.11539	-0.0899
1.502	-0.15361	-0.0899	-0.10264	-0.07716
1.503	-0.14087	-0.0899	-0.15361	-0.06442
1.504	-0.10264	-0.14087	-0.11539	-0.06442
1.505	-0.0899	-0.15361	-0.10264	-0.0899
1.506	-0.14087	-0.11539	-0.11539	-0.07716
1.507	-0.16635	-0.15361	-0.0899	-0.07716
1.508	-0.12813	-0.0899	-0.07716	-0.0899
1.509	-0.12813	-0.12813	-0.0899	-0.10264
1.51	-0.11539	-0.12813	-0.12813	-0.12813
1.511	-0.12813	-0.11539	-0.12813	-0.11539
1.512	-0.15361	-0.12813	-0.14087	-0.12813
1.513	-0.14087	-0.11539	-0.12813	-0.0899
1.514	-0.12813	-0.12813	-0.15361	-0.11539
1.515	-0.10264	-0.15361	-0.11539	-0.05168
1.516	-0.12813	-0.12813	-0.11539	-0.0899
1.517	-0.15361	-0.0899	-0.07716	-0.0899
1.518	-0.11539	-0.10264	-0.0899	-0.12813
1.519	-0.11539	-0.14087	-0.11539	-0.12813
1.52	-0.12813	-0.12813	-0.12813	-0.07716
1.521	-0.16635	-0.10264	-0.12813	-0.11539
1.522	-0.12813	-0.12813	-0.14087	-0.07716
1.523	-0.10264	-0.16635	-0.12813	-0.05168
1.524	-0.12813	-0.14087	-0.0899	-0.06442
1.525	-0.17909	-0.12813	-0.12813	-0.0899
1.526	-0.11539	-0.11539	-0.11539	-0.10264
1.527	-0.11539	-0.16635	-0.0899	-0.11539
1.528	-0.0899	-0.15361	-0.07716	-0.0899
1.529	-0.12813	-0.11539	-0.07716	-0.0899
1.53	-0.14087	-0.11539	-0.0899	-0.0899
1.531	-0.12813	-0.12813	-0.11539	-0.05168
1.532	-0.10264	-0.15361	-0.0899	-0.05168
1.533	-0.10264	-0.12813	-0.11539	-0.07716
1.534	-0.11539	-0.11539	-0.14087	-0.0899
1.535	-0.14087	-0.12813	-0.11539	-0.11539
1.536	-0.12813	-0.12813	-0.12813	-0.10264
1.537	-0.0899	-0.15361	-0.11539	-0.0899
1.538	-0.12813	-0.12813	-0.07716	-0.07716
1.539	-0.14087	-0.10264	-0.0899	-0.0899
1.54	-0.12813	-0.14087	-0.10264	-0.03894
1.541	-0.12813	-0.15361	-0.10264	-0.0899
1.542	-0.0899	-0.11539	-0.14087	-0.0899
1.543	-0.12813	-0.10264	-0.11539	-0.0899
1.544	-0.15361	-0.12813	-0.10264	-0.12813
1.545	-0.11539	-0.12813	-0.0899	-0.10264
1.546	-0.10264	-0.16635	-0.07716	-0.11539
1.547	-0.15361	-0.12813	-0.07716	-0.0899
1.548	-0.12813	-0.07716	-0.11539	-0.07716
1.549	-0.11539	-0.12813	-0.10264	-0.06442
1.55	-0.11539	-0.15361	-0.11539	-0.07716
1.551	-0.11539	-0.12813	-0.12813	-0.10264
1.552	-0.14087	-0.07716	-0.11539	-0.11539
1.553	-0.11539	-0.11539	-0.11539	-0.0899
1.554	-0.0899	-0.14087	-0.07716	-0.11539
1.555	-0.11539	-0.12813	-0.07716	-0.10264
1.556	-0.11539	-0.10264	-0.11539	-0.07716
1.557	-0.15361	-0.11539	-0.10264	-0.0899
1.558	-0.11539	-0.12813	-0.11539	-0.0899
1.559	-0.10264	-0.11539	-0.14087	-0.05168
1.56	-0.14087	-0.0899	-0.0899	-0.03894
1.561	-0.14087	-0.14087	-0.11539	-0.07716
1.562	-0.11539	-0.12813	-0.07716	-0.07716
1.563	-0.07716	-0.11539	-0.0899	-0.07716
1.564	-0.0899	-0.07716	-0.07716	-0.11539
1.565	-0.11539	-0.11539	-0.0899	-0.11539
1.566	-0.16635	-0.15361	-0.10264	-0.0899
1.567	-0.11539	-0.11539	-0.12813	-0.07716
1.568	-0.0899	-0.0899	-0.11539	-0.0262
1.569	-0.07716	-0.0899	-0.10264	-0.05168
1.57	-0.12813	-0.12813	-0.0899	-0.0899
1.571	-0.12813	-0.14087	-0.05168	-0.07716
1.572	-0.12813	-0.12813	-0.07716	-0.11539
1.573	-0.0899	-0.0899	-0.07716	-0.10264
1.574	-0.11539	-0.12813	-0.10264	-0.11539
1.575	-0.12813	-0.12813	-0.10264	-0.0899
1.576	-0.11539	-0.11539	-0.07716	-0.03894
1.577	-0.0899	-0.0899	-0.12813	-0.06442
1.578	-0.12813	-0.10264	-0.12813	-0.05168
1.579	-0.14087	-0.14087	-0.12813	-0.0899
1.58	-0.11539	-0.11539	-0.10264	-0.07716
1.581	-0.06442	-0.07716	-0.0899	-0.06442
1.582	-0.11539	-0.14087	-0.06442	-0.12813
1.583	-0.15361	-0.12813	-0.05168	-0.10264
1.584	-0.10264	-0.11539	-0.11539	-0.10264
1.585	-0.0899	-0.11539	-0.10264	-0.07716
1.586	-0.11539	-0.11539	-0.12813	-0.05168
1.587	-0.10264	-0.12813	-0.11539	-0.0899
1.588	-0.14087	-0.10264	-0.11539	-0.03894
1.589	-0.11539	-0.11539	-0.11539	-0.03894
1.59	-0.07716	-0.0899	-0.0899	-0.05168
1.591	-0.11539	-0.12813	-0.0899	-0.0899
1.592	-0.12813	-0.15361	-0.06442	-0.07716
1.593	-0.12813	-0.10264	-0.03894	-0.0899
1.594	-0.11539	-0.07716	-0.10264	-0.11539
1.595	-0.0899	-0.0899	-0.0899	-0.10264
1.596	-0.10264	-0.14087	-0.11539	-0.07716
1.597	-0.14087	-0.11539	-0.12813	-0.11539
1.598	-0.12813	-0.05168	-0.12813	-0.05168
1.599	-0.0899	-0.10264	-0.0899	-0.0899
1.6	-0.12813	-0.12813	-0.0899	-0.0899
1.601	-0.14087	-0.0899	-0.10264	-0.05168
1.602	-0.11539	-0.07716	-0.05168	-0.03894
1.603	-0.11539	-0.10264	-0.07716	-0.0262
1.604	-0.07716	-0.10264	-0.0899	-0.06442
1.605	-0.11539	-0.12813	-0.07716	-0.05168
1.606	-0.12813	-0.11539	-0.12813	-0.11539
1.607	-0.10264	-0.07716	-0.12813	-0.0899
1.608	-0.0899	-0.10264	-0.11539	-0.11539
1.609	-0.11539	-0.12813	-0.12813	-0.05168
1.61	-0.12813	-0.12813	-0.10264	-0.07716
1.611	-0.10264	-0.0899	-0.06442	-0.05168
1.612	-0.10264	-0.05168	-0.03894	-0.06442
1.613	-0.14087	-0.12813	-0.05168	-0.03894
1.614	-0.11539	-0.12813	-0.07716	-0.05168
1.615	-0.10264	-0.10264	-0.11539	-0.07716
1.616	-0.07716	-0.07716	-0.07716	-0.10264
1.617	-0.11539	-0.11539	-0.12813	-0.10264
1.618	-0.0899	-0.10264	-0.11539	-0.07716
1.619	-0.11539	-0.12813	-0.10264	-0.05168
1.62	-0.11539	-0.10264	-0.07716	-0.07716
1.621	-0.12813	-0.06442	-0.07716	-0.03894
1.622	-0.11539	-0.07716	-0.05168	-0.03894
1.623	-0.0899	-0.12813	-0.0899	-0.05168
1.624	-0.11539	-0.0899	-0.07716	-0.06442
1.625	-0.14087	-0.05168	-0.11539	-0.07716
1.626	-0.11539	-0.0899	-0.11539	-0.05168
1.627	-0.07716	-0.12813	-0.11539	-0.11539
1.628	-0.07716	-0.0899	-0.11539	-0.0899
1.629	-0.10264	-0.10264	-0.0899	-0.06442
1.63	-0.14087	-0.0899	-0.0899	-0.07716
1.631	-0.11539	-0.0899	-0.07716	-0.0262
1.632	-0.05168	-0.11539	-0.05168	-0.03894
1.633	-0.11539	-0.10264	-0.05168	-0.07716
1.634	-0.12813	-0.03894	-0.05168	-0.07716
1.635	-0.11539	-0.06442	-0.0899	-0.10264
1.636	-0.07716	-0.10264	-0.0899	-0.0899
1.637	-0.11539	-0.12813	-0.07716	-0.0899
1.638	-0.12813	-0.0899	-0.0899	-0.05168
1.639	-0.0899	-0.0262	-0.11539	-0.05168
1.64	-0.06442	-0.0899	-0.0899	-0.05168
1.641	-0.0899	-0.12813	-0.0899	-0.03894
1.642	-0.12813	-0.14087	-0.0899	-0.03894
1.643	-0.10264	-0.06442	-0.05168	-0.01346
1.644	-0.0899	-0.10264	-0.03894	-0.03894
1.645	-0.0899	-0.12813	-0.07716	-0.05168
1.646	-0.12813	-0.11539	-0.07716	-0.07716
1.647	-0.0899	-0.07716	-0.07716	-0.06442
1.648	-0.0899	-0.0899	-0.10264	-0.0899
1.649	-0.0899	-0.11539	-0.07716	-0.0899
1.65	-0.10264	-0.0899	-0.11539	-0.0899
1.651	-0.12813	-0.05168	-0.11539	-0.0899
1.652	-0.10264	-0.10264	-0.06442	-0.05168
1.653	-0.07716	-0.12813	-0.0899	-0.07716
1.654	-0.11539	-0.0899	-0.03894	-0.05168
1.655	-0.12813	-0.05168	-0.05168	-0.0262
1.656	-0.10264	-0.0899	-0.06442	-0.0262
1.657	-0.06442	-0.0899	-0.10264	-0.07716
1.658	-0.05168	-0.12813	-0.0899	-0.0899
1.659	-0.0899	-0.0899	-0.07716	-0.06442
1.66	-0.11539	-0.07716	-0.0899	-0.06442
1.661	-0.0899	-0.0899	-0.0899	-0.05168
1.662	-0.06442	-0.11539	-0.07716	-0.0899
1.663	-0.11539	-0.06442	-0.0899	-0.0899
1.664	-0.12813	-0.05168	-0.06442	-0.0899
1.665	-0.0899	-0.10264	-0.07716	-0.05168
1.666	-0.05168	-0.12813	-0.05168	-0.05168
1.667	-0.07716	-0.07716	-0.05168	-0.05168
1.668	-0.10264	-0.03894	-0.03894	-0.0262
1.669	-0.12813	-0.05168	-0.05168	-0.000716
1.67	-0.07716	-0.0899	-0.07716	-0.03894
1.671	-0.06442	-0.12813	-0.07716	-0.01346
1.672	-0.0899	-0.0899	-0.11539	-0.07716
1.673	-0.11539	-0.05168	-0.12813	-0.06442
1.674	-0.10264	-0.0899	-0.06442	-0.07716
1.675	-0.05168	-0.10264	-0.07716	-0.06442
1.676	-0.10264	-0.11539	-0.06442	-0.07716
1.677	-0.11539	-0.07716	-0.05168	-0.0899
1.678	-0.07716	-0.05168	-0.07716	-0.0899
1.679	-0.0899	-0.10264	-0.07716	-0.0899
1.68	-0.07716	-0.11539	-0.10264	-0.10264
1.681	-0.11539	-0.0899	-0.11539	-0.0899
1.682	-0.12813	-0.03894	-0.10264	-0.0899
1.683	-0.07716	-0.0899	-0.06442	-0.07716
1.684	-0.05168	-0.0899	-0.0899	-0.06442
1.685	-0.10264	-0.11539	-0.07716	-0.07716
1.686	-0.0899	-0.0899	-0.07716	-0.03894
1.687	-0.0262	-0.05168	-0.03894	-0.03894
1.688	-0.05168	-0.10264	-0.07716	-0.0262
1.689	-0.10264	-0.11539	-0.07716	-0.0262
1.69	-0.12813	-0.0899	-0.0899	-0.0262
1.691	-0.0899	-0.07716	-0.10264	-0.0262
1.692	-0.05168	-0.07716	-0.07716	-0.07716
1.693	-0.07716	-0.0899	-0.0899	-0.05168
1.694	-0.11539	-0.11539	-0.07716	-0.05168
1.695	-0.07716	-0.07716	-0.03894	-0.0899
1.696	-0.06442	-0.03894	-0.05168	-0.07716
1.697	-0.0899	-0.07716	-0.07716	-0.0899
1.698	-0.11539	-0.0899	-0.07716	-0.07716
1.699	-0.0899	-0.10264	-0.11539	-0.05168
1.7	-0.05168	-0.10264	-0.10264	-0.03894
1.701	-0.0899	-0.05168	-0.07716	-0.05168
1.702	-0.11539	-0.07716	-0.03894	-0.0262
1.703	-0.0899	-0.10264	-0.0899	-0.05168
1.704	-0.05168	-0.07716	-0.07716	-0.05168
1.705	-0.07716	-0.07716	-0.0899	-0.03894
1.706	-0.0899	-0.07716	-0.07716	-0.05168
1.707	-0.12813	-0.10264	-0.03894	-0.0899
1.708	-0.10264	-0.10264	-0.05168	-0.10264
1.709	-0.05168	-0.05168	-0.06442	-0.03894
1.71	-0.0899	-0.0899	-0.06442	-0.07716
1.711	-0.11539	-0.11539	-0.0899	-0.07716
1.712	-0.07716	-0.0899	-0.07716	-0.01346
1.713	-0.03894	-0.07716	-0.03894	-0.0262
1.714	-0.0899	-0.07716	-0.0262	-0.01346
1.715	-0.07716	-0.10264	-0.06442	-0.05168
1.716	-0.11539	-0.10264	-0.07716	-0.05168
1.717	-0.10264	-0.0899	-0.10264	-0.06442
1.718	-0.05168	-0.06442	-0.07716	-0.0899
1.719	-0.05168	-0.10264	-0.05168	-0.07716
1.72	-0.0899	-0.0899	-0.03894	-0.05168
1.721	-0.11539	-0.0899	-0.0899	-0.03894
1.722	-0.0899	-0.0262	-0.05168	-0.06442
1.723	-0.05168	-0.0899	-0.10264	-0.05168
1.724	-0.0899	-0.12813	-0.07716	-0.0262
1.725	-0.12813	-0.0899	-0.07716	-0.0262
1.726	-0.12813	-0.05168	-0.0262	-0.0262
1.727	-0.0899	-0.0899	-0.0262	-0.06442
1.728	-0.05168	-0.10264	-0.07716	-0.03894
1.729	-0.07716	-0.11539	-0.10264	-0.07716
1.73	-0.10264	-0.0899	-0.11539	-0.0899
1.731	-0.10264	-0.03894	-0.06442	-0.06442
1.732	-0.07716	-0.06442	-0.05168	-0.05168
1.733	-0.05168	-0.11539	-0.05168	-0.0262
1.734	-0.0899	-0.07716	-0.05168	-0.0262
1.735	-0.07716	-0.05168	-0.05168	-0.05168
1.736	-0.0899	-0.06442	-0.0899	-0.05168
1.737	-0.06442	-0.11539	-0.06442	-0.07716
1.738	-0.05168	-0.0899	-0.05168	-0.12813
1.739	-0.06442	-0.03894	-0.03894	-0.07716
1.74	-0.07716	-0.03894	-0.0262	-0.06442
1.741	-0.0899	-0.0899	-0.06442	-0.0262
1.742	-0.0899	-0.11539	-0.0899	-0.0262
1.743	-0.06442	-0.07716	-0.0899	-0.06442
1.744	-0.05168	-0.06442	-0.07716	-0.03894
1.745	-0.10264	-0.10264	-0.05168	-0.07716
1.746	-0.11539	-0.10264	-0.03894	-0.0899
1.747	-0.06442	-0.07716	-0.0899	-0.07716
1.748	-0.05168	-0.05168	-0.10264	-0.05168
1.749	-0.07716	-0.0899	-0.05168	-0.03894
1.75	-0.10264	-0.10264	-0.03894	-0.0262
1.751	-0.07716	-0.10264	-0.01346	-0.0262
1.752	-0.05168	-0.05168	-0.0899	-0.03894
1.753	-0.03894	-0.0899	-0.11539	-0.03894
1.754	-0.07716	-0.10264	-0.10264	-0.07716
1.755	-0.10264	-0.0899	-0.05168	-0.07716
1.756	-0.12813	-0.0899	-0.05168	-0.07716
1.757	-0.0899	-0.03894	-0.0262	-0.06442
1.758	-0.05168	-0.07716	-0.05168	-0.05168
1.759	-0.07716	-0.11539	-0.06442	-0.01346
1.76	-0.11539	-0.06442	-0.0899	-0.0262
1.761	-0.11539	-0.05168	-0.0899	-0.0262
1.762	-0.07716	-0.07716	-0.05168	-0.03894
1.763	-0.0262	-0.11539	-0.05168	-0.0262
1.764	-0.07716	-0.0899	-0.0262	-0.03894
1.765	-0.11539	-0.07716	-0.05168	-0.0899
1.766	-0.0899	-0.05168	-0.05168	-0.07716
1.767	-0.03894	-0.07716	-0.10264	-0.0899
1.768	-0.07716	-0.12813	-0.07716	-0.05168
1.769	-0.07716	-0.07716	-0.05168	-0.06442
1.77	-0.0899	-0.03894	-0.0262	-0.05168
1.771	-0.07716	-0.05168	-0.05168	-0.03894
1.772	-0.05168	-0.0899	-0.06442	-0.05168
1.773	-0.07716	-0.05168	-0.10264	-0.05168
1.774	-0.0899	-0.0899	-0.0899	-0.05168
1.775	-0.07716	-0.0899	-0.05168	-0.05168
1.776	-0.05168	-0.05168	-0.05168	-0.0262
1.777	-0.03894	-0.07716	-0.03894	-0.0262
1.778	-0.07716	-0.05168	-0.07716	-0.01346
1.779	-0.11539	-0.05168	-0.07716	-0.0262
1.78	-0.07716	-0.07716	-0.0899	-0.0262
1.781	-0.07716	-0.10264	-0.10264	-0.01346
1.782	-0.10264	-0.05168	-0.06442	-0.01346
1.783	-0.11539	-0.03894	-0.06442	-0.01346
1.784	-0.07716	-0.11539	-0.0262	-0.01346
1.785	-0.05168	-0.0899	-0.01346	-0.03894
1.786	-0.0899	-0.03894	-0.0262	-0.03894
1.787	-0.11539	-0.05168	-0.07716	-0.03894
1.788	-0.06442	-0.11539	-0.0899	-0.05168
1.789	-0.0262	-0.0899	-0.10264	-0.03894
1.79	-0.05168	-0.03894	-0.03894	-0.03894
1.791	-0.10264	-0.0899	-0.06442	-0.05168
1.792	-0.0899	-0.10264	-0.0262	-0.05168
1.793	-0.0899	-0.06442	-0.0262	-0.05168
1.794	-0.03894	-0.0262	-0.07716	-0.06442
1.795	-0.05168	-0.0899	-0.06442	-0.03894
1.796	-0.11539	-0.10264	-0.05168	-0.03894
1.797	-0.06442	-0.11539	-0.0899	-0.03894
1.798	-0.03894	-0.05168	-0.05168	-0.05168
1.799	-0.07716	-0.06442	-0.06442	-0.0262
1.8	-0.0899	-0.0899	-0.0262	-0.0262
1.801	-0.11539	-0.11539	-0.05168	-0.03894
1.802	-0.06442	-0.06442	-0.05168	-0.01346
1.803	-0.07716	-0.05168	-0.0899	-0.0262
1.804	-0.0899	-0.07716	-0.05168	-0.01346
1.805	-0.11539	-0.10264	-0.03894	-0.0262
1.806	-0.06442	-0.07716	-0.0262	-0.0262
1.807	-0.06442	-0.03894	-0.03894	-0.000716
1.808	-0.05168	-0.07716	-0.05168	-0.01346
1.809	-0.05168	-0.0899	-0.0899	-0.0262
1.81	-0.10264	-0.05168	-0.0899	-0.0262
1.811	-0.0899	-0.0262	-0.03894	-0.0262
1.812	-0.0899	-0.07716	-0.01346	-0.03894
1.813	-0.05168	-0.0899	-0.03894	-0.05168
1.814	-0.06442	-0.07716	-0.0262	-0.0262
1.815	-0.12813	-0.0262	-0.06442	-0.03894
1.816	-0.10264	-0.07716	-0.0899	-0.0262
1.817	-0.05168	-0.10264	-0.05168	-0.0262
1.818	-0.07716	-0.06442	-0.05168	-0.05168
1.819	-0.0262	-0.03894	-0.0262	-0.03894
1.82	-0.05168	-0.05168	-0.05168	-0.0262
1.821	-0.0899	-0.0899	-0.03894	-0.0262
1.822	-0.0899	-0.06442	-0.07716	-0.03894
1.823	-0.07716	-0.0262	-0.0899	-0.0899
1.824	-0.07716	-0.07716	-0.05168	-0.12813
1.825	-0.03894	-0.10264	-0.0262	-0.05168
1.826	-0.06442	-0.05168	-0.0262	-0.06442
1.827	-0.06442	-0.03894	-0.06442	-0.06442
1.828	-0.0899	-0.05168	-0.07716	-0.06442
1.829	-0.10264	-0.06442	-0.0899	-0.07716
1.83	-0.07716	-0.10264	-0.05168	-0.07716
1.831	-0.05168	-0.07716	-0.0262	-0.05168
1.832	-0.06442	-0.03894	-0.0262	-0.07716
1.833	-0.10264	-0.05168	-0.0262	-0.07716
1.834	-0.07716	-0.06442	-0.05168	-0.05168
1.835	-0.0899	-0.0899	-0.0899	-0.03894
1.836	-0.0262	-0.0899	-0.05168	-0.03894
1.837	-0.07716	-0.06442	-0.06442	-0.03894
1.838	-0.10264	-0.0262	-0.03894	-0.05168
1.839	-0.0899	-0.07716	-0.03894	-0.000716
1.84	-0.05168	-0.0899	-0.0899	-0.0262
1.841	-0.03894	-0.06442	-0.0899	-0.01346
1.842	-0.06442	-0.03894	-0.06442	-0.01346
1.843	-0.11539	-0.05168	-0.01346	-0.01346
1.844	-0.10264	-0.0899	-0.03894	-0.0262
1.845	-0.07716	-0.07716	-0.05168	0.01203
1.846	-0.0262	-0.07716	-0.0899	-0.01346
1.847	-0.03894	-0.06442	-0.07716	-0.000716
1.848	-0.03894	-0.0262	-0.03894	-0.01346
1.849	-0.07716	-0.07716	-0.01346	-0.01346
1.85	-0.0899	-0.0899	-0.0262	-0.0262
1.851	-0.06442	-0.05168	-0.05168	-0.01346
1.852	-0.06442	-0.05168	-0.07716	-0.0262
1.853	-0.03894	-0.0262	-0.07716	-0.01346
1.854	-0.07716	-0.03894	-0.0262	-0.01346
1.855	-0.03894	-0.07716	-0.06442	-0.06442
1.856	-0.0899	-0.0899	-0.0262	-0.07716
1.857	-0.05168	-0.05168	-0.03894	-0.05168
1.858	-0.0262	-0.03894	-0.03894	-0.0262
1.859	-0.05168	-0.03894	-0.07716	-0.07716
1.86	-0.07716	-0.05168	-0.03894	-0.06442
1.861	-0.10264	-0.0899	-0.06442	-0.06442
1.862	-0.10264	-0.05168	-0.01346	-0.06442
1.863	-0.06442	-0.0262	-0.03894	-0.0262
1.864	-0.0262	-0.05168	-0.07716	-0.03894
1.865	-0.05168	-0.06442	-0.07716	-0.05168
1.866	-0.06442	-0.05168	-0.03894	-0.0262
1.867	-0.0899	-0.10264	-0.10264	-0.05168
1.868	-0.06442	-0.06442	-0.0262	-0.0262
1.869	-0.05168	-0.0262	-0.0262	-0.01346
1.87	-0.0262	-0.0262	-0.05168	-0.000716
1.871	-0.06442	-0.06442	-0.05168	-0.0262
1.872	-0.05168	-0.0899	-0.06442	-0.01346
1.873	-0.0899	-0.03894	-0.05168	-0.01346
1.874	-0.05168	-0.03894	-0.0262	-0.01346
1.875	-0.0262	-0.0262	-0.05168	-0.000716
1.876	-0.07716	-0.05168	-0.05168	-0.0262
1.877	-0.0899	-0.05168	-0.06442	-0.0262
1.878	-0.0899	-0.0899	-0.03894	-0.01346
1.879	-0.05168	-0.03894	-0.0262	-0.0262
1.88	-0.05168	-0.0262	-0.01346	-0.0262
1.881	-0.0899	-0.07716	-0.000716	-0.03894
1.882	-0.06442	-0.05168	-0.06442	-0.0262
1.883	-0.0262	-0.0899	-0.07716	-0.05168
1.884	-0.06442	-0.03894	-0.06442	-0.07716
1.885	-0.06442	-0.03894	-0.0262	-0.07716
1.886	-0.01346	-0.0262	-0.0262	-0.06442
1.887	-0.07716	-0.0262	-0.05168	-0.05168
1.888	-0.06442	-0.05168	-0.07716	-0.0899
1.889	-0.0262	-0.05168	-0.07716	-0.05168
1.89	-0.05168	-0.06442	-0.0262	-0.0262
1.891	-0.0899	-0.03894	-0.0262	-0.03894
1.892	-0.05168	-0.03894	-0.05168	-0.0262
1.893	-0.0262	-0.06442	-0.07716	-0.000716
1.894	-0.03894	-0.0899	-0.0899	-0.0262
1.895	-0.0899	-0.0899	-0.05168	-0.01346
1.896	-0.03894	-0.05168	-0.0262	-0.000716
1.897	-0.05168	-0.0262	-0.0262	-0.05168
1.898	-0.07716	-0.01346	-0.10264	-0.05168
1.899	-0.05168	-0.06442	-0.0899	-0.03894
1.9	-0.03894	-0.05168	-0.03894	-0.0262
1.901	-0.07716	-0.0899	-0.03894	-0.03894
1.902	-0.0899	-0.03894	-0.0262	-0.03894
1.903	-0.07716	-0.0262	-0.0262	-0.05168
1.904	-0.0262	-0.0262	-0.03894	-0.06442
1.905	-0.07716	-0.05168	-0.03894	-0.06442
1.906	-0.0899	-0.0899	-0.0899	-0.0899
1.907	-0.06442	-0.03894	-0.07716	-0.0262
1.908	-0.03894	-0.01346	-0.0899	-0.0262
1.909	-0.0899	-0.0262	-0.05168	-0.03894
1.91	-0.0899	-0.05168	-0.01346	-0.03894
1.911	-0.05168	-0.0899	-0.05168	-0.01346
1.912	-0.03894	-0.06442	-0.07716	-0.000716
1.913	-0.03894	-0.0262	-0.07716	-0.01346
1.914	-0.07716	-0.05168	-0.0899	-0.0262
1.915	-0.0899	-0.0899	-0.05168	-0.000716
1.916	-0.03894	-0.0899	-0.03894	-0.03894
1.917	-0.06442	-0.05168	-0.0262	-0.03894
1.918	-0.07716	-0.0262	-0.0262	-0.0262
1.919	-0.05168	-0.06442	-0.0262	-0.0262
1.92	-0.0262	-0.05168	-0.03894	-0.07716
1.921	-0.03894	-0.0899	-0.0899	-0.07716
1.922	-0.0899	-0.05168	-0.0899	-0.06442
1.923	-0.05168	-0.06442	-0.03894	-0.0262
1.924	-0.03894	-0.0262	-0.03894	-0.0262
1.925	-0.05168	-0.05168	-0.0262	-0.01346
1.926	-0.0899	-0.06442	-0.0262	-0.01346
1.927	-0.0262	-0.0899	-0.03894	-0.01346
1.928	-0.0262	-0.05168	-0.05168	-0.03894
1.929	-0.05168	-0.0262	-0.05168	-0.0262
1.93	-0.07716	-0.03894	-0.07716	-0.0262
1.931	-0.10264	-0.0899	-0.07716	-0.05168
1.932	-0.06442	-0.03894	-0.07716	-0.05168
1.933	-0.01346	-0.03894	-0.03894	-0.06442
1.934	-0.06442	-0.0262	-0.05168	-0.03894
1.935	-0.0899	-0.0262	-0.01346	-0.11539
1.936	-0.03894	-0.03894	-0.0262	-0.0899
1.937	-0.0262	-0.07716	-0.06442	-0.0262
1.938	-0.05168	-0.03894	-0.05168	-0.01346
1.939	-0.0899	-0.03894	-0.05168	-0.01346
1.94	-0.03894	-0.07716	-0.03894	-0.0262
1.941	-0.0262	-0.05168	-0.0899	-0.03894
1.942	-0.06442	-0.05168	-0.06442	-0.0262
1.943	-0.07716	-0.05168	-0.06442	-0.0262
1.944	-0.06442	-0.0262	-0.03894	-0.0899
1.945	-0.0262	-0.07716	-0.03894	-0.07716
1.946	-0.06442	-0.07716	-0.0262	-0.06442
1.947	-0.10264	-0.05168	-0.0262	-0.06442
1.948	-0.05168	-0.0262	-0.0262	-0.0262
1.949	-0.05168	-0.06442	-0.0262	-0.0262
1.95	-0.0899	-0.0899	-0.05168	-0.0262
1.951	-0.05168	-0.03894	-0.05168	-0.0262
1.952	-0.0262	-0.0262	-0.0899	0.01203
1.953	-0.07716	-0.0262	-0.0899	-0.01346
1.954	-0.0899	-0.07716	-0.05168	-0.05168
1.955	-0.03894	-0.0899	-0.05168	-0.03894
1.956	-0.0262	-0.03894	-0.000716	-0.0262
1.957	-0.0899	-0.0262	-0.0262	-0.05168
1.958	-0.0899	-0.01346	-0.03894	-0.06442
1.959	-0.05168	-0.05168	-0.0262	-0.03894
1.96	-0.0262	-0.0899	-0.03894	-0.06442
1.961	-0.03894	-0.06442	-0.03894	-0.06442
1.962	-0.0899	-0.01346	-0.06442	-0.0262
1.963	-0.0899	-0.03894	-0.03894	-0.0899
1.964	-0.06442	-0.07716	-0.03894	-0.03894
1.965	-0.0262	-0.06442	-0.03894	-0.01346
1.966	-0.05168	-0.06442	-0.01346	-0.03894
1.967	-0.07716	-0.03894	0.01203	-0.0262
1.968	-0.06442	-0.05168	-0.03894	-0.01346
1.969	-0.03894	-0.07716	-0.05168	-0.0262
1.97	-0.0262	-0.05168	-0.05168	-0.01346
1.971	-0.05168	-0.01346	-0.0899	-0.000716
1.972	-0.06442	-0.03894	-0.07716	0.01203
1.973	-0.05168	-0.07716	-0.07716	-0.0262
1.974	-0.0262	-0.05168	-0.03894	-0.03894
1.975	-0.05168	-0.0262	-0.01346	-0.0899
1.976	-0.03894	-0.0262	-0.01346	-0.05168
1.977	-0.05168	-0.03894	-0.0262	-0.03894
1.978	-0.03894	-0.0899	-0.03894	-0.0262
1.979	-0.0262	-0.05168	-0.03894	-0.0262
1.98	-0.05168	-0.01346	-0.07716	-0.0262
1.981	-0.0899	-0.06442	-0.07716	-0.0262
1.982	-0.06442	-0.06442	-0.0262	-0.0262
1.983	-0.05168	-0.05168	-0.03894	-0.0262
1.984	-0.05168	-0.0262	-0.01346	-0.0262
1.985	-0.06442	-0.05168	-0.000716	-0.0262
1.986	-0.07716	-0.07716	-0.01346	-0.05168
1.987	-0.05168	-0.03894	-0.05168	-0.06442
1.988	-0.0262	-0.0262	-0.0262	-0.07716
1.989	-0.05168	-0.0262	-0.05168	-0.0262
1.99	-0.05168	-0.0262	-0.06442	-0.0262
1.991	-0.0262	-0.07716	-0.05168	-0.0262
1.992	-0.06442	-0.06442	-0.0262	-0.01346
1.993	-0.0899	-0.0262	-0.0262	-0.000716
1.994	-0.03894	-0.03894	-0.01346	-0.0262
1.995	-0.000716	-0.07716	-0.01346	0.01203
1.996	-0.05168	-0.05168	-0.05168	-0.000716
[truncated: 1,008 more rows]
