# Supplementary material for: Structure, mechanism and lipid-mediated remodeling of the mammalian Na+/H+ exchanger NHA2
Source: Nat Struct Mol Biol. 2022 Feb 16;29(2):108–20. doi: 10.1038/s41594-022-00738-2 (PMC8850199; doi:10.1038/s41594-022-00738-2)
Supplement: Source Data Extended Data Fig. 9 — Statistical Source data [file 41594_2022_738_MOESM15_ESM.xlsx]

## Sheet: a
Extended Data Figure 9
a.
	pH 7,5_Li
	biNHA2∆N	Peak Currents (pC)										Sensor 1		Sensor 2		Sensor 3							Avg, peak currents by sensor (pC)									Normalized peak currents by sensor (pC)
			Sensor 1			Sensor 2			Sensor 3			Average	stdev	Average	stdev	Average	stdev							Sensor 1	Sensor 2	Sensor 3							Sensor 1	Sensor 2	Sensor 3	Average	s.e.m.
		150	3226.72	3170.14	3527.47	3256.16	3779.36	3546.72	3414.8	3134.53	3278.24	3308.11	192.068	3527.41	262.131	3275.86	140.151						150	3308.11	3527.41	3275.86						150	1.76977	1.68033	1.75903	1.73638	0.0281931
		50	2590.28	2252.83	2231.71	2938.2	2438.97	2577.36	2489.91	2258.53	2252.51	2358.27	201.197	2651.51	257.742	2333.65	135.36						50	2358.27	2651.51	2333.65						50	1.26163	1.26309	1.2531	1.25927	0.00311544
		16.6667	1851.33	1802.25	1678.83	1919.24	1967.46	1937.25	1776.16	1584.9	1458.41	1777.47	88.8805	1941.32	24.3655	1606.49	159.971						16.6667	1777.47	1941.32	1606.49						16.6667	0.950909	0.924776	0.862635	0.912773	0.0261797
		5.55556	1341.13	1251.36	1314.61	1483.1	1323.32	1277.23	1283.77	1164.79	1175.66	1302.37	46.1223	1361.22	108.039	1208.07	65.7792						5.55556	1302.37	1361.22	1208.07						5.55556	0.696739	0.648436	0.648698	0.664624	0.0160577
		1.85185	751.799	747.101	754.608	905.756	835.727	914.691	729.197	588.078	747.979	751.169	3.7929	885.391	43.242	688.418	87.403						1.85185	751.169	885.391	688.418						1.85185	0.40186	0.421769	0.369659	0.397763	0.015182
		0.617284	517.474	468.11	557.321	534.26	512.267	586.504	328.332	480.34	507.016	514.302	44.69	544.344	38.1319	438.563	96.3898						0.617284	514.302	544.344	438.563						0.617284	0.275141	0.259306	0.235494	0.256647	0.011522
																							Vmax	2430	2729	2421
	∆TM-1	Peak Currents (pC)										Sensor 1		Sensor 2		Sensor 3							Avg, peak currents by sensor (pC)									Normalized peak currents by sensor (pC)
			Sensor 1			Sensor 2			Sensor 3			Average	stdev	Average	stdev	Average	stdev							Sensor 1	Sensor 2	Sensor 3							Sensor 1	Sensor 2	Sensor 3	Average	s.e.m.
		150	2838.89	3202.56	3014.71	3004.86	3135.81	2890.87	2414.72	3005.6	2880.54	3018.72	181.87	3010.51	122.568	2766.95	311.386						150	3018.72	3010.51	2766.95						150	0.74371	0.728232	0.761616	0.744519	0.00964555
		50	1656.9	1533.43	1384.2	1361.71	1447.41	1474.76	1429.01	1280.66	1452.68	1524.84	136.554	1427.96	58.9765	1387.45	93.2389						50	1524.84	1427.96	1387.45						50	0.375669	0.345418	0.381901	0.367663	0.011267
		16.6667	1092.58	1107.61	822.819	840.313	1136.09	1031.85	894.243	917.984	903.357	1007.67	160.262	1002.75	150.02	905.195	11.9767						16.6667	1007.67	1002.75	905.195						16.6667	0.248256	0.242562	0.249159	0.246659	0.00206508
		5.55556	680.673	628.512	628.231	696.161	621.614	738.952	598.636	1102.43	462.008	645.805	30.1966	685.576	59.3809	721.024	337.297						5.55556	645.805	685.576	721.024						5.55556	0.159105	0.165838	0.198465	0.174469	0.0121544
		1.85185	399.363	502.988	444.065	510.262	427.731	370.95	305.436	441.292	367.704	448.805	51.9749	436.314	70.0515	371.477	68.0066						1.85185	448.805	436.314	371.477						1.85185	0.11057	0.105543	0.102251	0.106121	0.00241901
	pH 6,5_Na																						Vmax	4059	4134	3633
	biNHA2∆N	Peak Currents (pC)													Sensor 1		Sensor 2		Sensor 3				Avg, peak currents by sensor (pC)											Normalized peak currents by sensor (pC)
			Sensor 1			Sensor 2			Sensor 3			Sensor 4	Sensor 5	Sensor 6	Average	stdev	Average	stdev	Average	stdev				Sensor 1	Sensor 2	Sensor 3	Sensor 4	Sensor 5	Sensor 6				Sensor 1	Sensor 2	Sensor 3	Sensor 4	Sensor 5	Sensor 6	Average	s.e.m.
		150	1247.3	1297.3	1220.87	1863.38	1518.46	1625.92	1231.52	1010.66	941.153	1735	875	4522	1255.16	38.8183	1669.25	176.498	1061.11	151.616			150	1255.16	1669.25	1061.11	1735	875	4522			150	0.627265	0.816261	0.524784	0.516677	0.250071	0.336709	0.511961	0.0827404
		50	814.512	804.554	786.79	1287.78	1132.71	1975.19	558.432	527.905	539.656	1199	804	2707	801.952	14.043	1465.23	448.399	541.998	15.3976			50	801.952	1465.23	541.998	1199	804	2707			50	0.400776	0.716493	0.26805	0.357058	0.22978	0.201564	0.362287	0.0772962
		16.6667	517.606	552.674	533.089	740.412	698.887	721.259	322.112	330.942	329.86	657	487	1339	534.456	17.5739	720.186	20.7833	327.638	4.81614			16.6667	534.456	720.186	327.638	657	487	1339			16.6667	0.267095	0.352169	0.162037	0.195652	0.139183	0.0997022	0.20264	0.0377862
		5.55556	378.023	365.566	366.624	460.587	438.306	464.204	183.933	220.384	179.122	427	246	587	370.071	6.90692	454.366	14.0252	194.48	22.5624			5.55556	370.071	454.366	194.48	427	246	587			5.55556	0.184943	0.222184	0.0961818	0.127159	0.0703058	0.0437081	0.12408	0.0279689
		1.85185	286.342	292.166	288.212	328.405	331.139	293.079	73	48.65	92				288.907	2.97349	317.541	21.2288	71.2167	21.73			1.85185	288.907	317.541	71.2167						1.85185	0.144381	0.155277	0.0352209				0.111626	0.0271048
																							Vmax	2001	2045	2022	3358	3499	13430
	pH 7,5_Na
	biNHA2∆N	Peak Currents (pC)													Sensor 1		Sensor 2		Sensor 3				Avg, peak currents by sensor (pC)									Normalized peak currents by sensor (pC)
			Sensor 1			Sensor 2			Sensor 3			Sensor 4	Sensor 5	Sensor 6	Average	stdev	Average	stdev	Average	stdev				Sensor 1	Sensor 2	Sensor 3	Sensor 4	Sensor 5	Sensor 6				Sensor 1	Sensor 2	Sensor 3	Sensor 4	Sensor 5	Sensor 6	Average	s.e.m.
		150	1861.48	1704.7	1705.77	2103.07	1952.35	1888.24	1601.03	1806.31	1712.83	2842	2712	10524	1757.32	90.212	1981.22	110.285	1706.72	102.775			150	1757.32	1981.22	1706.72	2842	2712	10524			150	0.87822	0.968811	0.844077	0.846337	0.775079	0.783619	0.849357	0.0288549
		50	1120.46	1046.71	1082.01	1461.29	1403.02	1366.27	1164.78	1060.5	914.358	2249	1937	6793	1083.06	36.8852	1410.19	47.9153	1046.55	125.795			50	1083.06	1410.19	1046.55	2249	1937	6793			50	0.541261	0.689581	0.517581	0.669744	0.553587	0.505808	0.579593	0.0324859
		16.6667	771.52	715.642	752.544	970.965	973.582	954.828	633.448	601.202	571.414	1287	976	3796	746.569	28.4142	966.458	10.1568	602.021	31.0251			16.6667	746.569	966.458	602.021	1287	976	3796			16.6667	0.373098	0.472596	0.297736	0.383264	0.278937	0.282651	0.348047	0.0310721
		5.55556	409.07	418.694	412.195	635.871	645.553	620.441	448.404	456.078	469.529	582	360	1905	413.32	4.90958	633.955	12.6652	458.004	10.6933			5.55556	413.32	633.955	458.004	582	360	1905			5.55556	0.206557	0.310002	0.22651	0.173317	0.102887	0.141847	0.19352	0.0295066
		1.85185	267.532	265.145	282.224	429.274	426.621	486.633	300.757	315.897	301.746				271.634	9.24883	447.509	33.908	306.133	8.47003			1.85185	271.634	447.509	306.133						1.85185	0.135749	0.218831	0.151401				0.16866	0.0180234
																							Vmax	2001	2045	2022	3358	3499	13430
	∆TM-1	Peak Currents (pC)																					Avg, peak currents by sensor (pC)									Normalized peak currents by sensor (pC)
			Sensor 1	Sensor 2	Sensor 3	Sensor 4	Sensor 5	Sensor 6	Sensor 7															Sensor 1	Sensor 2	Sensor 3	Sensor 4	Sensor 5	Sensor 6	Sensor 7			Sensor 1	Sensor 2	Sensor 3	Sensor 4	Sensor 5	Sensor 6	Sensor 7	Average	s.e.m.
		300	4704	3387	5862	4564	7711	4840	6535														300	4704	3387	5862	4564	7711	4840	6535		300	0.821803	0.79117	0.831371	0.78649	0.798158	0.796577	0.830474	0.804261	0.00736247
		150	4060	2934	4838	3738	5871	3958	5191														150	4060	2934	4838	3738	5871	3958	5191		150	0.709294	0.685354	0.686144	0.64415	0.607701	0.651415	0.659677	0.66401	0.0149665
		50	2523	1802	3031	2176	3612	2347	3331														50	2523	1802	3031	2176	3612	2347	3331		50	0.440776	0.42093	0.429868	0.374978	0.373874	0.386274	0.423307	0.40445	0.0120707
		16.6667	1190	705	1538	1014	1748	1107	1589														16.6667	1190	705	1538	1014	1748	1107	1589		16.6667	0.207897	0.164681	0.218125	0.174737	0.180934	0.182192	0.201932	0.188094	0.00837989
		5.55556	432	186	579	367	704	423	730														5.55556	432	186	579	367	704	423	730		5.55556	0.0754717	0.0434478	0.082116	0.0632432	0.0728703	0.0696182	0.0927691	0.0677945	0.00549731
																							Vmax	5724	4281	7051	5803	9661	6076	7869
	pH 8,5_Na
	biNHA2∆N	Peak Currents (pC)													Sensor 1		Sensor 2		Sensor 3				Avg, peak currents by sensor (pC)									Normalized peak currents by sensor (pC)
			Sensor 1			Sensor 2			Sensor 3			Sensor 4	Sensor 5	Sensor 6	Average	stdev	Average	stdev	Average	stdev				Sensor 1	Sensor 2	Sensor 3	Sensor 4	Sensor 5	Sensor 6				Sensor 1	Sensor 2	Sensor 3	Sensor 4	Sensor 5	Sensor 6	Average	s.e.m.
		150	1444.61	1381.32	1276.59	2096.94	1967.83	1951.63	1866.81	1747.77	1692.13	2297	2012	9201	1367.5	84.8566	2005.47	79.6304	1768.9	89.2334			150	1367.5	2005.47	1768.9	2297	2012	9201			150	0.683411	0.980669	0.874828	0.684038	0.575021	0.685108	0.747179	0.061198
		50	850.596	907.99	894.009	1419.86	1373.15	1353.4	1160.51	1131.54	1092.72	1915	1522	6414	884.198	29.9283	1382.14	34.1305	1128.26	34.0145			50	884.198	1382.14	1128.26	1915	1522	6414			50	0.441878	0.675861	0.557991	0.57028	0.434981	0.477587	0.52643	0.0379236
		16.6667	566.064	519.719	530.3	1047.47	937.35	921.311	819.348	734.539	737.741	1152	469	3753	538.694	24.2861	968.711	68.6783	763.876	48.0668			16.6667	538.694	968.711	763.876	1152	469	3753			16.6667	0.269213	0.473697	0.377782	0.343061	0.134038	0.279449	0.312873	0.0469021
		5.55556	322.474	299.506	321.065	743.724	641.289	627.324	526.113	476.904	513.297	577	108	1869	314.348	12.8731	670.779	63.5569	505.438	25.5285			5.55556	314.348	670.779	505.438	577	108	1869			5.55556	0.157096	0.328009	0.249969	0.171828	0.030866	0.139166	0.179489	0.0413524
		1.85185	171.093	168.53	181.906	561.326	573.098	403.543	364.236	337.557	339.308				173.843	7.09938	512.656	94.6775	347.034	14.9234			1.85185	173.843	512.656	347.034						1.85185	0.0868781	0.250687	0.171629				0.169731	0.0334442
																							Vmax	2001	2045	2022	3358	3499	13430
	Averages from 3 sensors of further repeats from the data shown above
		Li\+(+) - pH 7.5	s.d.	Na\+(+) - pH 8.5	s.d	Na\+(+) - pH 7.5	s.d	Na\+(+ )- pH 6.5	s.d	∆TM-1 (Na\+(+) - pH 7.5)	s.d
	150	1.66313	0	1	0	1	0	0.49896	0	1	0
	50	1.50656	0.06807	0.71764	0.07845	0.68918	0.06422	0.32722	0.07999	0.61345	0.02015
	16.6667	1.22756	0.1174	0.37516	0.09696	0.36798	0.04937	0.17248	0.06467	0.28658	0.02567
	5.55556	0.89507	0.13108	0.17171	0.07304	0.16483	0.02839	0.08844	0.04006	0.10787	0.02392
	300									1.22011	0.05536
All combined data used for calculation of ion affinities:
	WT Li+ pH7.5			ΔTM-1 Li+ pH7.5			WT Na+ pH6.5						WT Na+ pH7.5						WT Na+ pH8.5						ΔTM-1 Na+ pH7.5
	Sensor 1	Sensor 2	Sensor 3	Sensor 1	Sensor 2	Sensor 3	Sensor 1	Sensor 2	Sensor 3	Sensor 4	Sensor 5	Sensor 6	Sensor 1	Sensor 2	Sensor 3	Sensor 4	Sensor 5	Sensor 6	Sensor 1	Sensor 2	Sensor 3	Sensor 4	Sensor 5	Sensor 6	Sensor 1	Sensor 2	Sensor 3	Sensor 4	Sensor 5	Sensor 6	Sensor 7
Michaelis-Menten
Best-fit values
Vmax	1.3	1.3	1.3	1.013	1.019	1.016	0.7041	0.9437	0.7753	0.6214	0.2858	0.4845	1	1	1	0.9999	1	1	0.8079	1.04	0.9447	0.7831	0.8351	0.8251	1.217	1.264	1.203	1.271	1.253	1.255	1.204
Km	4.378	4.73	5.432	61.83	68.2	58.59	27.04	20.49	76.56	33.49	16.22	67	29.76	15.48	35.55	26.04	42.31	44.04	33.23	18.53	23.02	20.25	60.93	33.08	63.26	73.34	64.89	82.22	85.01	78.46	68.83
95% CI (profile likelihood)
Vmax	0,9898 to 1,752	0,9433 to 1,879	0,9221 to 1,969	0,4874 to +infinity	0,4319 to +infinity	0,4505 to +infinity	0,3547 to 7,071	0,6810 to 1,365	0,4605 to 3,784	0,4169 to 1,103	0,2268 to 0,3640	0,4036 to 0,6079	0,6428 to 2,017	0,6695 to 1,648	0,5561 to 3,979	0,9278 to 1,081	0,8853 to 1,144	0,7556 to 1,449	0,5782 to 1,271	0,5844 to 2,694	0,5673 to 2,186	0,7099 to 0,8666	0,3935 to +infinity	0,6741 to 1,043	1,183 to 1,252	1,103 to 1,478	1,123 to 1,294	1,236 to 1,309	1,068 to 1,524	1,207 to 1,308	1,067 to 1,382
Km	1,497 to 12,27	1,328 to 16,08	1,462 to 20,08	6,683 to +infinity	4,684 to +infinity	4,200 to +infinity	1,185 to 1341	6,584 to 61,01	20,05 to 856,1	9,220 to 133,3	6,935 to 35,73	43,19 to 108,9	6,654 to 158,9	3,051 to 72,77	4,650 to 481,7	20,65 to 32,83	30,42 to 59,54	19,90 to 105,4	11,59 to 103,4	0,9432 to 203,1	3,297 to 180,4	14,59 to 27,99	8,159 to +infinity	17,95 to 62,15	58,11 to 68,91	49,17 to 112,0	52,67 to 80,36	75,96 to 89,09	53,56 to 140,3	70,19 to 87,88	47,59 to 101,4
Goodness of Fit
Degrees of Freedom	3	3	3	3	3	3	2	3	3	2	2	2	3	3	3	2	2	2	3	2	3	2	2	2	3	3	3	3	3	3	3
R squared	0.9616	0.9511	0.9504	0.922	0.9012	0.9009	0.9257	0.9608	0.9707	0.9789	0.9858	0.9982	0.9495	0.9287	0.9204	0.9991	0.9987	0.9926	0.9737	0.9248	0.9173	0.998	0.962	0.9949	0.9998	0.9958	0.9988	0.9999	0.9952	0.9997	0.9965
Sum of Squares	0.02485	0.03136	0.03254	0.02006	0.02402	0.02619	0.008319	0.01385	0.004342	0.001922	0.0002958	8.721e-05	0.01783	0.02612	0.02493	0.000237	0.0003536	0.001737	0.006043	0.01802	0.02603	0.0003222	0.007355	0.0008732	0.0001186	0.002765	0.0006578	8.769e-05	0.002714	0.0001756	0.001942
Sy.x	0.09101	0.1022	0.1041	0.08177	0.08948	0.09343	0.0645	0.06794	0.03804	0.031	0.01216	0.006603	0.07708	0.0933	0.09116	0.01088	0.0133	0.02947	0.04488	0.09493	0.09315	0.01269	0.06064	0.0209	0.006287	0.03036	0.01481	0.005406	0.03008	0.007651	0.02544
Constraints
Km	Km > 0	Km > 0	Km > 0	Km > 0	Km > 0	Km > 0	Km > 0	Km > 0	Km > 0	Km > 0	Km > 0	Km > 0	Km > 0	Km > 0	Km > 0	Km > 0	Km > 0	Km > 0	Km > 0	Km > 0	Km > 0	Km > 0	Km > 0	Km > 0	Km > 0	Km > 0	Km > 0	Km > 0	Km > 0	Km > 0	Km > 0
Number of points
# of X values	6	6	6	5	5	5	4	5	5	4	4	4	5	5	5	4	4	4	5	4	5	4	4	4	5	5	5	5	5	5	5
# Y values analyzed	5	5	5	5	5	5	4	5	5	4	4	4	5	5	5	4	4	4	5	4	5	4	4	4	5	5	5	5	5	5	5
	WT Li+ pH7.5	ΔTM-1 Li+ pH7.5	WT Na+ pH6.5	WT Na+ pH7.5	WT Na+ pH8.5	ΔTM-1 Na+ pH7.5
Average	4.84667	62.8733	40.1333	32.1967	31.5067	73.7157
STD	0.536598	4.88922	25.385	10.7432	15.7373	8.50116

## Sheet: b
Extended Data Figure 9
b
	LiCl(mM)
	biNHA2∆N	Peak Currents (pC)										Sensor 1		Sensor 2		Sensor 3				Avg, peak currents by sensor (pC)						Normalized peak currents by sensor (pC)
			Sensor 1			Sensor 2			Sensor 3			Average	stdev	Average	stdev	Average	stdev				Sensor 1	Sensor 2	Sensor 3				Sensor 1	Sensor 2	Sensor 3	Average	s.e.m.
		50	2590.28	2252.83	2231.71	2938.2	2438.97	2577.36	2489.91	2258.53	2252.51	2358.27	201.197	2651.51	257.742	2333.65	135.36			50	2358.27	2651.51	2333.65			50	1	1	1	1	0
		16.6667	1851.33	1802.25	1678.83	1919.24	1967.46	1937.25	1776.16	1584.9	1458.41	1777.47	88.8805	1941.32	24.3655	1606.49	159.971			16.6667	1777.47	1941.32	1606.49			16.6667	0.753721	0.732152	0.688392	0.724755	0.0192181
		5.55556	1341.13	1251.36	1314.61	1483.1	1323.32	1277.23	1283.77	1164.79	1175.66	1302.37	46.1223	1361.22	108.039	1208.07	65.7792			5.55556	1302.37	1361.22	1208.07			5.55556	0.552262	0.51337	0.517676	0.527769	0.0123094
		1.85185	751.799	747.101	754.608	905.756	835.727	914.691	729.197	588.078	747.979	751.169	3.7929	885.391	43.242	688.418	87.403			1.85185	751.169	885.391	688.418			1.85185	0.318522	0.33392	0.294991	0.315811	0.0113195
		0.617284	517.474	468.11	557.321	534.26	512.267	586.504	328.332	480.34	507.016	514.302	44.69	544.344	38.1319	438.563	96.3898			0.617284	514.302	544.344	438.563			0.617284	0.218081	0.205295	0.187925	0.203767	0.00873878
	W456F	Peak Currents (pC)										Sensor 1		Sensor 2		Sensor 3				Avg, peak currents by sensor (pC)						Normalized peak currents by sensor (pC)
			Sensor 1			Sensor 2			Sensor 3			Average	stdev	Average	stdev	Average	stdev				Sensor 1	Sensor 2	Sensor 3				Sensor 1	Sensor 2	Sensor 3	Average	s.e.m.
		50	2621.17	2707.9	2672.51	1511.81	1711.98	1782.44	1749.92	2184.14	1897.68	2667.19	43.6109	1668.74	140.398	1943.91	220.766			50	2667.19	1668.74	1943.91			50	1	0.91717	1	0.97239	0.0276098
		16.6667	2219.95	2245.82	2125.18	1940.2	2052.98	1465.07	1990.85	1816.39	2017.91	2196.98	63.514	1819.42	312.013	1941.72	109.372			16.6667	2196.98	1819.42	1941.72			16.6667	0.82371	1	0.998868	0.94086	0.0585755
		5.55556	2177.59	1970.13	1945.69	1274.99	1217.53	1894.22	1815.64	1790.56	1683.83	2031.14	127.417	1462.25	375.202	1763.34	69.994			5.55556	2031.14	1462.25	1763.34			5.55556	0.76151	0.803672	0.907094	0.824092	0.0432489
		1.85185	1628.68	1635.42	1602.09	1255.86	1121.86	1168.41	1278.33	1119.69	1380.73	1622.06	17.6232	1182.04	68.0315	1259.58	131.528			1.85185	1622.06	1182.04	1259.58			1.85185	0.608166	0.649665	0.647976	0.635269	0.0135602
		0.617284	882.566	1036.62	1213.8	911.434	822.78	590.807	729.914	1000.41	1082.26	1044.33	165.752	775.007	165.566	937.527	184.397			0.617284	1044.33	775.007	937.527			0.617284	0.391534	0.42597	0.482293	0.433266	0.0264526
	E214R-R431E	Peak Currents (pC)										Sensor 1		Sensor 2		Sensor 3				Avg, peak currents by sensor (pC)						Normalized peak currents by sensor (pC)
			Sensor 1			Sensor 2			Sensor 3			Average	stdev	Average	stdev	Average	stdev				Sensor 1	Sensor 2	Sensor 3				Sensor 1	Sensor 2	Sensor 3	Average	s.e.m.
		150	553.149	520.952	385.804	930.413	847.053	708	930.413	847.053	708	486.635	88.7937	828.489	112.363	828.489	112.363			150	486.635	828.489	828.489			150	1	1	1	1	0
		50	468.847	406.564	339.064	652.036	603.363	637.724	652.036	603.363	637.724	404.825	64.909	631.041	25.0152	631.041	25.0152			50	404.825	631.041	631.041			50	0.831886	0.761677	0.761677	0.78508	0.023403
		16.6667	236.547	371.521	287.572	479.069	480.388	569.836	479.069	480.388	569.836	298.547	68.153	509.764	52.0278	509.764	52.0278			16.6667	298.547	509.764	509.764			16.6667	0.613492	0.615294	0.615294	0.614693	0.000600723
		5.55556	288.382	353.998	259.827	367.273	368.174	375.846	367.273	368.174	375.846	300.736	48.2857	370.431	4.71112	370.431	4.71112			5.55556	300.736	370.431	370.431			5.55556	0.61799	0.447117	0.447117	0.504074	0.0569579
		1.85185	225.937	183.107	133.305	301.882	303.258	283.154	301.882	303.258	283.154	180.783	46.3597	296.098	11.2309	296.098	11.2309			1.85185	180.783	296.098	296.098			1.85185	0.371496	0.357395	0.357395	0.362096	0.00470025
		0.617284							111.443	103.588	73.133					96.0547	20.2355			0.617284			96.0547			0.617284			0.11594	0.11594
	T461E	Peak Currents (pC)										Sensor 1		Sensor 2		Sensor 3				Avg, peak currents by sensor (pC)						Normalized peak currents by sensor (pC)
			Sensor 1			Sensor 2			Sensor 3			Average	stdev	Average	stdev	Average	stdev				Sensor 1	Sensor 2	Sensor 3				Sensor 1	Sensor 2	Sensor 3	Average	s.e.m.
		250	1899.54	2263.69	2179.69	2357.84	2481.34	2411.89	2563.59	2534.45	2487.35	2114.31	190.677	2417.02	61.9085	2528.46	38.4709			250	2114.31	2417.02	2528.46			250	0.469844	0.537111	0.561889	0.522948	0.0274984
		150	1390.5	1338.14	1450.12	1752.67	1812.43	1779.32	1746.59	1656.24	1585.02	1392.92	56.0332	1781.47	29.9399	1662.62	80.9701			150	1392.92	1781.47	1662.62			150	0.309533	0.395889	0.369467	0.358296	0.0255467
		50	715.232	560.289	789.883	795.375	849.1	789.271	649.676	873.327	745.88	688.468	117.114	811.249	32.922	756.294	112.189			50	688.468	811.249	756.294			50	0.152993	0.180278	0.168064	0.167112	0.00789073
		16.6667	335.763	401.161	313.422	517.766	523.889	583.662	420.269	351.667	407.302	350.115	45.5963	541.772	36.4065	393.079	36.4455			16.6667	350.115	541.772	393.079			16.6667	0.0778044	0.120393	0.0873511	0.095183	0.0129029
		5.55556	424.016	328.473	334.951	353.337	367.642	269.467	220.19	212.206	235.67	362.48	53.3901	330.149	53.0364	222.689	11.9299			5.55556	362.48	330.149	222.689			5.55556	0.0805511	0.0733667	0.0494867	0.0678015	0.00938933
		1.85185				346.277	114.228	188.929						216.478	118.452					1.85185		216.478				1.85185		0.0481067		0.0481067
	Li+												Na+
	biNHA2∆N			W456F			E214R-R431E			T461E			biNHA2∆N			W456F
	Sensor 1	Sensor 2	Sensor 3	Sensor 1	Sensor 2	Sensor 3	Sensor 1	Sensor 2	Sensor 3	Sensor 1	Sensor 2	Sensor 3	Sensor 1	Sensor 2	Sensor 3	Sensor 1	Sensor 2	Sensor 3
Michaelis-Menten
Best-fit values
Vmax	1.031	1.029	1.037	0.9376	0.9715	1.026	0.9118	0.9221	0.9182	0.9241	0.8679	1.366	1.1	1.077	1.139	1.059	1.037	1.022
Km	4.378	4.73	5.432	0.9838	0.8567	0.8262	3.257	5.372	5.207	258.7	164.4	370.4	19.95	14.55	29.76	15.11	12.72	6.727
95% CI (profile likelihood)
Vmax	0,7846 to 1,389	0,7468 to 1,488	0,7358 to 1,572	0,7890 to 1,106	0,8466 to 1,107	0,9209 to 1,138	0,6538 to 1,262	0,6274 to 1,382	0,6934 to 1,228	0,3954 to +infinity	0,5245 to 7,430	0,6820 to +infinity	0,8239 to 1,537	0,8946 to 1,309	0,7320 to 2,297	0,7915 to 1,463	0,7554 to 1,470	0,8509 to 1,220
Km	1,497 to 12,27	1,328 to 16,08	1,462 to 20,08	0,3708 to 2,220	0,3903 to 1,655	0,4464 to 1,407	0,3056 to 15,73	0,5428 to 29,82	1,381 to 18,63	35,89 to +infinity	47,31 to 2951	101,8 to +infinity	6,905 to 55,30	7,072 to 28,52	6,655 to 158,8	4,694 to 44,14	3,061 to 42,47	3,198 to 13,53
Goodness of Fit
Degrees of Freedom	3	3	3	3	3	3	3	3	4	3	4	3	2	2	3	2	2	4
R squared	0.9616	0.9511	0.9504	0.9412	0.9556	0.9701	0.8339	0.8514	0.9194	0.9533	0.9683	0.9869	0.9816	0.9893	0.9495	0.9757	0.9647	0.969
Sum of Squares	0.01561	0.01966	0.02072	0.01242	0.00924	0.006413	0.03798	0.03893	0.03932	0.00535	0.006146	0.002424	0.005245	0.002745	0.02311	0.00626	0.007837	0.02154
Sy.x	0.07213	0.08095	0.08312	0.06436	0.0555	0.04623	0.1125	0.1139	0.09915	0.04223	0.0392	0.02842	0.05121	0.03705	0.08776	0.05595	0.0626	0.07338
Constraints
Km	Km > 0	Km > 0	Km > 0	Km > 0	Km > 0	Km > 0	Km > 0	Km > 0	Km > 0	Km > 0	Km > 0	Km > 0	Km > 0	Km > 0	Km > 0	Km > 0	Km > 0	Km > 0
Number of points
# of X values	7	7	7	7	7	7	6	6	7	5	6	5	5	5	6	5	5	7
# Y values analyzed	5	5	5	5	5	5	5	5	6	5	6	5	4	4	5	4	4	6
	Li+				Na+
	biNHA2∆N	W456F	E214R-R431E	T461E	biNHA2∆N	W456F
Average	4.84667	0.8889	4.612	264.5	21.42	11.519
STD	0.536598	0.0835887	1.17636	103.122	7.71082	4.31862

## Sheet: c
Extended Data Figure 9
c
	NaCl(mM)
	biNHA2∆N	Peak Currents (pC)										Sensor 1		Sensor 2		Sensor 3				Avg, peak currents by sensor (pC)						Normalized peak currents by sensor (pC)
			Sensor 1			Sensor 2			Sensor 3			Average	stdev	Average	stdev	Average	stdev				Sensor 1	Sensor 2	Sensor 3				Sensor 1	Sensor 2	Sensor 3	Average	s.e.m.
		150	1040.99	1055.95	999.519	2210.02	2268.32	2136.78	1861.48	1704.7	1705.78	1032.15	29.2332	2205.04	65.9151	1757.32	90.2111			150	1032.15	2205.04	1757.32			150	1	1	1	1	0
		50	827.051	721.575	742.498	2006.71	1748.5	1641.69	1120.46	1046.71	1082.01	763.708	55.8453	1798.97	187.67	1083.06	36.8852			50	763.708	1798.97	1083.06			50	0.739886	0.815873	0.616343	0.724034	0.058142
		16.6667	605.424	468.708	456.187	1284.88	1168.33	1193.07	771.52	715.642	752.544	510.106	82.7846	1215.43	61.4054	746.569	28.4142			16.6667	510.106	1215.43	746.569			16.6667	0.494197	0.551202	0.424839	0.490079	0.0365358
		5.55556	338.603	253	295.667	875.776	726.218	623.488	409.07	418.694	412.195	295.757	42.8016	741.827	126.866	413.32	4.90958			5.55556	295.757	741.827	413.32			5.55556	0.286534	0.336431	0.235202	0.286055	0.0292233
		1.85185							267.532	265.145	282.224					271.634	9.24883			1.85185			271.634			1.85185			0.154572	0.154572	#DIV/0!
	W456F	Peak Currents (pC)										Sensor 1		Sensor 2		Sensor 3				Avg, peak currents by sensor (pC)						Normalized peak currents by sensor (pC)
			Sensor 1			Sensor 2			Sensor 3			Average	stdev	Average	stdev	Average	stdev				Sensor 1	Sensor 2	Sensor 3				Sensor 1	Sensor 2	Sensor 3	Average	s.e.m.
		150	2574.46	2582.91	2612.66	2855.16	2769.74	2435.44	1543.82	1649.88	1941.79	2590.01	20.0634	2686.78	221.821	1711.83	206.09			150	2590.01	2686.78	1711.83			150	1	1	0.902277	0.967426	0.0325743
		50	2113.8	1794.46	1911.03	2058.78	2110.21	2043.87	1999.3	1688.09	2004.33	1939.77	161.598	2070.95	34.8055	1897.24	181.149			50	1939.77	2070.95	1897.24			50	0.748958	0.770805	1	0.839921	0.0802876
		16.6667	1465.23	1482.22	1499.11	1605.39	1500.02	1490.57	1508.17	1349.09	1315.59	1482.19	16.938	1531.99	63.7364	1390.95	102.887			16.6667	1482.19	1531.99	1390.95			16.6667	0.572278	0.570195	0.733186	0.62522	0.0539864
		5.55556	907.101	775.809	686.021	1015.96	901.641	1022.34	923.694	626.149	747.141	789.644	111.187	979.979	67.9172	765.661	149.635			5.55556	789.644	979.979	765.661			5.55556	0.30488	0.364739	0.403574	0.357731	0.028705
		1.85185							573.959	521.643	420.93					505.511	77.7795			1.85185			505.511			1.85185			0.266451	0.266451
		0.617284							126.347											0.617284			126.347			0.617284			0.0665981	0.0665981
	E214R-R431E	Peak Currents (pC)																		Avg, peak currents by sensor (pC)						Normalized peak currents by sensor (pC)
			Sensor									Average	stdev														Sensor 1	Sensor 2	Sensor 3	Average	s.e.m.
		150	227.543	236.16	No peak							231.851	6.09314							150	231.851					150				#DIV/0!	#DIV/0!
		50	139.768	No peak	No peak							139.768								50	139.768					50				#DIV/0!	#DIV/0!
		16.6667	150.868	No peak	No peak							150.868								16.6667	150.868					16.6667				#DIV/0!	#DIV/0!
		5.55556	No peak	No peak	No peak															5.55556						5.55556				#DIV/0!	#DIV/0!
	T461E	Peak Currents (pC)																		Avg, peak currents by sensor (pC)						Normalized peak currents by sensor (pC)
			Sensor									Average	stdev														Sensor 1	Sensor 2	Sensor 3	Average	s.e.m.
		150	207.273	234.835	108.293							183.467	66.5452							150	183.467					150				#DIV/0!	#DIV/0!
		50	154.208	212.251	182.089							182.849	29.029							50	182.849					50				#DIV/0!	#DIV/0!
		16.6667	203.897	163.733	159.734							175.788	24.4251							16.6667	175.788					16.6667				#DIV/0!	#DIV/0!
		5.55556	176.75	158.058	114.851							149.886	31.7483							5.55556	149.886					5.55556				#DIV/0!	#DIV/0!
	Li+												Na+
	biNHA2∆N			W456F			E214R-R431E			T461E			biNHA2∆N			W456F
	Sensor 1	Sensor 2	Sensor 3	Sensor 1	Sensor 2	Sensor 3	Sensor 1	Sensor 2	Sensor 3	Sensor 1	Sensor 2	Sensor 3	Sensor 1	Sensor 2	Sensor 3	Sensor 1	Sensor 2	Sensor 3
Michaelis-Menten
Best-fit values
Vmax	1.031	1.029	1.037	0.9376	0.9715	1.026	0.9118	0.9221	0.9182	0.9241	0.8679	1.366	1.1	1.077	1.139	1.059	1.037	1.022
Km	4.378	4.73	5.432	0.9838	0.8567	0.8262	3.257	5.372	5.207	258.7	164.4	370.4	19.95	14.55	29.76	15.11	12.72	6.727
95% CI (profile likelihood)
Vmax	0,7846 to 1,389	0,7468 to 1,488	0,7358 to 1,572	0,7890 to 1,106	0,8466 to 1,107	0,9209 to 1,138	0,6538 to 1,262	0,6274 to 1,382	0,6934 to 1,228	0,3954 to +infinity	0,5245 to 7,430	0,6820 to +infinity	0,8239 to 1,537	0,8946 to 1,309	0,7320 to 2,297	0,7915 to 1,463	0,7554 to 1,470	0,8509 to 1,220
Km	1,497 to 12,27	1,328 to 16,08	1,462 to 20,08	0,3708 to 2,220	0,3903 to 1,655	0,4464 to 1,407	0,3056 to 15,73	0,5428 to 29,82	1,381 to 18,63	35,89 to +infinity	47,31 to 2951	101,8 to +infinity	6,905 to 55,30	7,072 to 28,52	6,655 to 158,8	4,694 to 44,14	3,061 to 42,47	3,198 to 13,53
Goodness of Fit
Degrees of Freedom	3	3	3	3	3	3	3	3	4	3	4	3	2	2	3	2	2	4
R squared	0.9616	0.9511	0.9504	0.9412	0.9556	0.9701	0.8339	0.8514	0.9194	0.9533	0.9683	0.9869	0.9816	0.9893	0.9495	0.9757	0.9647	0.969
Sum of Squares	0.01561	0.01966	0.02072	0.01242	0.00924	0.006413	0.03798	0.03893	0.03932	0.00535	0.006146	0.002424	0.005245	0.002745	0.02311	0.00626	0.007837	0.02154
Sy.x	0.07213	0.08095	0.08312	0.06436	0.0555	0.04623	0.1125	0.1139	0.09915	0.04223	0.0392	0.02842	0.05121	0.03705	0.08776	0.05595	0.0626	0.07338
Constraints
Km	Km > 0	Km > 0	Km > 0	Km > 0	Km > 0	Km > 0	Km > 0	Km > 0	Km > 0	Km > 0	Km > 0	Km > 0	Km > 0	Km > 0	Km > 0	Km > 0	Km > 0	Km > 0
Number of points
# of X values	7	7	7	7	7	7	6	6	7	5	6	5	5	5	6	5	5	7
# Y values analyzed	5	5	5	5	5	5	5	5	6	5	6	5	4	4	5	4	4	6
	Li+				Na+
	biNHA2∆N	W456F	E214R-R431E	T461E	biNHA2∆N	W456F
Average	4.84667	0.8889	4.612	264.5	21.42	11.519
STD	0.536598	0.0835887	1.17636	103.122	7.71082	4.31862
